# Supplementary material for: SHMT2 and the BRCC36/BRISC deubiquitinase regulate HIV-1 Tat K63-ubiquitylation and destruction by autophagy
Source: PLoS Pathog. 2018 May 23;14(5):e1007071. doi: 10.1371/journal.ppat.1007071 (PMC5988312; doi:10.1371/journal.ppat.1007071)
Supplement: S1 File — (XLS) [file ppat.1007071.s010.xls]

## Sheet: Drug
Gene	Mean normalized count	Fold change (log2)	Raw p-value	Adjusted p-value
HIST1H2BM	4132.57	-6.31545	0	0
HIST1H2BG	1620.48	-6.08089	8.60546e-185	5.82891e-182
HIST1H2AE	4089.93	-5.70528	0	0
HIST1H2AB	3974.49	-4.43433	0	0
HIST1H3J	8942.49	-4.30279	0	0
HIST1H2AL	3208.85	-4.06026	1.20027e-131	5.42003e-129
HIST1H1T	92.697	-3.98167	4.4393e-44	7.4246e-42
HIST2H2BF	2962.8	-3.97606	0	0
HIST1H2BI	6572.92	-3.9568	0	0
HIST3H2A	3518.81	-3.9376	0	1.17021e-198
HIST1H2BJ	21005.2	-3.64311	0	0
HIST1H3H	14797.1	-3.51089	0	0
HIST1H1B	30886.9	-3.49487	0	0
HIST1H1E	20188.5	-3.44528	0	0
HIST1H4I	5667.97	-3.4437	0	0
HIST1H2BC	17926.9	-3.41077	0	0
HIST1H2AC	13795.7	-3.3951	0	0
HIST3H2BB	3199.18	-3.32601	3.09276e-161	1.74573e-158
HIST1H2AD	1589.04	-3.24766	1.23398e-79	3.27779e-77
HIST1H4F	3995.66	-3.22772	2.06819e-196	1.55654e-193
HIST1H2BF	11095.7	-3.18251	1.01858e-127	4.18143e-125
HIST1H2BL	10328.6	-3.16424	0	0
HIST1H3G	11255	-3.1529	9.15632e-120	3.26423e-117
HIST1H2BK	74.0275	-3.14805	1.16781e-27	1.07622e-25
HIST1H2AJ	6651.29	-3.13201	8.1828e-169	5.27869e-166
HIST1H2BO	13415.1	-2.95605	1.19702e-195	8.53476e-193
HIST2H3D	779.508	-2.7996	6.39415e-63	1.39712e-60
HIST1H2AI	14758.1	-2.79736	1.02433e-161	6.03331e-159
HIST1H2BD	15035.4	-2.79486	3.83632e-110	1.29926e-107
HIST1H1C	24059.9	-2.78737	1.64091e-149	8.54975e-147
HIST1H1D	17398.9	-2.78434	2.61264e-38	3.80575e-36
PIF1	104.561	-2.68823	5.54407e-34	6.95422e-32
HIST2H2BE	5511.86	-2.66647	5.19357e-142	2.60583e-139
PCK2	1345.9	-2.60846	1.42311e-140	6.88532e-138
HIST1H3I	7581.99	-2.6083	8.93827e-162	5.50394e-159
HIST2H2AB	5651.17	-2.59813	6.96601e-125	2.77554e-122
HIST1H4B	7459.8	-2.58062	4.97662e-153	2.69673e-150
HIST1H2AK	1951.91	-2.50839	1.75746e-59	3.55347e-57
HIST1H4C	11579.1	-2.49376	3.71291e-63	8.24571e-61
HIST2H2AC	4217.87	-2.48709	4.30101e-88	1.1891e-85
HIST1H2AM	13723	-2.4653	1.38697e-131	6.06104e-129
HIST1H3F	2664.46	-2.44091	3.39123e-76	8.5076e-74
HIST1H4K	1260.94	-2.32337	2.03063e-72	5.00162e-70
HIST1H3A	1849.29	-2.29528	1.20239e-87	3.25777e-85
HIST1H2AG	24864.9	-2.26245	1.59351e-100	5.26521e-98
FAM86JP	54.8255	-2.25976	3.07823e-16	1.20872e-14
HIST1H4H	7702.7	-2.23958	1.3999e-96	4.3101e-94
H1F0	1205.38	-2.22023	5.45705e-38	7.62131e-36
HIST1H4L	2746.62	-2.13296	3.5981e-65	8.40405e-63
SELP	28.9993	-2.07944	3.09098e-12	7.0972e-11
HIST1H3B	23289.3	-2.0773	6.99575e-99	2.25646e-96
CHAC1	785.688	-2.06878	1.01665e-70	2.45939e-68
ATF7IP	1029.67	-2.02282	3.09014e-52	5.73455e-50
HIST1H3D	11761.6	-2.00785	3.7044e-43	6.11994e-41
FAM86C2P	68.7843	-1.98848	6.38728e-16	2.43057e-14
KLRG1	37.4333	-1.93839	1.10474e-10	2.05576e-09
FAM86C1	76.5608	-1.90655	4.14007e-18	1.92074e-16
HIST1H4J	1555.7	-1.90332	6.98638e-57	1.35206e-54
KLF15	32.9326	-1.87858	2.35215e-08	2.83493e-07
FUT1	39.8239	-1.86162	2.74167e-12	6.35983e-11
NLRP11	29.6881	-1.85316	1.33923e-10	2.42548e-09
ELOVL6	103.772	-1.83217	3.9479e-13	1.04457e-11
HIST1H4D	7612.67	-1.82877	5.69142e-24	4.07946e-22
LOC100506714	122.905	-1.82042	2.83372e-18	1.33758e-16
CXCR7	54.9148	-1.78073	2.11313e-14	6.70411e-13
AK7	31.2119	-1.77922	1.11686e-09	1.70384e-08
HIST1H2BE	8.21914	-1.76919	9.43439e-07	8.04328e-06
ZNF594	190.452	-1.75927	2.16856e-18	1.03807e-16
CCNB3	40.0237	-1.74878	1.03356e-08	1.33986e-07
LOC729177	22.4376	-1.74733	3.72884e-08	4.3323e-07
CTSG	2149.21	-1.73798	1.22929e-19	6.66128e-18
BLNK	11.4547	-1.73553	9.92376e-07	8.39707e-06
SSR4P1	56.9601	-1.72077	9.2186e-11	1.75153e-09
STARD4-AS1	30.172	-1.71178	1.00521e-07	1.05415e-06
ABCA13	23.4429	-1.70702	3.75765e-08	4.35085e-07
DNAJC27-AS1	13.698	-1.69058	1.33878e-06	1.10588e-05
ANXA3	222.018	-1.68618	1.62287e-16	6.52374e-15
LINC00641	221.437	-1.67784	6.45704e-24	4.57977e-22
CBS	1510.63	-1.66568	1.93979e-23	1.32719e-21
C14orf39	117.542	-1.65798	5.83905e-10	9.38334e-09
GCSAM	493.186	-1.65452	2.79587e-21	1.63964e-19
LOC100130691	61.8976	-1.65102	1.23613e-09	1.87212e-08
ZFP3	32.4451	-1.64722	1.9365e-07	1.92588e-06
BMP10	21.5469	-1.628	2.2417e-07	2.19742e-06
UCP2	309.003	-1.62425	6.07992e-12	1.34363e-10
GBP5	57.3755	-1.61857	8.33126e-10	1.30932e-08
LOC100128288	27.687	-1.61477	5.38393e-07	4.84626e-06
LINC00667	19.2836	-1.60803	6.52132e-06	4.60847e-05
PTPN3	499.407	-1.60344	5.08899e-19	2.58204e-17
TRAF3IP2	241.457	-1.59315	2.52161e-18	1.19861e-16
HSD17B8	195.873	-1.58583	5.75871e-23	3.78705e-21
GDAP1L1	24.2001	-1.57935	4.7643e-07	4.32297e-06
CLYBL	97.0733	-1.57843	5.39384e-15	1.81767e-13
EVI2B	75.9901	-1.57826	1.05576e-09	1.61792e-08
MFAP4	146.034	-1.57823	1.59602e-08	1.99642e-07
MMP8	17.3333	-1.57811	1.54648e-06	1.2613e-05
ZMAT1	40.1269	-1.57792	9.34002e-07	7.97286e-06
CSMD1	348.633	-1.57618	4.5966e-32	5.36812e-30
TMIE	17.85	-1.56352	1.46277e-05	9.53155e-05
SERPINB9	38.0282	-1.56159	1.26106e-08	1.59958e-07
PVRIG	678.461	-1.55362	2.86962e-44	4.85935e-42
IL11RA	65.9306	-1.54944	1.06194e-10	1.99253e-09
SPSB2	107.926	-1.54793	1.04775e-13	2.9819e-12
RIMS3	1999.77	-1.54627	8.92236e-26	7.32553e-24
INHBE	11.3516	-1.54384	1.69378e-05	0.000108696
CEP41	770.018	-1.54261	1.73167e-38	2.60654e-36
BCAT1	7241.8	-1.53505	2.12061e-60	4.35271e-58
FGF14-AS2	88.0018	-1.534	1.86908e-10	3.27984e-09
MAML3	59.1833	-1.52989	7.23487e-09	9.68486e-08
TATDN3	982.24	-1.52975	3.02579e-38	4.31478e-36
ZNF726	26.3381	-1.52904	1.86493e-07	1.86132e-06
TMEM169	103.528	-1.52479	1.18128e-11	2.5361e-10
SLC6A9	106.482	-1.51441	9.7239e-15	3.2051e-13
LACTB2	203.41	-1.51332	8.49431e-16	3.17004e-14
ALPK1	127.371	-1.51258	1.72461e-08	2.14145e-07
KLHDC1	60.0268	-1.51249	1.82871e-07	1.82696e-06
ENOSF1	860.616	-1.51211	6.9251e-28	6.56044e-26
RAG1	460.667	-1.50683	2.87256e-25	2.28909e-23
MFSD3	96.5574	-1.50363	4.03571e-13	1.06365e-11
MICALCL	15.1519	-1.50047	6.5565e-06	4.62609e-05
SYTL1	638.287	-1.49825	5.55407e-31	6.11715e-29
EMR1	31.2625	-1.49674	7.79485e-07	6.77772e-06
LINC00051	11.3858	-1.48249	3.61583e-05	0.00021014
HMMR	1716.02	-1.4761	7.18898e-22	4.36723e-20
DNTT	2645.58	-1.47491	2.2199e-22	1.39227e-20
UCP1	30.1926	-1.47256	2.80948e-07	2.68976e-06
FAM86A	298.853	-1.46391	6.30764e-29	6.37684e-27
RWDD2B	192.967	-1.46137	8.11631e-22	4.86512e-20
CD1B	898.699	-1.45762	6.41415e-19	3.20636e-17
CCDC71L	565.355	-1.45027	8.37649e-17	3.48087e-15
RIMS2	44.3527	-1.44598	2.42204e-07	2.35375e-06
TRIB3	2886.87	-1.43138	8.75151e-14	2.50649e-12
CEACAM21	119.769	-1.4173	1.16887e-11	2.51743e-10
LOC285548	36.3614	-1.41628	3.36646e-07	3.16046e-06
LOC285484	10.3123	-1.41562	6.45142e-05	0.000351983
C21orf67	147.602	-1.41452	4.74616e-10	7.74654e-09
XKR5	25.3756	-1.40502	5.50885e-05	0.000305603
BCHE	159.515	-1.40395	1.71315e-14	5.49955e-13
FLRT1	19.3256	-1.40276	6.64303e-05	0.000361128
ELAC1	156.667	-1.39647	3.11208e-07	2.95648e-06
LOC387723	32.4314	-1.39362	8.39693e-06	5.80614e-05
PYROXD1	374.31	-1.39127	7.45489e-26	6.15802e-24
ANKRD22	24.0567	-1.38821	5.5114e-06	3.9588e-05
DNAH6	44.2309	-1.38782	1.97886e-05	0.00012434
ARPP21	1763.16	-1.38629	7.33393e-15	2.45316e-13
ATP6V1E2	86.761	-1.385	1.66452e-11	3.49059e-10
RAB37	937.445	-1.37316	1.78826e-12	4.27259e-11
SESN2	1245.2	-1.35865	8.69311e-17	3.60139e-15
FRY	62.783	-1.3581	1.79412e-09	2.64471e-08
C10orf25	405.727	-1.35668	1.15623e-08	1.47908e-07
CENPE	3180.75	-1.35505	2.89199e-38	4.16785e-36
C17orf97	90.6704	-1.35471	3.38426e-10	5.66007e-09
MAGEH1	166.143	-1.34185	8.35858e-15	2.78215e-13
SLC7A11	2071.07	-1.33667	1.98299e-09	2.89478e-08
ARHGEF9	755.779	-1.33283	4.15913e-13	1.09169e-11
KRBA2	86.9393	-1.33004	2.1187e-08	2.58111e-07
HIST1H2AH	14.2897	-1.32588	0.000142584	0.000707797
TMCO6	393.902	-1.32456	2.41451e-18	1.15174e-16
LSAMP	653.76	-1.31988	4.0636e-15	1.37624e-13
BARHL2	36.8808	-1.31275	2.36931e-06	1.85424e-05
ARHGEF39	248.785	-1.31141	8.4045e-10	1.3193e-08
FAM86EP	112.942	-1.30791	2.83027e-12	6.52069e-11
PSMG3-AS1	117.115	-1.30721	3.99463e-06	2.96522e-05
LINC00526	6.1565	-1.29779	0.000283565	0.00130352
ALS2CL	24.1728	-1.29599	6.35051e-05	0.000347457
MPP7	68.856	-1.29443	1.76338e-08	2.1816e-07
PAQR8	1024.05	-1.29392	6.87201e-13	1.73685e-11
RGS18	15.5507	-1.29174	0.000213777	0.00101544
BEND6	208.764	-1.29092	6.8373e-10	1.08333e-08
MIR5047	226.563	-1.29044	3.07815e-18	1.4479e-16
H1FX	4815.39	-1.28937	3.76209e-38	5.30886e-36
PSPH	1071.65	-1.28306	1.24783e-27	1.14219e-25
PLK1	799.305	-1.28044	1.31723e-25	1.06217e-23
DPY19L3	715.296	-1.27838	1.01178e-28	1.00048e-26
LOC653160	19.8441	-1.27693	6.73027e-05	0.000365284
TMEM129	519.875	-1.27609	4.52695e-24	3.31495e-22
CMAHP	1536.67	-1.27535	3.8104e-27	3.41851e-25
AASS	620.081	-1.27441	2.696e-33	3.2321e-31
TMPRSS3	54.4782	-1.27366	9.29602e-06	6.35705e-05
ZNF37BP	846.057	-1.271	1.86026e-14	5.94361e-13
HIST1H4E	13913.4	-1.26721	2.33918e-23	1.58445e-21
LIMD1-AS1	27.0822	-1.26605	9.43413e-06	6.42878e-05
NKX3-2	34.8148	-1.2652	0.000124697	0.000628916
ELL2	35.4231	-1.26378	1.65167e-05	0.000106396
LPAR6	79.3598	-1.26362	2.75673e-09	3.91051e-08
ASNS	3323.11	-1.25903	4.29252e-56	8.19025e-54
SWAP70	921.662	-1.25556	7.4731e-27	6.53149e-25
RAG2	481.728	-1.25465	3.26254e-14	1.00908e-12
CCM2L	52.9154	-1.25412	0.000108092	0.000556353
MAP7D3	726.291	-1.25372	3.09298e-08	3.6467e-07
PSAT1	8654.66	-1.24372	2.28646e-14	7.20342e-13
C2orf68	902.218	-1.24329	4.31914e-18	1.98344e-16
CYP2R1	470.466	-1.24302	4.17707e-18	1.93129e-16
RTN4IP1	330.668	-1.24164	8.37883e-14	2.41474e-12
RIMKLB	580.054	-1.24076	2.82095e-12	6.5103e-11
TTC23	84.2885	-1.23818	3.00629e-08	3.54758e-07
STARD5	74.5946	-1.23797	2.94907e-08	3.48627e-07
GVINP1	878.402	-1.23786	7.48896e-32	8.59771e-30
WDR5B	158.043	-1.23743	1.96808e-11	4.07668e-10
TUG1	2351.99	-1.23702	5.12044e-13	1.31876e-11
SIAE	54.8232	-1.23113	2.20908e-07	2.16784e-06
IL31RA	14.0658	-1.22757	0.000597836	0.00251596
PYCRL	186.846	-1.22705	7.7579e-13	1.93905e-11
FAM208A	5694.29	-1.22549	3.12699e-40	4.86912e-38
SFT2D3	307.428	-1.22426	1.37768e-12	3.35071e-11
DCC	5.35031	-1.22183	0.000539158	0.00229612
SULT1A1	159.073	-1.22089	1.00557e-11	2.18309e-10
PYHIN1	9.52796	-1.21769	0.000659155	0.00273076
ROGDI	144.826	-1.21582	3.94109e-13	1.04457e-11
MYCBPAP	80.132	-1.21233	6.04875e-07	5.36975e-06
GPT2	1881	-1.21162	1.43905e-19	7.70548e-18
LOC729013	41.9134	-1.21151	1.0024e-05	6.78635e-05
ATHL1	404.642	-1.20981	2.03995e-13	5.63983e-12
ABHD11	135.051	-1.20844	3.08871e-11	6.24519e-10
CERKL	4.66489	-1.20704	0.000626376	0.00261622
DNM1P46	45.5838	-1.2023	0.000103143	0.000533867
FOXD2-AS1	98.4988	-1.2021	1.83495e-05	0.000116377
GREB1	79.0283	-1.2	6.11716e-08	6.7483e-07
USP51	85.0665	-1.19647	1.44166e-05	9.41214e-05
ADAM1A	88.785	-1.19583	2.15528e-06	1.70646e-05
HOXD13	108.677	-1.19518	1.61779e-07	1.62945e-06
CCDC113	136.502	-1.19426	1.64313e-08	2.04968e-07
CCR8	57.9636	-1.19397	5.84326e-07	5.21123e-06
UBLCP1	637.868	-1.19168	2.23418e-13	6.12558e-12
BIVM	645.001	-1.18876	3.98245e-10	6.55531e-09
CXorf65	28.8723	-1.18774	0.000127953	0.000643488
AKAP3	23.1451	-1.18623	0.00015726	0.000773566
OXLD1	195.427	-1.18612	1.36979e-16	5.52277e-15
C5orf55	36.8701	-1.1852	3.1704e-06	2.4156e-05
P2RY10	10.7737	-1.18512	0.000876551	0.00349974
CHFR	61.6736	-1.18471	4.4891e-07	4.10977e-06
NRBP2	120.382	-1.18271	2.94144e-09	4.1508e-08
ZSCAN30	303.714	-1.18035	2.54443e-15	8.88386e-14
RCSD1	3843.56	-1.17428	4.42166e-37	5.99003e-35
NUDT6	137.83	-1.17344	2.72344e-11	5.53141e-10
NAP1L3	198.345	-1.17241	1.38666e-15	5.01892e-14
TRIM44	1059.76	-1.17166	1.36658e-26	1.17917e-24
NAGLU	80.4581	-1.16893	4.49565e-08	5.13079e-07
HTATSF1P2	152.602	-1.16757	5.56002e-13	1.41849e-11
ZNF280D	1147.51	-1.16197	9.6234e-28	9.01765e-26
MBTPS2	321.011	-1.1603	8.5996e-12	1.87297e-10
GEMIN8P4	93.7691	-1.1601	1.35486e-07	1.38261e-06
HIST1H4A	4505.43	-1.15855	5.43471e-37	7.28951e-35
CBR4	995.651	-1.15743	9.38862e-33	1.11568e-30
TAF7	1624.21	-1.15732	1.00491e-27	9.32436e-26
NAP1L5	172.944	-1.15626	3.88073e-10	6.41125e-09
CYP4V2	398.289	-1.15508	8.33118e-09	1.10083e-07
SOX11	280.208	-1.15503	2.25771e-14	7.12942e-13
ICA1	152.066	-1.15051	4.67966e-08	5.31395e-07
ARHGAP28	18.9393	-1.14922	0.000505239	0.00216666
TSHR	905.092	-1.14654	1.10698e-25	9.03388e-24
GUCY1B3	159.275	-1.14588	8.23463e-06	5.70612e-05
AMN1	297.661	-1.14432	4.05834e-17	1.74534e-15
LOC400657	441.704	-1.14243	3.47619e-16	1.35711e-14
RUNX2	729.949	-1.1424	3.71062e-16	1.44448e-14
BCDIN3D-AS1	24.4148	-1.14177	0.000300656	0.00137137
LOC257358	220.671	-1.13716	4.16626e-13	1.09169e-11
BMP8A	64.5661	-1.13663	9.6954e-07	8.22955e-06
LOC253039	1073.81	-1.13575	3.46969e-10	5.78154e-09
MYOM1	20.9549	-1.13309	0.000793562	0.00321579
COBL	37.1655	-1.13299	3.92078e-05	0.000225828
RELL2	260.279	-1.12932	6.13465e-14	1.81454e-12
LOC257396	56.9066	-1.12837	1.67356e-05	0.000107602
AARD	104.311	-1.12737	1.81619e-07	1.81579e-06
DZIP3	657.333	-1.12733	7.8389e-08	8.46838e-07
SPOCK1	26.2247	-1.12695	0.00174016	0.00631333
PPP3CB	691.917	-1.12655	1.90165e-12	4.49593e-11
PER3	54.3186	-1.12588	2.1113e-05	0.00013136
KIAA1984-AS1	119.326	-1.12499	1.41698e-09	2.12109e-08
WDR31	55.5101	-1.12355	0.000177598	0.000861102
DNASE2B	5.90467	-1.1208	0.00178034	0.00644184
MCM3AP-AS1	133.851	-1.11872	2.42902e-10	4.19183e-09
SMARCA1	286.686	-1.11847	2.11925e-09	3.07382e-08
SLC26A2	1394.72	-1.1181	5.76755e-15	1.93878e-13
GGACT	36.538	-1.11729	0.000104393	0.000539569
ZEB1-AS1	195.879	-1.11556	7.02573e-13	1.77239e-11
ZNF546	286.868	-1.11514	7.76605e-08	8.40309e-07
C1orf216	254.281	-1.11507	4.72034e-05	0.000266777
TM6SF1	755.688	-1.11266	4.31028e-13	1.12725e-11
EPHX2	2295.6	-1.11071	1.7093e-26	1.45634e-24
FAHD2CP	50.7699	-1.11049	7.79946e-06	5.43236e-05
RBM26-AS1	46.8425	-1.10448	0.000301352	0.00137409
KIAA1024	529.055	-1.10397	1.5891e-23	1.10967e-21
MGC12916	11.9202	-1.09979	0.00186602	0.00670708
C10orf107	84.5165	-1.09978	9.46652e-05	0.000494383
TLR7	55.0213	-1.09809	4.26678e-06	3.1346e-05
SRR	470.063	-1.0978	5.90527e-08	6.54654e-07
TMEM241	431.37	-1.09545	1.292e-20	7.38512e-19
PPAPDC2	99.9964	-1.09517	9.19414e-08	9.73831e-07
ATP6AP1L	31.5949	-1.09361	0.000246942	0.00115517
PPP1R1C	68.216	-1.09236	1.14727e-06	9.58208e-06
MAP3K14-AS1	86.4467	-1.09161	1.08825e-05	7.28747e-05
CENPBD1	330.782	-1.08986	2.0599e-08	2.52081e-07
LINC00649	218.277	-1.08958	1.07625e-11	2.33279e-10
TUBE1	1271.1	-1.08875	2.67276e-12	6.21062e-11
LOC100505876	246.247	-1.08709	1.16999e-09	1.77888e-08
MSTO1	28.7594	-1.08678	0.000277908	0.00128055
TRIM59	251.955	-1.08653	5.2934e-14	1.57258e-12
AGER	57.6918	-1.08161	2.73826e-05	0.000165678
KIF21B	6086.11	-1.08029	7.49426e-22	4.51221e-20
HIST1H2BN	2921.62	-1.08	3.79496e-16	1.46887e-14
GIMAP1	431.237	-1.07977	2.32076e-10	4.02037e-09
USP40	335.487	-1.07946	1.03661e-10	1.95042e-09
NDST3	1338.14	-1.07896	2.57159e-30	2.78699e-28
SNHG4	96.6868	-1.07802	2.04015e-06	1.62194e-05
LOC145783	17.9456	-1.07729	0.000791126	0.00320784
SPA17	169.084	-1.07442	2.48461e-11	5.0615e-10
SLC35B3	205.273	-1.07423	3.41767e-10	5.70891e-09
NUDT9P1	12.7615	-1.07314	0.00196029	0.00699581
ATP8A1	838.775	-1.07304	3.62764e-14	1.1169e-12
ZNF562	1302.67	-1.07261	5.16855e-21	2.9795e-19
PAPLN	56.5382	-1.07187	6.19729e-05	0.000339641
ADM2	269.221	-1.07126	1.93764e-13	5.37894e-12
FAM86B3P	9.37799	-1.07068	0.00301111	0.0101088
BCDIN3D	204.238	-1.06977	4.95337e-06	3.58457e-05
P2RX7	17.9018	-1.06943	0.00198392	0.00706339
ALDH8A1	11.9218	-1.06876	0.0019474	0.00695898
GPA33	145.518	-1.06866	2.0606e-05	0.0001287
LINC00672	17.4218	-1.06748	0.00182219	0.00656695
ZNF559	376.269	-1.06746	5.77863e-16	2.20516e-14
LYRM2	1007.04	-1.0674	1.39208e-15	5.01892e-14
ASS1	2242.36	-1.06711	0.00235721	0.00819414
WASF1	344.047	-1.06635	2.4096e-11	4.91912e-10
STEAP1	33.1355	-1.06429	0.000144069	0.000714648
F2RL2	36.2917	-1.0641	4.54874e-05	0.000257832
CPA5	3.87515	-1.06399	0.00216877	0.00762137
COL9A2	53.5932	-1.06379	0.000124016	0.000626332
VMAC	93.0109	-1.06255	4.11064e-07	3.7908e-06
SLC30A8	6.08947	-1.05911	0.00316524	0.0105433
DICER1-AS1	37.3663	-1.05749	0.000555606	0.00235654
GK	176.845	-1.05668	1.3081e-10	2.37226e-09
OR3A2	32.4301	-1.05663	0.000137954	0.000686578
HOMEZ	287.318	-1.05602	3.42014e-06	2.58409e-05
CST7	215.56	-1.05381	7.62198e-14	2.21103e-12
APH1B	589.16	-1.05113	8.60541e-11	1.64425e-09
NEK3	108.062	-1.0509	5.52837e-07	4.96637e-06
CA13	22.1849	-1.04582	0.000904571	0.00359361
LOC100507600	739.492	-1.04316	8.07293e-14	2.33186e-12
CORO1A	7082.11	-1.04311	9.02598e-37	1.19877e-34
METTL20	33.2553	-1.04283	0.000534944	0.00228105
CCDC141	17.1772	-1.04222	0.00199593	0.00708939
NIT1	649.321	-1.04041	2.57369e-21	1.51623e-19
LOC81691	33.9064	-1.04031	0.000193841	0.000932515
FAM86DP	97.9182	-1.03518	4.88981e-08	5.54329e-07
GPLD1	258.316	-1.03506	1.6607e-10	2.95151e-09
SNAI3-AS1	47.4647	-1.03457	0.000126727	0.000638444
FLJ37201	26.2658	-1.03327	0.0009578	0.00377959
JDP2	415.799	-1.03256	2.14353e-19	1.12117e-17
AMDHD2	194.675	-1.03248	1.74911e-12	4.20127e-11
WNT2B	19.5612	-1.03221	0.00146561	0.00544856
LGALSL	392.57	-1.03171	1.27307e-15	4.66114e-14
AEBP1	3437	-1.03103	4.35227e-19	2.21655e-17
MTFMT	458.527	-1.03014	3.94989e-18	1.8388e-16
FANCF	480.179	-1.02809	5.14218e-20	2.82029e-18
MECR	354.799	-1.02674	7.22832e-19	3.60008e-17
SERPINB8	682.818	-1.02648	9.62891e-08	1.01512e-06
CDC16	702.58	-1.02151	3.7446e-13	9.96622e-12
ERP27	86.3367	-1.02128	4.90572e-05	0.000276331
IDNK	63.0216	-1.02092	0.000246624	0.00115446
FBLN5	23.0864	-1.01858	0.000919639	0.00364813
SEPT4	28.1961	-1.01831	0.00055645	0.00235938
C6orf89	3179.76	-1.0176	4.44682e-30	4.70633e-28
FAM107B	3873.8	-1.01621	5.50564e-20	3.00746e-18
FAM173B	322.558	-1.0155	6.9134e-12	1.52286e-10
SLC18B1	573.288	-1.01524	3.09758e-16	1.2128e-14
LOC646719	324.908	-1.01513	2.38847e-10	4.13239e-09
HNRNPH3	1554.57	-1.01484	2.21975e-08	2.68971e-07
GDF9	21.1584	-1.01376	0.00128004	0.00484241
LOC100505761	339.548	-1.01309	5.02975e-18	2.29421e-16
ILF3-AS1	184.593	-1.01297	4.06945e-09	5.64795e-08
ZNF347	145.026	-1.01172	6.41914e-06	4.54575e-05
HTR7P1	53.2733	-1.01166	0.000218427	0.0010356
LOC100129550	127.835	-1.01103	4.93237e-05	0.000277602
CCBE1	16.0229	-1.00982	0.00314037	0.0104733
KNSTRN	1504.9	-1.009	2.40063e-25	1.92434e-23
LOC202781	165.891	-1.00849	1.18388e-08	1.51159e-07
TMEM154	972.163	-1.00826	4.17829e-23	2.77467e-21
RABL2B	69.98	-1.00735	1.35394e-06	1.11704e-05
RAB44	63.7852	-1.00726	0.000272589	0.00125861
THBS3	136.296	-1.00686	1.62927e-07	1.63859e-06
LINC00663	25.6914	-1.00659	0.00155748	0.00574128
AMT	32.1638	-1.00616	0.00078655	0.00319215
ALG1L	8.97548	-1.00572	0.00507228	0.0157891
BSN-AS2	10.3324	-1.00567	0.00383267	0.0124184
GTF2H3	1051.9	-1.00415	2.99129e-15	1.03639e-13
RPL39L	1211.06	-1.00307	2.50278e-22	1.56245e-20
LYRM7	1109.51	-1.00132	3.55728e-11	7.1712e-10
IVNS1ABP	3389.68	-1.00131	3.01404e-15	1.04161e-13
XAF1	1600.57	-1.00081	2.3278e-11	4.77075e-10
UROD	826.836	-1.00046	1.03003e-16	4.20294e-15
BZRAP1	523.441	-1.00027	2.55511e-06	1.99046e-05
YY2	23.1477	-0.999774	0.00202732	0.00718202
PSKH1	586.113	-0.999627	4.29247e-08	4.91132e-07
LRMP	1514.22	-0.997223	1.46152e-14	4.7029e-13
MYO7B	9188.17	-0.996824	2.14698e-24	1.634e-22
RBP5	4.95522	-0.996556	0.00537746	0.0165715
LPAR4	6.30175	-0.996261	0.00576235	0.0175422
ANKFN1	16.3174	-0.995749	0.00431544	0.0137491
SNHG10	564.409	0.995407	6.29931e-09	8.45755e-08
GPR68	356.419	0.996117	6.4555e-14	1.90115e-12
FGFR3	159.092	0.997426	9.96616e-06	6.75396e-05
ATG14	659.561	0.997596	3.02572e-09	4.26528e-08
LINC00115	20.6941	0.997718	0.00166396	0.00606775
DDX17	18212.9	0.99812	5.31573e-13	1.36129e-11
RNF19B	960.005	1.00231	1.13867e-28	1.1178e-26
IGFBP4	6.35025	1.00403	0.00497432	0.0155234
WFIKKN1	8.03606	1.00445	0.00496032	0.015494
IFNLR1	98.1603	1.00476	1.72541e-05	0.000110516
CLK1	2114.51	1.0075	4.80056e-09	6.56598e-08
ZNRF2P1	27.4107	1.00794	0.000672306	0.00277929
GCHFR	89.9435	1.00881	0.000661943	0.00274063
ABCG2	35.6052	1.00926	0.000496155	0.0021304
ADI1	1934.59	1.00973	5.35293e-28	5.17067e-26
ISG20	237.072	1.01022	7.70364e-08	8.34222e-07
NEURL1B	521.228	1.01242	3.65986e-06	2.74227e-05
ZNF586	805.692	1.01437	3.19273e-12	7.30607e-11
EMP1	14.1488	1.01744	0.00237772	0.00824864
SNORD104	58.5485	1.02034	6.81424e-06	4.79048e-05
DAGLA	16.5146	1.02107	0.00153831	0.00568156
SP5	26.1864	1.02151	0.0013069	0.00492205
ZIC2	88.5557	1.02169	1.97005e-05	0.000123901
ZSCAN25	1620.62	1.02187	1.51152e-18	7.36565e-17
MIR425	16.8372	1.0228	0.00276086	0.00938318
LRP5L	189.552	1.02285	1.16306e-10	2.13785e-09
LMO1	112.471	1.02802	5.07577e-09	6.90481e-08
ICAM2	3414.82	1.02835	3.11072e-11	6.28032e-10
DLX2	52.445	1.0289	7.09727e-05	0.000383207
POFUT2	423.673	1.02956	1.33034e-20	7.57229e-19
BRPF3	447.802	1.03122	2.66953e-08	3.18627e-07
SLC29A4	613.464	1.03186	4.30712e-17	1.84065e-15
CPEB1	279.978	1.03582	1.35722e-09	2.04064e-08
CCDC107	391.886	1.03589	5.08164e-09	6.90481e-08
NEIL1	6.04207	1.03717	0.00392409	0.0126842
RABEP2	408.142	1.03807	3.36396e-21	1.95586e-19
ASXL3	4.01146	1.0414	0.00261294	0.00895231
WTIP	49.7004	1.04206	0.000205974	0.000983895
LRRC56	97.7069	1.04262	1.97526e-08	2.41943e-07
MINOS1P1	24.4715	1.04329	0.000628668	0.00262371
ZBTB10	2824.61	1.04439	5.19558e-14	1.55032e-12
COL9A3	34.7674	1.05143	0.000132173	0.000661453
LHFP	5.37852	1.05341	0.00328651	0.0108857
TEAD4	108.583	1.05368	1.00536e-07	1.05415e-06
SNORA76	58.009	1.05509	1.51043e-05	9.81381e-05
MANBA	896.429	1.05578	3.38973e-27	3.06138e-25
KCNN2	229.396	1.05755	8.732e-08	9.30704e-07
PNCK	11.1372	1.05898	0.00272864	0.00928999
C4BPB	7.63914	1.06209	0.00326078	0.0108057
ADPGK-AS1	15.9763	1.06631	0.000921041	0.00365155
TUSC5	34.1993	1.06821	7.64877e-05	0.000409234
SND1-IT1	17.7443	1.06834	0.00229249	0.00799598
CD68	76.3694	1.06912	2.77344e-06	2.14328e-05
COL1A1	21.7812	1.06918	0.000882185	0.00352017
ABCA1	181.204	1.07035	1.92321e-09	2.81967e-08
B9D2	118.202	1.07044	2.18083e-08	2.64966e-07
SMPD1	163.601	1.07046	5.59998e-06	4.01391e-05
FCGR2A	20.5502	1.07162	0.0007453	0.00304456
SNORD99	17.908	1.07163	0.000677394	0.00279605
LAMA2	12.2247	1.07488	0.0019561	0.00698295
EBF3	10.8963	1.07505	0.00180325	0.00651432
TNFRSF19	13.7101	1.07566	0.00129064	0.00487163
DPCD	214.468	1.07593	4.47391e-10	7.33753e-09
SNORD76	83.639	1.07719	4.55317e-07	4.16207e-06
MIF	12074.7	1.08033	2.11568e-08	2.58111e-07
LIME1	2719.56	1.08176	2.49642e-38	3.67598e-36
EMP3	984.548	1.08226	8.8611e-29	8.89195e-27
EPHA2	3.65554	1.08312	0.00161182	0.00591103
TRIM24	668.828	1.08322	4.40304e-13	1.14488e-11
PRDM10	1244.26	1.08334	8.03932e-08	8.65728e-07
VPS37C	196.389	1.08482	2.21798e-10	3.86208e-09
CD40LG	790.821	1.08584	1.01839e-22	6.53842e-21
DLL1	67.6932	1.08659	1.84965e-06	1.48092e-05
AHNAK2	15.5433	1.0895	0.00113495	0.00436051
SNORD5	55.4658	1.08967	0.000996952	0.00391016
VKORC1	1358.61	1.09132	2.52262e-14	7.89236e-13
VEGFA	1061.7	1.09475	1.42997e-12	3.47164e-11
RND1	125.242	1.09786	3.34071e-10	5.59414e-09
POLG	7430.21	1.09806	2.48279e-07	2.40762e-06
COLEC11	7.75165	1.09812	0.00212812	0.0074921
OSGIN1	46.7615	1.09924	1.54477e-05	0.000100082
GAD1	5.90213	1.09969	0.00228759	0.007983
BBC3	411.816	1.10079	3.42344e-20	1.90071e-18
FRRS1	283.203	1.10144	3.21909e-15	1.10683e-13
ATG9B	105.308	1.10147	2.31934e-09	3.33546e-08
TNFRSF1B	15.8049	1.10181	0.00124898	0.00473153
KCNJ14	49.6868	1.10279	0.000237555	0.00111858
TSPAN9	102.062	1.10534	2.28633e-09	3.295e-08
ENO2	4054.51	1.10687	5.53323e-41	8.92365e-39
PGAM1	801.511	1.10748	3.0941e-09	4.35715e-08
HBP1	1491.82	1.10878	6.94867e-16	2.62211e-14
ARHGEF16	13.3193	1.10879	0.00112081	0.00431318
SIX4	12.1834	1.10922	0.00172631	0.00626978
ZNF550	315.211	1.10929	2.7978e-11	5.66543e-10
NFKBIB	1156.6	1.1107	4.64097e-13	1.20443e-11
IL2RB	29.1186	1.11131	0.000309033	0.00140533
TAS2R46	13.2157	1.11294	0.00112564	0.00432843
CEACAM1	8.95964	1.11312	0.00194113	0.00694023
HLA-DQB1	31.3296	1.11752	6.817e-05	0.000369399
PLOD1	867.49	1.11853	2.42422e-14	7.61744e-13
MTFP1	1640.86	1.11868	4.55034e-12	1.02228e-10
CCDC144C	13.0259	1.12039	0.00101295	0.00396028
XKR8	270.426	1.12231	1.97507e-14	6.29561e-13
ZFP36	233.11	1.12313	2.00755e-09	2.92433e-08
IGSF9B	276.137	1.12455	4.93517e-11	9.7317e-10
L1CAM	22.6459	1.131	0.000279785	0.00128745
SLCO3A1	201.566	1.13254	1.01669e-16	4.17365e-15
FGD4	29.6586	1.13402	6.40495e-05	0.00034987
PDCD1	11.7841	1.13529	0.00129111	0.00487205
TAS2R43	3.97186	1.13571	0.00105258	0.00409396
SLC38A3	38.5044	1.13605	2.11192e-05	0.00013136
DNAJB2	880.95	1.13625	5.99724e-28	5.72145e-26
LOC100216546	411.039	1.13625	3.14509e-13	8.42027e-12
PLK3	281.889	1.13808	1.51022e-13	4.26228e-12
PLEKHF1	471.298	1.14062	2.23994e-11	4.60736e-10
CRIP2	14.9406	1.14946	0.00100914	0.00394767
ZNRF2P2	32.8153	1.15024	2.76449e-05	0.000167041
CASS4	11.755	1.15064	0.000985695	0.0038705
ARID3B	366.356	1.15108	1.84672e-12	4.38135e-11
GTF2IRD1	660.82	1.15282	1.21564e-16	4.91589e-15
LIMCH1	5.53744	1.15777	0.00114137	0.00438019
IBA57	471.266	1.15826	1.61283e-18	7.80321e-17
IL23A	178.978	1.15908	7.4314e-11	1.44025e-09
EPC1	1362.88	1.16329	2.78696e-19	1.44103e-17
TMSB10	13837.8	1.16337	2.0838e-21	1.23813e-19
KIAA1671	45.9393	1.16343	1.04536e-05	7.0385e-05
SNORD79	35.8697	1.16401	8.35455e-05	0.000442662
ARHGAP29	129.251	1.16536	1.04027e-08	1.34599e-07
FTX	55.3429	1.16866	3.18927e-07	3.01922e-06
ST3GAL1	2181.59	1.16872	4.32719e-40	6.66142e-38
CLK3	1871.8	1.17169	3.19794e-14	9.9136e-13
CA12	6.31606	1.17453	0.000977469	0.00384265
C10orf91	6.54595	1.17607	0.00112104	0.00431318
FAM83G	162.989	1.17629	6.41867e-15	2.15232e-13
ADRB2	16.7278	1.18005	0.000457985	0.0019924
BRSK2	55.5597	1.18175	6.6484e-07	5.84464e-06
TUBAL3	97.2594	1.18377	1.14092e-10	2.11148e-09
DEGS2	21.6388	1.18382	0.000100266	0.000521024
FBXO6	43.2185	1.18414	1.28595e-05	8.48139e-05
SEZ6L2	93.8266	1.18537	8.18549e-07	7.07651e-06
CRISPLD2	13.9193	1.18864	0.000929635	0.00368024
GADD45B	250.242	1.189	1.19009e-07	1.22602e-06
DUSP1	458.535	1.1964	8.31379e-20	4.52317e-18
ZNF821	235.216	1.19938	1.45814e-12	3.5337e-11
MGC16025	35.4382	1.20067	1.81874e-05	0.000115557
DMPK	217.699	1.20089	1.57658e-07	1.59269e-06
SNORD60	47.8594	1.20181	6.04584e-07	5.36975e-06
ZMYND10	147.784	1.20267	2.68466e-08	3.2015e-07
SCN4A	5.89801	1.20429	0.000807042	0.00325678
RIPK4	331.883	1.20536	4.9433e-10	8.05859e-09
RHBDL3	37.9425	1.20833	0.00065817	0.00272835
STX1A	56.8229	1.2085	1.58657e-07	1.60023e-06
PLXNB3	15.9275	1.21339	0.000277193	0.00127769
C1orf51	3.98535	1.21385	0.00040985	0.00181327
LRP2	7.96895	1.21437	0.000756446	0.00308383
JUNB	725.279	1.21443	5.44379e-34	6.89225e-32
NEU4	5.21141	1.21612	0.000549126	0.00233125
NRARP	38.2776	1.21779	9.01491e-05	0.000473353
METTL12	136.436	1.21873	1.00622e-06	8.50363e-06
ATP4A	4.9304	1.2203	0.000366032	0.00163651
TSHZ3	436.804	1.22268	8.23439e-11	1.58005e-09
DUSP6	146.611	1.22362	3.04964e-14	9.49733e-13
SLC6A8	140.229	1.22721	1.12829e-09	1.71934e-08
APP	28.2168	1.22794	3.89556e-05	0.000224471
LOC100131234	222.643	1.22844	1.3456e-17	5.95713e-16
TACC2	5.00077	1.22999	0.00056769	0.00240178
CD4	71.6808	1.23009	3.80488e-08	4.39426e-07
TSC22D1-AS1	18.7657	1.23088	0.000346121	0.00155778
RAB11FIP5	601.118	1.23175	2.03002e-19	1.06592e-17
GZMA	421.274	1.23347	6.85908e-18	3.08704e-16
ALDH3A1	9.34825	1.23962	0.000483104	0.00208228
SLC7A5P1	100.835	1.24	2.74117e-08	3.26028e-07
GPI	15700.3	1.243	1.75381e-14	5.61675e-13
STYK1	7.65135	1.24524	0.000551182	0.00233851
C7orf60	718.363	1.24598	2.13325e-24	1.63272e-22
TNFSF9	140.58	1.24842	3.66774e-13	9.78088e-12
CPA4	7.02022	1.25357	0.00051237	0.00219312
C4orf3	1654.93	1.25793	8.48688e-23	5.52749e-21
EDAR	5.48631	1.25902	0.00044668	0.00195232
TMEM150B	8.64121	1.25975	0.000446756	0.00195232
MX2	306.675	1.26137	5.28726e-19	2.67263e-17
MIR3190	11.5527	1.26267	0.000469393	0.00203223
ZNF160	1664.56	1.26468	1.89135e-44	3.24331e-42
DUSP9	26.612	1.27022	2.32742e-05	0.000143056
KCNN3	24.3521	1.27219	1.99441e-05	0.000125193
TFRC	23165.2	1.27246	7.18654e-14	2.09368e-12
RNF43	24.7192	1.27385	9.23347e-06	6.31746e-05
APOL1	65.8913	1.28073	1.67878e-09	2.48822e-08
DUSP16	672.922	1.28126	4.5726e-16	1.7598e-14
HSPA1B	73.5153	1.28285	7.79018e-09	1.03872e-07
MT2A	380.264	1.28522	1.70673e-13	4.78699e-12
SYTL3	39.042	1.286	6.1222e-06	4.34683e-05
SLAMF7	10.9928	1.28796	0.000360292	0.00161245
RAB30	139.371	1.29117	1.60473e-11	3.38618e-10
FAM115C	11.4769	1.29562	0.000332144	0.00150035
RXRA	613.003	1.2957	2.32826e-19	1.21311e-17
ITIH3	16.0453	1.29572	0.00013284	0.000664296
KRT8	11.2291	1.29632	0.000328793	0.00148752
CDHR1	68.4356	1.29712	8.61529e-06	5.93045e-05
MICA	317.786	1.30272	3.85736e-19	1.97938e-17
HPCAL4	29.1102	1.30381	3.03488e-05	0.000180165
SGK1	538.898	1.30848	4.51137e-11	8.92198e-10
PRR5L	46.1175	1.31479	4.03766e-06	2.99224e-05
LOC100216545	376.21	1.31868	6.45264e-17	2.69796e-15
WSB1	2308.45	1.31907	4.07055e-29	4.14614e-27
RORB	204.877	1.31991	5.06293e-17	2.15008e-15
HKDC1	61.1335	1.32027	9.85927e-10	1.52122e-08
POU3F1	9.48702	1.32217	0.000232581	0.00109707
TMEM151B	385.484	1.32566	7.64058e-14	2.21169e-12
CCR2	14.8921	1.32897	5.72124e-05	0.000315448
IL4I1	22.3687	1.33226	0.000102272	0.000530226
TGFBR3	7.83643	1.3352	0.000203498	0.000974131
NDRG1	1222.8	1.33697	2.17516e-22	1.37055e-20
RGS6	10.0444	1.33804	0.000146138	0.000723849
IGFBP2	7668.31	1.3421	9.09277e-38	1.25694e-35
HLA-DRB1	21.3568	1.34495	1.23784e-05	8.18801e-05
TUBB3	454.012	1.34642	1.97186e-17	8.61702e-16
DCLK3	62.4923	1.34907	5.01756e-10	8.14046e-09
CNNM2	529.634	1.34927	7.40602e-24	5.22549e-22
SNAI1	48.99	1.35063	5.06668e-05	0.000284099
CLK4	613.846	1.35646	1.48122e-26	1.27e-24
MAP3K13	7.47112	1.35839	0.000167274	0.000818073
RTN1	10.4211	1.36049	0.000116435	0.000593878
JMJD6	1013.43	1.36076	5.02112e-25	3.93186e-23
TMCC3	29.5836	1.3611	1.40051e-06	1.15195e-05
DACT3	28.0711	1.36649	1.55808e-05	0.000100895
LOC644656	132.098	1.36709	6.6292e-16	2.51557e-14
NES	7.62855	1.3697	0.000147351	0.000728247
ATP6V0A4	9.10562	1.37259	0.000122504	0.000621095
SLC7A5P2	165.606	1.37541	2.29154e-13	6.24618e-12
ZNF654	1547.4	1.37764	3.05112e-40	4.80622e-38
ZNF292	8342.47	1.37926	1.14788e-15	4.23716e-14
HK1	3420.51	1.3821	4.35248e-30	4.64276e-28
MIR3193	7.65263	1.38659	0.000122317	0.000620376
PGK1	36812.1	1.39298	2.24127e-11	4.60736e-10
ID1	426.763	1.40128	1.25835e-14	4.10769e-13
PI16	1068.31	1.4021	2.11831e-35	2.70724e-33
SNORD74	65.6139	1.40275	3.11119e-09	4.37667e-08
CLEC12A	4.97228	1.40913	7.21735e-05	0.000388424
CYP24A1	8.81383	1.41313	8.81072e-05	0.000464793
TMEM217	16.7267	1.41363	1.5934e-05	0.000102985
TUBA4A	329.262	1.41852	6.77537e-13	1.71563e-11
C3AR1	25.3171	1.42018	3.35253e-06	2.53583e-05
RASSF1	778.773	1.42083	3.84424e-30	4.13316e-28
TPI1	9195.73	1.4256	1.05332e-18	5.17006e-17
SLC30A1	339.134	1.42615	2.39861e-15	8.43999e-14
FUT11	453.586	1.42724	4.18089e-27	3.72622e-25
LOC730227	18.0253	1.43034	1.1705e-05	7.77325e-05
ECM1	26.9464	1.43946	1.09651e-05	7.32827e-05
MAP3K8	87.8757	1.44019	1.37044e-08	1.73184e-07
ANGPTL4	16.3707	1.4451	2.20011e-05	0.000136164
ALDH1A1	22.1999	1.45702	1.6436e-05	0.000105927
NCF2	13.0825	1.45876	2.62308e-05	0.000159492
ID2	201.942	1.46008	9.9793e-08	1.04798e-06
ITGB7	120.604	1.46082	1.99004e-14	6.32841e-13
ATP1B2	19.5389	1.4639	2.896e-05	0.000173363
LDLR	2167.2	1.47023	1.18128e-20	6.78087e-19
HSPA8	37743.4	1.47214	1.74306e-23	1.19864e-21
SOCS1	95.4599	1.47254	5.86193e-07	5.22101e-06
DRAXIN	399.138	1.48135	1.00196e-18	4.93584e-17
LOC145474	15.2694	1.48146	1.78647e-05	0.00011378
LOC100131060	5.63311	1.48219	3.20411e-05	0.000188722
C1orf63	848.594	1.49131	6.12148e-47	1.09115e-44
SNHG12	648.778	1.49487	5.38174e-28	5.17067e-26
NR4A3	29.0976	1.49537	5.53366e-06	3.97058e-05
MAFA	42.7973	1.50123	1.25475e-05	8.29178e-05
GNA15	3888.69	1.50493	2.5542e-45	4.49374e-43
RNU11	246.6	1.50653	1.02661e-16	4.20165e-15
SPRY1	322.911	1.50852	3.6986e-23	2.46822e-21
PROSER2	284.277	1.50949	3.98388e-31	4.49747e-29
BAIAP2	140.795	1.51205	1.3477e-09	2.02859e-08
CDKN1A	91.9692	1.51258	1.13869e-07	1.17755e-06
ZFP36L2	1787.87	1.51621	2.86568e-23	1.92185e-21
IER5L	131.494	1.52069	4.63916e-08	5.2768e-07
GBP2	7.93909	1.52743	2.2718e-05	0.000140018
ADTRP	44.6155	1.53123	1.87316e-09	2.75224e-08
CDH24	349.09	1.53555	5.51029e-16	2.11467e-14
HSPA5	3658.68	1.5356	1.47747e-30	1.61414e-28
GPR3	26.3112	1.54223	1.06568e-07	1.11309e-06
KIAA1683	20.4059	1.55105	7.0612e-06	4.95124e-05
CREBRF	1061.72	1.56389	4.84097e-20	2.67676e-18
TRIB1	41.213	1.56505	1.92534e-08	2.36469e-07
PNRC1	2024.31	1.58513	2.95465e-40	4.70902e-38
PPP1R15A	1812.19	1.58726	3.26535e-77	8.34635e-75
MYL4	18.0629	1.59035	1.83369e-06	1.46901e-05
FAM162A	3573.04	1.59443	7.60748e-16	2.86274e-14
SIGLEC6	28.9392	1.59626	3.60999e-07	3.36808e-06
EFNA4	343.22	1.59743	4.542e-27	4.0216e-25
IZUMO4	36.6321	1.59824	9.23909e-09	1.21252e-07
NR1D1	189.896	1.60226	2.08286e-13	5.73506e-12
ICOS	76.3571	1.60301	2.08959e-11	4.32178e-10
SCG2	47.1112	1.60314	8.95269e-10	1.39565e-08
MT1F	22.6327	1.60411	8.62781e-07	7.42102e-06
PIK3R6	34.6438	1.62436	2.77021e-08	3.28616e-07
RASD1	29.7675	1.63187	4.71819e-07	4.28687e-06
FBLIM1	24.1461	1.63754	2.18667e-07	2.15439e-06
GBE1	1246.18	1.65133	1.43854e-17	6.34787e-16
S100A10	744.565	1.65919	7.45832e-55	1.4033e-52
TNFAIP3	8497.7	1.66529	6.22427e-23	4.07344e-21
CNNM1	8.70466	1.67242	3.5283e-06	2.64955e-05
ADORA2A	179.22	1.67592	2.60547e-23	1.75604e-21
DNAJB9	983.25	1.678	7.64484e-48	1.38086e-45
VGF	13.3791	1.67966	8.78548e-07	7.53749e-06
NR4A1	308.228	1.68093	1.80119e-29	1.84854e-27
PKM	42714.5	1.68843	3.92417e-24	2.92092e-22
GPR56	338.945	1.69189	7.60499e-34	9.36589e-32
KDM3A	3028.35	1.69422	9.30718e-29	9.27091e-27
WNT10A	30.6755	1.69542	5.8749e-07	5.22913e-06
RNU86	15.188	1.69654	5.54057e-07	4.97403e-06
DUSP10	526.259	1.7011	2.11011e-38	3.14129e-36
SERTAD1	170.49	1.71036	3.09553e-19	1.59449e-17
PLAU	99.4165	1.71737	3.70828e-09	5.17365e-08
KRT7	10.4992	1.719	1.88964e-06	1.50937e-05
TMEM56	20.5669	1.72858	3.47515e-07	3.25348e-06
ZC3H12D	10.0601	1.73942	1.19187e-06	9.94228e-06
ALDOA	30591.6	1.74959	4.89032e-24	3.54274e-22
THEMIS	4850.49	1.75149	3.90068e-25	3.0902e-23
RLF	3913.64	1.75367	4.35821e-22	2.68367e-20
KIAA1244	10.5776	1.78424	4.60678e-07	4.20539e-06
SLC16A3	316.266	1.78903	1.15879e-23	8.13376e-22
JAG1	89.1441	1.79413	7.32306e-18	3.28495e-16
KDM4B	2238.96	1.79887	4.81891e-62	1.02003e-59
ENO1	89342.8	1.80634	1.26872e-09	1.91609e-08
JUND	1644.88	1.80758	1.80244e-59	3.59084e-57
RORA	2585.57	1.80947	7.47703e-62	1.55833e-59
TINCR	58.8328	1.81108	8.39553e-14	2.41474e-12
HES1	473.73	1.81449	1.40504e-35	1.81277e-33
ADAMTSL2	27.5178	1.81668	2.2888e-08	2.76842e-07
ADAM20P1	16.9603	1.82208	7.93328e-08	8.5567e-07
MYLIP	148.973	1.82389	4.32156e-24	3.18175e-22
BNIP3L	6898.84	1.82878	4.0751e-64	9.35684e-62
CD69	779.837	1.84538	5.50842e-30	5.7402e-28
EGR2	15.9994	1.84728	6.24151e-08	6.87429e-07
LOC338651	7.3053	1.85115	2.63313e-07	2.53886e-06
LOC399715	25.0317	1.85913	2.2987e-09	3.3093e-08
DAAM2	230.729	1.86482	9.65202e-28	9.01765e-26
AKR1B10	18.4845	1.87049	1.24304e-07	1.27669e-06
MAFF	302.056	1.87536	1.23415e-36	1.62321e-34
SLC2A1	2517.16	1.88679	5.09841e-30	5.35412e-28
GZMM	28.4121	1.8957	1.23723e-10	2.26191e-09
STC1	7.09444	1.90281	1.14344e-07	1.18156e-06
JAM3	6000.45	1.91047	1.1404e-18	5.57725e-17
LSP1	96.6679	1.92227	4.29234e-19	2.19428e-17
CTTN	434.352	1.92499	1.39301e-15	5.01892e-14
EGR4	7.49477	1.92524	9.14768e-08	9.69668e-07
ABTB2	171.885	1.92762	4.89953e-13	1.26668e-11
BACE2	310.784	1.94061	2.80522e-45	4.87209e-43
SERPINE1	24.9614	1.94153	5.50339e-10	8.87553e-09
SPON1	41.3107	1.94305	4.04434e-12	9.16199e-11
NSMF	75.8637	1.9482	2.3772e-19	1.23387e-17
FGD5	184.37	1.95473	6.39731e-32	7.40721e-30
KLF4	48.297	1.95705	9.95986e-14	2.84055e-12
DPEP1	7.72683	1.95864	5.60745e-08	6.24705e-07
PIK3IP1	97.6921	1.96845	2.17292e-20	1.22143e-18
EGLN1	2992.25	1.97839	1.75069e-79	4.56087e-77
PDK1	2684.84	1.99968	1.95481e-62	4.20347e-60
GPR132	20.7542	2.00188	2.78772e-09	3.95034e-08
FOSL2	242.691	2.01436	1.73419e-37	2.37303e-35
LGMN	1564.28	2.02287	1.06169e-97	3.34482e-95
HTR2B	22.1629	2.02827	1.77071e-10	3.12341e-09
VASN	16.1456	2.0311	8.33729e-09	1.10083e-07
HIF1A-AS2	26.5206	2.04007	6.36083e-11	1.23986e-09
CLU	26.6975	2.05516	4.16833e-12	9.39573e-11
MAFB	97.4823	2.06168	2.41886e-10	4.17964e-09
CREB5	11.5555	2.08878	4.11957e-09	5.7005e-08
TNS3	10.6646	2.09087	6.25431e-09	8.40547e-08
EGR3	28.8811	2.09214	4.8251e-09	6.58928e-08
LDHA	35200	2.10308	3.84454e-31	4.37663e-29
DHRS3	316.06	2.1147	2.98325e-58	5.85711e-56
C4orf47	19.607	2.13628	1.10224e-10	2.05393e-09
GADD45G	27.7335	2.13642	1.71505e-10	3.03709e-09
TNFRSF10D	21.6567	2.19742	2.7227e-10	4.63371e-09
FSCN1	90.8131	2.24659	4.13536e-25	3.25708e-23
ACTG2	58.5496	2.26444	4.91587e-21	2.84595e-19
ARC	56.769	2.26816	1.84598e-13	5.15431e-12
DUSP5	186.565	2.36789	1.29522e-39	1.9715e-37
P4HA1	4658.47	2.3714	3.66459e-93	1.1032e-90
B3GNT4	19.5374	2.37625	2.05359e-12	4.82987e-11
FOSB	162.861	2.38104	6.59341e-18	2.97737e-16
DDIT4	2713.14	2.45246	5.00586e-123	1.88373e-120
RELN	13.3026	2.49999	3.27749e-12	7.47477e-11
EGR1	167.996	2.54805	1.17282e-28	1.14304e-26
EFNA3	319.573	2.55526	2.12875e-48	3.89704e-46
PFKFB3	3068.5	2.58584	6.87969e-122	2.5189e-119
SYT11	80.0783	2.60716	8.80201e-30	9.10236e-28
MIR210HG	111.215	2.64737	9.30246e-27	8.07824e-25
ETV5	503.027	2.64897	1.37604e-88	3.96623e-86
HK2	3127.86	2.65318	2.01749e-33	2.44026e-31
NPPC	34.531	2.71645	3.65437e-17	1.57662e-15
CA9	13.5207	2.73012	2.65324e-14	8.28191e-13
SDK2	33.7555	2.73955	9.98401e-18	4.44912e-16
RHOB	91.1287	2.73963	4.04075e-26	3.37901e-24
IL2RA	37.3989	2.78081	3.16738e-18	1.48472e-16
ADAM20	31.5426	2.80536	8.07983e-19	4.00943e-17
MT1E	17.8681	2.85453	5.76154e-16	2.20485e-14
SPRY4	63.9141	2.86561	1.81268e-22	1.15288e-20
MYO5B	40.431	2.87935	1.73758e-23	1.19864e-21
PPFIA4	257.596	2.89298	1.39096e-65	3.30584e-63
GPR146	54.2771	2.91395	5.6573e-26	4.70181e-24
SLC2A3	1209.53	2.9522	4.92643e-93	1.45083e-90
ANKRD37	214.908	3.12675	6.23555e-34	7.74981e-32
FOS	166.968	3.30188	1.14992e-33	1.40342e-31
PFKFB4	1552.98	3.38	3.60225e-137	1.68275e-134
TRPM5	36.6771	3.48665	1.13613e-24	8.8455e-23
BNIP3	3059.26	3.6784	5.90591e-124	2.28593e-121
JUN	1941.37	3.78745	6.54471e-129	2.77066e-126
RAB20	55.0461	3.94117	6.49498e-36	8.46034e-34
ALDOC	3336.7	4.09846	9.97087e-200	7.94561e-197
ADM	109.856	4.14201	3.12642e-63	7.05893e-61
BHLHE40	800.391	4.18677	1.07104e-117	3.72036e-115
FGFBP2	46.4486	4.39914	5.01369e-41	8.18319e-39
DUSP8	271.834	4.68345	1.82063e-88	5.13836e-86
AK4	694.891	4.90553	0	0

## Sheet: TNFa
Gene	Mean normalized count	Fold change (log2)	Raw p-value	Adjusted p-value
NFKBIA	3143.78	1.82102	9.80325e-91	1.30226e-86
NFE2L3	1826.05	1.43057	2.55107e-61	1.69442e-57
CHRNA6	210.856	1.45363	5.79799e-54	2.56735e-50
GPR68	356.419	1.35179	2.90902e-51	9.66086e-48
TRAF4	3208.92	1.13851	1.04816e-46	2.78476e-43
BIRC3	7796.63	1.2902	5.07171e-43	1.12288e-39
CD83	2448.75	1.10117	2.23646e-33	4.24417e-30
IER3	397.639	0.988126	2.07022e-28	3.4376e-25
NFKB2	1868.75	1.0187	2.17762e-27	3.21417e-24
LTB	272.317	0.906506	1.83796e-26	2.44155e-23
TNFAIP3	8497.7	0.99428	3.4253e-26	4.13652e-23
IFIH1	356.045	0.86758	6.8156e-21	7.54487e-18
SGK1	538.898	0.828846	5.41676e-19	5.5351e-16
NFKB1	2884.58	0.619619	1.06649e-16	1.01195e-13
IFIT3	334.917	0.745278	1.44302e-15	1.27794e-12
RGS16	143.679	0.687575	5.71318e-14	4.74337e-11
ETS2	2712.46	0.537792	6.58472e-13	5.14537e-10
TMEM64	587.178	0.604141	7.95626e-13	5.87172e-10
ZC3H12A	294.403	0.659776	2.25538e-12	1.57686e-09
ARHGEF10	1264.03	0.593657	3.37508e-12	2.19744e-09
CD70	103.423	0.607874	3.47382e-12	2.19744e-09
APOL3	374.782	0.630899	1.0522e-11	6.3534e-09
RND1	125.242	0.628404	2.32684e-11	1.3439e-08
KREMEN2	46.1821	0.434636	4.24804e-11	2.35129e-08
RUNX3	779.749	0.617245	4.78164e-11	2.54077e-08
FAS	1001.73	0.605894	9.01097e-11	4.60391e-08
IKZF3	603.516	0.594491	2.50689e-10	1.23339e-07
TAPBP	2204.92	0.515107	3.99554e-10	1.8956e-07
BCL3	43.1199	0.420132	1.25357e-09	5.7422e-07
RELB	1003.07	0.411306	3.31565e-09	1.46817e-06
TNFAIP2	42.2606	0.47241	7.77027e-09	3.32969e-06
TNIP1	2522.99	0.457007	1.87147e-08	7.76894e-06
KLHL5	645.006	0.520597	1.97702e-08	7.95839e-06
APBA3	436.47	0.464381	3.60589e-08	1.3777e-05
IL27RA	174.076	0.514949	3.62989e-08	1.3777e-05
NEK8	83.6071	0.496962	5.07544e-08	1.87284e-05
TNFAIP8L1	333.36	0.483841	6.20611e-08	2.22816e-05
PIK3IP1	97.6921	0.49566	6.97397e-08	2.43795e-05
IKBKE	775.863	0.505243	7.69941e-08	2.62254e-05
FBRS	587.348	0.497422	1.21968e-07	4.05056e-05
LIMD2	1661.47	0.495198	1.33887e-07	4.33794e-05
HLA-B	3647.15	0.47968	1.82626e-07	5.77619e-05
ATP2C1	4054.43	0.44632	2.98288e-07	9.08498e-05
JUNB	725.279	0.403382	3.00918e-07	9.08498e-05
NFKBIE	425.271	0.471289	3.297e-07	9.73276e-05
NOTCH2NL	329.454	0.477745	3.7481e-07	0.000108239
XAF1	1600.57	0.467681	4.26747e-07	0.000120615
TAP1	2078.82	0.392688	4.80991e-07	0.00013243
LYST	1146.64	0.420545	4.88488e-07	0.00013243
TRAF3	3478.44	0.455179	6.35064e-07	0.000168724
WNT10A	30.6755	0.304883	7.31761e-07	0.000189297
NINJ1	563.851	0.463771	7.41001e-07	0.000189297
BCL6	292.611	0.442537	8.58414e-07	0.000215154
DHRS3	316.06	0.436551	9.27601e-07	0.00022819
ASCL4	64.7461	0.402913	1.10543e-06	0.000263345
TNFSF10	319.987	0.434054	1.11016e-06	0.000263345
SH3TC1	1083.13	0.373192	1.51994e-06	0.000354225
GALNT6	665.42	0.3915	2.7484e-06	0.000629477
DAAM2	230.729	0.434856	3.67993e-06	0.000828545
IL4I1	22.3687	0.276464	4.12344e-06	0.00091293
NBPF10	185.593	0.426266	5.05492e-06	0.00110081
CXXC4	12.4983	0.252399	5.38944e-06	0.00115473
CDC42SE2	6468.58	0.308919	5.60753e-06	0.00118239
NFATC2	941.229	0.41464	6.64095e-06	0.00137841
CYP1A1	20.0726	0.319096	7.45e-06	0.00152255
HIVEP1	1274.11	0.4047	8.48405e-06	0.00170761
BTG2	383.554	0.391849	1.03035e-05	0.00204285
IL2RA	37.3989	0.308014	1.08785e-05	0.00209572
GDF11	719.536	0.40543	1.08856e-05	0.00209572
ELMSAN1	1672.28	0.40476	1.10858e-05	0.00210377
TNFRSF4	85.7916	0.345178	1.88158e-05	0.00352041
ANKRD33B	817.067	0.395954	2.1288e-05	0.00392763
IRF2	1139.51	0.359395	2.44223e-05	0.00442525
HEG1	1486	0.38882	2.46513e-05	0.00442525
CD82	2212.62	0.373024	3.06667e-05	0.00543168
MSRB1	958.452	0.219543	3.72785e-05	0.00648777
RARG	270.097	0.371928	3.7606e-05	0.00648777
NUP153	7002.23	0.342185	4.3329e-05	0.00737926
PGLYRP4	7.10398	0.185543	4.52537e-05	0.00760949
REL	782.506	0.375693	4.68775e-05	0.00778401
IRF8	195.833	0.370194	5.72037e-05	0.0093814
ATG16L2	534.86	0.363173	5.8929e-05	0.0095465
CHST15	22.3294	0.269846	6.34973e-05	0.0101626
LOC100216546	411.039	0.370381	6.98888e-05	0.0110132
APLF	524.34	0.360043	7.047e-05	0.0110132
OAS3	1039.05	0.369279	8.30808e-05	0.0127671
EFHD2	968.394	0.362598	8.36146e-05	0.0127671
LTA	19.2938	0.260702	9.60802e-05	0.0145037
OPTN	628.151	0.26047	0.000113322	0.0169143
IL23A	178.978	0.360959	0.000123348	0.0182061
LOC728431	96.2284	0.343186	0.000125326	0.0182948
MREG	664.813	0.312919	0.000128393	0.0185388
JAK3	556.275	0.355913	0.000138353	0.0197622
TANK	1121.58	0.325259	0.00015199	0.0214791
FAM46C	5009.38	0.326791	0.000164347	0.0229809
MAP3K8	87.8757	0.320041	0.000170011	0.0235252
LOC100216545	376.21	0.350107	0.000175005	0.0239667
ZBTB1	2432.79	0.337831	0.000180454	0.0243681
STARD10	321.085	0.339974	0.000181605	0.0243681
MAN1A1	1242.83	-0.274739	0.0002079	0.0276174
CYLD	2815.9	0.299163	0.000229896	0.030237
RFX5	3642.94	0.298749	0.000232718	0.0303082
NTN1	135.086	0.330312	0.000245379	0.0316468
PRDM1	116.175	0.334807	0.000257023	0.0328298
SPRED2	1155.46	0.338946	0.000265615	0.033604
GLUL	14553.4	-0.272926	0.000301884	0.0378323
RAET1K	121.78	0.3368	0.000323725	0.0401903
PPP4R4	103.581	0.333266	0.000374109	0.0460154
ITGA6	2320.35	-0.260878	0.000416101	0.0507109
HLA-A	5838.49	0.306613	0.000439172	0.053036
MAP2K3	528.374	0.315616	0.000478102	0.0572172
TFE3	779.014	0.291407	0.000483377	0.0573319
PLA2G4C	14.456	0.20962	0.000488696	0.0574499
AHNAK	777.773	0.315533	0.000541603	0.0630025
TGIF2	1254.79	0.288738	0.000545415	0.0630025
RAPGEF1	4753.15	0.303514	0.000616337	0.0705813
ARRB1	1906.29	0.255146	0.000652085	0.0739558
ARHGAP10	1054.89	0.30288	0.000656939	0.0739558
SYNGR3	34.9584	0.272976	0.000677268	0.0756036
FBLN2	3324.43	0.296817	0.000693471	0.0767673
NDST3	1338.14	-0.257008	0.000730311	0.0794552
FAM117A	686.802	0.281154	0.000734805	0.0794552
IL4R	642.844	0.316359	0.000735696	0.0794552
ELOVL4	1203.58	-0.25388	0.000837428	0.0897129
SNORA52	145.607	0.311826	0.000859823	0.0913751
NECAP2	1812.83	0.23802	0.000867874	0.0914987
GPATCH2L	1306.45	0.236401	0.000949917	0.0993598
RPS6KA1	2754.18	0.263792	0.000962184	0.0998567
IL16	624.073	0.28614	0.00110791	0.112347
LOC100131234	222.643	0.298113	0.00113977	0.114702
TP53	298.49	0.303969	0.00121102	0.120956
N4BP3	440.205	0.205392	0.00128039	0.12693
LOC100335030	24.4958	0.241967	0.00135776	0.133604
GNA15	3888.69	0.260849	0.00138356	0.135142
SNORD50A	36.6363	0.254238	0.00146795	0.142337
SNORA63	1143.79	0.297349	0.00150235	0.144618
GLTSCR1	67.5027	0.258029	0.00153682	0.146871
FAM110A	290.559	0.287268	0.00156264	0.148273
PLEK	37.6803	0.205757	0.00174562	0.164459
PAG1	2372.8	0.220567	0.00185758	0.173775
ABAT	329.239	0.274135	0.00196218	0.182277
SH2D3C	343.016	0.287166	0.00206977	0.190936
LOC100130476	158.244	-0.284906	0.00210117	0.192496
GATA3	772.312	0.288635	0.00214134	0.194833
IL2RG	2155.54	0.281795	0.00222495	0.201063
C16orf46	59.2479	0.272846	0.0023146	0.207751
MLL5	2470.45	0.272823	0.00250419	0.223259
TIFA	2626.09	0.225812	0.00290068	0.256722
AKR1B10	18.4845	0.164378	0.00291817	0.256722
ZNF827	35.6312	0.221077	0.00294905	0.256934
IFIT2	409.508	0.265265	0.00296584	0.256934
MLL	5475.79	0.278447	0.00297861	0.256934
CTTNBP2NL	392.867	0.262772	0.0032331	0.276944
MITD1	642.319	0.262652	0.00325228	0.276944
SNORA71A	233.77	0.266848	0.00332203	0.281082
ALDH1A1	22.1999	0.181623	0.00357403	0.30049
ATXN2L	4320.89	0.272305	0.00364908	0.30487
ABCC1	4705.89	0.270548	0.00372872	0.309577
SCARNA22	424.864	0.267733	0.00415603	0.342911
DUSP10	526.259	0.255134	0.00424317	0.34794
POU2F2	69.6608	0.219422	0.00436953	0.356103
RMRP	110854	0.202064	0.00446235	0.36145
SH2B3	1354.03	0.253547	0.00460193	0.366593
LOC619207	78.3494	0.251614	0.00460461	0.366593
SETD5-AS1	158.028	0.265278	0.00460863	0.366593
WDR48	3146.43	0.22252	0.00467513	0.369669
SNORA68	139.563	0.264608	0.00486516	0.382419
EEPD1	439.13	0.25763	0.00492046	0.384491
ZBTB25	648.695	0.258255	0.00503036	0.39078
SAMD10	168.565	0.258827	0.00510993	0.394653
SEMA4A	260.336	0.262772	0.00519147	0.398633
DNMT3A	3092.04	0.200446	0.00538669	0.411246
CHSY1	3706.97	-0.189368	0.00610013	0.459468
ARHGEF3	804.39	-0.239361	0.0061195	0.459468
FCGBP	414.055	0.252313	0.00612208	0.459468
GFRA1	2001.86	0.227122	0.00619244	0.462137
NOTCH2	2663.15	0.227504	0.00665323	0.493752
PTGDR2	68.3071	-0.218258	0.0067567	0.498645
MGAT5B	83.4388	0.213941	0.00682899	0.501195
PTGER4	2708.35	0.214736	0.0070249	0.512741
RNF138P1	82.777	0.247834	0.00710281	0.515594
ANKRD27	1970.6	0.190961	0.00722057	0.521294
TLR7	55.0213	0.236587	0.00726719	0.521823
S1PR1	531.462	-0.216849	0.00732651	0.523255
UCP1	30.1926	0.209788	0.00753909	0.535557
PNRC1	2024.31	0.229856	0.00758003	0.535602
EPB41L4B	228.215	0.242977	0.00791577	0.556365
SLC12A7	1919.84	0.227414	0.00805734	0.563335
ALAS1	2352.3	0.201843	0.00815692	0.567312
KIAA1524	2086.56	0.186223	0.00845689	0.584921
NFKBIB	1156.6	0.24451	0.00849818	0.584921
IL15RA	14.5727	0.174456	0.0088669	0.607154
SELPLG	1987.25	-0.18331	0.0089766	0.609949
BBC3	411.816	0.224966	0.00899955	0.609949
SLC16A6	67.2618	0.209536	0.0090575	0.610761
L1CAM	22.6459	0.185038	0.00920921	0.617854
FBXL6	271.011	0.24192	0.009406	0.627886
RORC	95.6405	0.243426	0.0094871	0.630133
GSC	103.437	0.242798	0.00960421	0.634738
CCDC28B	733.763	0.221804	0.00974609	0.640926
KCNH2	717.761	0.223854	0.0099482	0.650995
KCTD2	961.563	-0.18786	0.00999914	0.651121
FAM102B	2566.51	-0.178734	0.010306	0.667828
FAM110C	873.305	-0.204385	0.0104336	0.672817
LOC285540	11.2088	0.151992	0.0106722	0.684874
GOLGA8B	232.091	0.239835	0.0107441	0.686176
C1orf63	848.594	0.204663	0.0108386	0.688901
ICOSLG	7.41101	0.108579	0.0112109	0.709168
BCL9	702.51	0.236265	0.0117621	0.74051
GSDMB	87.2911	0.227233	0.0118206	0.740685
VAMP2	275.619	0.230549	0.0119337	0.743457
PKP1	17.9855	0.165288	0.0119768	0.743457
PHF21A	763.911	0.235888	0.0120937	0.74722
ARL4A	265.739	-0.218977	0.0125049	0.765084
SYCP2	991.124	0.199593	0.0125555	0.765084
MAPK13	40.499	0.207513	0.0125556	0.765084
BTN2A2	506.548	0.224555	0.0129501	0.785521
SPPL2A	744.592	0.223728	0.0132782	0.80176
TCF7	6803.76	0.219181	0.0133566	0.802849
GATAD2B	916.916	0.231344	0.0134325	0.803771
SNORA54	191.316	0.230164	0.0141192	0.837325
BZRAP1-AS1	241.004	0.23065	0.0141469	0.837325
ABTB1	166.432	0.229693	0.0141823	0.837325
RARA	267.774	0.229241	0.0143449	0.840174
ITGB2-AS1	102.606	0.229018	0.0143571	0.840174
MALAT1	38881.3	0.227277	0.014435	0.84103
ADAM8	37.2044	0.191053	0.0146332	0.844097
PREX2	706.842	0.202458	0.0146374	0.844097
ATN1	136.089	0.20189	0.0146783	0.844097
MBD6	241.428	0.211604	0.015022	0.860141
FLJ22184	57.8388	0.16707	0.0154585	0.880768
TMTC2	207.341	0.22722	0.0155149	0.880768
CHD4	16011.3	0.169014	0.0155947	0.881533
ZMIZ2	519.544	0.216823	0.0158166	0.889831
SEC61A2	216.064	0.226717	0.0158755	0.889831
FBXO48	195.231	0.210108	0.0159662	0.891153
PTPN3	499.407	0.226272	0.0160718	0.893294
USP49	449.353	0.225594	0.016381	0.90631
KIFC2	308.045	0.218178	0.0164424	0.90631
HSF4	68.1574	0.21707	0.0165269	0.907206
TSC22D3	85.1525	-0.224121	0.0167382	0.915023
GGT1	174.458	0.220712	0.0169289	0.921654
KANSL1L	448.786	0.214152	0.0170764	0.92589
SNORA48	643.179	0.222344	0.0176198	0.951469
GIMAP4	710.065	-0.220675	0.017866	0.960856
SNORA71C	40.3986	0.204544	0.0179547	0.961737
DBN1	5689.58	-0.161233	0.0180289	0.961832
RPS15AP10	22.7209	0.177024	0.0182097	0.967592
SLC9A8	383.682	0.205077	0.0183461	0.970318
NFIC	173.267	0.192639	0.0184619	0.970318
TBC1D22B	1142.6	0.214891	0.0185367	0.970318
SNORD10	435.65	0.221334	0.0185532	0.970318
CSRP2	68.3886	0.213585	0.0186278	0.970397
NOVA1	114.514	0.211651	0.0188204	0.976603
C20orf96	184.642	0.218976	0.0189807	0.981088
CMPK2	1283.41	-0.197619	0.0191369	0.985329
RBM38	1303.73	-0.173434	0.0192436	0.986996
SNX10	1528.24	0.187407	0.0193517	0.988722
PIK3R5	734.964	-0.185038	0.0194846	0.991699
CTDNEP1	578.78	0.217459	0.0196606	0.993879
OSR2	112.353	-0.218687	0.0196771	0.993879
TUBB4A	105.61	0.199209	0.0203163	0.999571
NFKBID	109.877	0.215294	0.0203507	0.999571
ZBED3	188.179	0.192751	0.020479	0.999571
GIMAP6	2087.83	-0.170811	0.0207946	0.999571
SNORA38B	32.5999	0.172492	0.0209917	0.999571
RAB22A	1600.75	0.186134	0.0216725	0.999571
NEK7	8131.68	-0.160285	0.0217024	0.999571
FBXO32	404.238	-0.19379	0.0217113	0.999571
RCBTB2	561.827	-0.215526	0.0217215	0.999571
N4BP2L2-IT2	123.595	0.214636	0.0220368	0.999571
HBEGF	268.505	-0.215019	0.0221971	0.999571
RPL34-AS1	35.4274	0.184557	0.0223823	0.999571
NEAT1	741.838	0.197893	0.0223971	0.999571
HSPA4L	1103.77	0.185088	0.0224997	0.999571
PIK3CB	689.795	0.214107	0.0226496	0.999571
AMPD3	1146.19	0.182955	0.0227504	0.999571
RGMA	74.2454	-0.208873	0.0239765	0.999571
PTPRS	1952.13	0.210174	0.0240178	0.999571
POLR2A	3489.37	0.209058	0.0240248	0.999571
MAP3K1	1570.76	-0.161785	0.0240399	0.999571
SNORD76	83.639	0.206735	0.0240811	0.999571
SNORA47	152.342	0.206254	0.0243654	0.999571
RSBN1	1987.4	-0.18706	0.0245514	0.999571
LOC729683	153.187	0.186431	0.0245931	0.999571
SEC63	1131.54	0.191209	0.0247545	0.999571
MAPK8IP3	704.931	0.206092	0.0251241	0.999571
LOC400027	354.447	0.200577	0.0251927	0.999571
PHLDA1	93.8329	0.181517	0.0253337	0.999571
SETD5	2724.45	0.209522	0.0254017	0.999571
PPP1R13L	102.52	0.205499	0.0256681	0.999571
BZRAP1	523.441	0.204327	0.0258934	0.999571
MLL2	3165.39	0.206216	0.0262064	0.999571
RWDD2B	192.967	0.205621	0.0263396	0.999571
GUCY1A3	687.46	-0.173091	0.0265161	0.999571
GCNT1	708.392	-0.189568	0.026646	0.999571
CCNK	485.858	0.191714	0.026702	0.999571
STARD5	74.5946	0.200628	0.0267362	0.999571
MGRN1	750.296	0.201455	0.0268385	0.999571
SNORA38	108.695	0.201645	0.0268843	0.999571
BTBD11	1060.96	-0.170698	0.0269136	0.999571
FAM108B1	3104.47	-0.177102	0.0269404	0.999571
STAT5A	646.235	-0.178331	0.0271641	0.999571
AGRN	220.38	0.20565	0.0280834	0.999571
HDAC6	417.485	0.204431	0.0281309	0.999571
TFEB	187.477	0.202755	0.0282774	0.999571
HNRNPU-AS1	776.413	0.206217	0.0282861	0.999571
RHPN1	618.591	0.191882	0.0283517	0.999571
JAG1	89.1441	-0.202506	0.0283692	0.999571
HELLS	4689.5	0.178232	0.0284653	0.999571
SMIM3	733.765	-0.194126	0.0285381	0.999571
MAN2C1	206.902	0.205512	0.0286808	0.999571
PAQR8	1024.05	0.205623	0.0286896	0.999571
BSN	163.473	0.205611	0.0287475	0.999571
RAB11B	469.12	0.202774	0.0288959	0.999571
RASGRP3	33.8534	0.173539	0.0290401	0.999571
SCARNA7	1624	0.18154	0.0293181	0.999571
CBFA2T3	273.128	0.178773	0.0296823	0.999571
RGCC	581.666	-0.191203	0.0297847	0.999571
TICAM1	248.552	0.203227	0.0300709	0.999571
SGOL1	1650.54	0.152702	0.0301563	0.999571
PDE4A	316.162	0.192868	0.0303623	0.999571
ZC3H7A	1724.53	0.189302	0.0304676	0.999571
TRAF2	1202.83	0.161482	0.0308043	0.999571
SNORA57	102.178	0.195565	0.0308512	0.999571
PPP1R3B	1486.2	-0.164327	0.0309615	0.999571
EML2	452.013	0.192505	0.0314919	0.999571
IRF1	2865.47	0.199451	0.0316414	0.999571
TMSB15B	65.4679	0.197611	0.0317131	0.999571
KRT7	10.4992	0.0985428	0.0318723	0.999571
CRYGS	13.3021	0.130243	0.0319926	0.999571
SLCO4A1	474.312	-0.173209	0.0320312	0.999571
MST1P2	41.6308	0.180919	0.0322229	0.999571
AKR1C2	6.42636	0.0875137	0.0327197	0.999571
CBFB	4943	-0.147739	0.0327325	0.999571
TGIF1	314.231	-0.184741	0.0328787	0.999571
SRCAP	1740.22	0.197624	0.0330105	0.999571
TMEM164	2054.91	-0.158117	0.033126	0.999571
ZNF461	29.1911	0.165187	0.0331426	0.999571
SGK494	78.3719	0.193953	0.0332827	0.999571
KDM1B	797.645	0.177322	0.0334065	0.999571
ASTE1	407.005	-0.182295	0.0335778	0.999571
SYNGR2	659.734	0.180825	0.0339748	0.999571
MBNL2	2644.32	0.168867	0.034071	0.999571
CCDC144C	13.0259	0.129216	0.034163	0.999571
ZKSCAN8	1294.95	0.196223	0.034165	0.999571
SNORD17	4315.42	0.189685	0.0342991	0.999571
CCND3	6322.87	-0.161295	0.0344644	0.999571
KIAA1217	20.8608	-0.160551	0.0344991	0.999571
PPTC7	1078.99	0.193396	0.034718	0.999571
SUOX	7.01475	0.0961264	0.0347256	0.999571
PLEKHG3	15.8111	-0.128465	0.0350478	0.999571
CCR4	133.642	0.189245	0.0350945	0.999571
CAST	668.883	0.197096	0.035569	0.999571
SP2	93.4616	0.187639	0.0357257	0.999571
KRT8	11.2291	0.0958459	0.0357424	0.999571
DISC1	15.8389	0.137598	0.0360524	0.999571
LOC100009676	86.5976	0.19471	0.0365075	0.999571
C10orf54	442.915	-0.172328	0.0365713	0.999571
TET3	2476.7	0.192347	0.0368896	0.999571
LOC100507600	739.492	-0.189834	0.0369035	0.999571
UBASH3B	2777.92	-0.187468	0.0369952	0.999571
CHST11	12033.5	0.138235	0.0372512	0.999571
CYP24A1	8.81383	0.0919939	0.0373687	0.999571
SLC2A3	1209.53	-0.190412	0.0378582	0.999571
ACSS1	2173.86	0.169022	0.0382042	0.999571
ETV5	503.027	-0.184881	0.038441	0.999571
SZT2	654.198	0.186997	0.038667	0.999571
CD2	2600.38	-0.162097	0.0386935	0.999571
HUWE1	12911.6	0.185973	0.0388693	0.999571
AHSA2	822.876	0.191732	0.0390036	0.999571
TTC7A	1791.11	0.153806	0.0395434	0.999571
TPP1	248.663	0.177431	0.039749	0.999571
GBP4	5.57262	0.0666014	0.0398898	0.999571
OSTF1	1517.04	-0.161699	0.0399158	0.999571
KBTBD8	1076.67	-0.17368	0.0399417	0.999571
ADORA2B	205.601	-0.189123	0.040812	0.999571
PDGFA	384.825	0.187422	0.0408679	0.999571
DDX12P	282.528	0.189733	0.0413208	0.999571
TLL2	22.0052	0.121202	0.0415671	0.999571
SCAF1	996.135	0.170993	0.0419418	0.999571
NCOA3	1855.96	0.151557	0.041977	0.999571
SLA	5085.95	-0.142804	0.0419971	0.999571
ANXA1	3196.55	-0.164854	0.0420472	0.999571
PDE4DIP	1600.38	0.170372	0.0420505	0.999571
SCARNA21	763.427	0.184683	0.0420696	0.999571
GJA3	293.175	-0.183027	0.0421387	0.999571
SEC24A	1655.08	0.166437	0.0423565	0.999571
SESN1	453.266	-0.173464	0.0423923	0.999571
FAM98B	457.692	0.181861	0.0431835	0.999571
SPRYD4	162.497	-0.187364	0.0432411	0.999571
PABPC1L	209.56	0.189435	0.0433034	0.999571
PLCH1	438.208	-0.177239	0.0433315	0.999571
ATAT1	229.38	0.187494	0.0435542	0.999571
C10orf10	14.8978	0.110311	0.043717	0.999571
CMAHP	1536.67	0.172305	0.0444014	0.999571
SMAP2	2420.04	0.136531	0.0449004	0.999571
FAM65A	189.03	0.160624	0.0449638	0.999571
DCP2	10303	-0.131204	0.0449722	0.999571
NUS1	596.013	0.17886	0.0450059	0.999571
GOLGA8A	29.4218	0.139207	0.0452015	0.999571
UBE2V1	37.0948	0.165135	0.0456947	0.999571
ARL14EP	952.765	0.170552	0.045736	0.999571
RMI2	570.733	-0.162853	0.045845	0.999571
MKNK1	708.813	-0.159115	0.0458767	0.999571
CDKN1A	91.9692	0.155388	0.0463313	0.999571
TSPAN4	213.815	0.185776	0.046396	0.999571
UBE2G1	3242.28	-0.13732	0.0464758	0.999571
ENO3	161.521	0.184064	0.0468382	0.999571
TAGAP	470.434	-0.166606	0.0468692	0.999571
THBS3	136.296	0.185869	0.0469981	0.999571
COX20	319.857	-0.182622	0.0471713	0.999571
CR2	346.644	-0.17062	0.0476786	0.999571
UBE2Q2	1695.93	-0.150472	0.0481668	0.999571
COBL	37.1655	0.159413	0.0482209	0.999571
SMG7-AS1	8.30516	0.101644	0.0483116	0.999571
PRKCH	5531.52	-0.164524	0.0483822	0.999571
EP400	1783.91	0.185377	0.0485875	0.999571
IDUA	52.9569	0.155485	0.0488051	0.999571
CCDC88B	540.711	0.173135	0.0489738	0.999571
IRX3	569.654	-0.157621	0.0490623	0.999571
NR2C1	906.532	0.16025	0.049093	0.999571
TAP2	1291.99	0.142757	0.0492703	0.999571
PTPN23	344.323	0.176693	0.0492979	0.999571
DUSP2	556.068	0.175125	0.0493023	0.999571
SLC4A7	3267.78	-0.141979	0.0493085	0.999571
ANP32A-IT1	50.7664	0.159489	0.0493436	0.999571
ANKRD36	1454.16	0.180442	0.0495285	0.999571
CD28	4355.25	-0.164551	0.0496207	0.999571
LRCH3	762.515	0.152279	0.0496742	0.999571
LOC100862671	83.6063	0.15901	0.0499575	0.999571
CD226	709.768	0.16172	0.0499946	0.999571
SLC38A5	434.076	-0.174366	0.0501011	0.999571
PLBD2	135.277	0.18163	0.0502516	0.999571
TBL1X	830.71	0.178063	0.0503773	0.999571
RPPH1	360488	0.152993	0.0504562	0.999571
SLC38A2	15598.2	-0.147098	0.0506616	0.999571
TNS3	10.6646	0.0980231	0.0516831	0.999571
GEM	26.9499	0.150863	0.0519073	0.999571
TNRC18	2670.52	0.173417	0.0519452	0.999571
EFEMP1	1395.69	0.15517	0.0519593	0.999571
ITM2A	6539.26	-0.149678	0.0521763	0.999571
RNF126	1209.03	0.180301	0.0521787	0.999571
TAF15	1294.14	0.176715	0.0521834	0.999571
LRRC16B	39.2668	0.162633	0.0528997	0.999571
KIAA1147	3320.09	0.153797	0.0529011	0.999571
CCBL2	893.741	0.163015	0.053005	0.999571
COL7A1	59.1306	0.162615	0.0530055	0.999571
SCG2	47.1112	-0.161981	0.0530485	0.999571
PRR12	588.159	0.175816	0.0534937	0.999571
GIMAP7	674.623	-0.18134	0.0535174	0.999571
ATP2B1	1337.5	-0.144335	0.0535864	0.999571
CCPG1	15.7676	-0.127702	0.0536679	0.999571
NR4A3	29.0976	0.126063	0.0537701	0.999571
LYRM7	1109.51	0.17862	0.0539014	0.999571
AMD1	4493.92	-0.162029	0.0542202	0.999571
SLIT1	3682.78	0.145271	0.0544908	0.999571
SCRN1	2166.01	-0.132424	0.055283	0.999571
RNU11	246.6	0.180095	0.0552991	0.999571
RWDD4	351.274	-0.174909	0.055616	0.999571
HES1	473.73	-0.175838	0.0557552	0.999571
GPD1L	1292.69	-0.163264	0.0557555	0.999571
CLIP3	95.4512	0.148475	0.0563164	0.999571
TRIB1	41.213	0.152243	0.0566028	0.999571
JKAMP	968.03	-0.15368	0.0566407	0.999571
CREB3L3	179.136	-0.177306	0.0566711	0.999571
BICD1	562.514	0.178931	0.0568618	0.999571
FOSL2	242.691	-0.177403	0.056932	0.999571
LINC00176	42.3223	0.156211	0.0570009	0.999571
HNRNPA3	2918.46	0.176654	0.0570884	0.999571
PRRC2C	6839.32	0.176863	0.0571641	0.999571
SNAPC4	254.501	0.1723	0.0572724	0.999571
MERTK	142.833	0.176068	0.0573544	0.999571
KSR2	805.37	0.174666	0.0573587	0.999571
TRIM26	1808.82	-0.135613	0.0575188	0.999571
KLC2	676.125	0.174919	0.0576324	0.999571
RHOG	1322.53	-0.139757	0.0577256	0.999571
SLC35D1	1075.91	-0.136748	0.0579133	0.999571
ATHL1	404.642	0.177507	0.0582691	0.999571
NFAT5	1131.71	0.176795	0.0590017	0.999571
LIN54	2591.15	-0.139217	0.0590668	0.999571
LOC100505676	6.2847	0.0854511	0.0594946	0.999571
GPR137	512.012	0.165827	0.059647	0.999571
SIMC1	238.972	0.176814	0.0596894	0.999571
TGFBR2	1436.31	0.156532	0.0598185	0.999571
SNORA80B	118.13	0.173278	0.0599111	0.999571
ZNF767	266.819	0.171808	0.0600315	0.999571
DDHD1	2133.83	0.161616	0.0602964	0.999571
ACTG1	69927	-0.124187	0.060316	0.999571
ATF7	443.768	0.172675	0.0603641	0.999571
ESYT2	12696	-0.129436	0.0606247	0.999571
SH2D1A	4772.41	-0.156655	0.0606707	0.999571
LOC100129917	122.083	0.175281	0.0606844	0.999571
ATXN1	173.538	0.173591	0.0607115	0.999571
DTNBP1	314.439	0.176276	0.0608034	0.999571
FLJ44511	31.5035	0.135425	0.0608841	0.999571
GATSL3	135.192	-0.174861	0.0610778	0.999571
CPNE7	251.571	0.166968	0.0611018	0.999571
TMEM63A	728.456	0.167685	0.0611333	0.999571
SMOX	562.831	-0.157422	0.0611448	0.999571
SASH3	3450.54	-0.127333	0.0611832	0.999571
LOC100507217	847.635	-0.148478	0.0614461	0.999571
CD69	779.837	0.174973	0.0616076	0.999571
RMI1	1403.02	0.174081	0.0617705	0.999571
PECAM1	974.918	-0.13818	0.0619037	0.999571
MKNK2	2315.78	0.160792	0.0619412	0.999571
ADAMTS1	482.102	-0.172575	0.0620786	0.999571
HCP5	13.8188	0.116197	0.0622911	0.999571
EPHA3	1365.43	-0.168329	0.0623491	0.999571
SNORD48	21.8559	0.139459	0.0625058	0.999571
SHISA7	8.00035	0.0912057	0.0627064	0.999571
RNF145	1586.88	-0.130574	0.0629847	0.999571
FRS2	763.454	0.162036	0.0630677	0.999571
RPS16P5	160.397	0.165045	0.0631522	0.999571
FMR1-AS1	6.00026	0.0791467	0.0636886	0.999571
MLKL	425.662	0.153731	0.0637709	0.999571
USP14	2739.03	0.173029	0.0639576	0.999571
SMARCA2	1541.5	-0.142221	0.0641179	0.999571
CD55	357.425	-0.162608	0.0641695	0.999571
RGL4	384.303	-0.158331	0.0642105	0.999571
SYNGAP1	316.868	0.17233	0.0643419	0.999571
CD244	189.488	0.173577	0.0644455	0.999571
ST3GAL5	526.294	-0.151339	0.0644955	0.999571
RRAS	68.0636	0.165731	0.0646975	0.999571
LFNG	43.3972	0.143622	0.0649733	0.999571
ASAP1	574.426	0.173335	0.0650388	0.999571
SLC32A1	10.1272	0.0983903	0.0652727	0.999571
SLC25A19	572.742	-0.15829	0.0653075	0.999571
WDR90	972.764	0.173034	0.0653303	0.999571
SPECC1	288.288	0.17245	0.066007	0.999571
KRT18	9.39257	0.0904583	0.0664113	0.999571
DDIT4	2713.14	-0.147534	0.0668214	0.999571
SHB	267.686	-0.169183	0.0668594	0.999571
FAM53C	2114.71	-0.14227	0.0668827	0.999571
C9orf47	132.493	0.169181	0.0670626	0.999571
CST7	215.56	-0.166694	0.0671072	0.999571
TSPAN13	304.027	-0.168814	0.0672161	0.999571
PLCL1	1229.3	-0.137269	0.0674407	0.999571
SNORD97	463.554	0.171783	0.0676123	0.999571
PRKCQ-AS1	772.98	-0.141089	0.0679586	0.999571
SNORA71D	42.7199	0.153621	0.068653	0.999571
SLC39A1	2154.62	0.14445	0.068982	0.999571
TSC22D1-AS1	18.7657	0.108306	0.0690036	0.999571
PLEKHM3	809.815	0.169215	0.0690126	0.999571
GM2A	1517.95	0.169615	0.0691981	0.999571
SNORA23	235.898	0.166337	0.0692444	0.999571
TMEM251	403.002	-0.159731	0.0693791	0.999571
ZNF33BP1	9.4682	0.0937012	0.0697052	0.999571
SMG7	1672.23	0.165675	0.0701621	0.999571
NCOR2	1583.17	0.168332	0.0703414	0.999571
LOC283663	10.5413	0.102488	0.0705721	0.999571
MVB12B	1630.23	0.136606	0.0705757	0.999571
DENND6B	23.128	-0.138378	0.0706881	0.999571
STK17B	7008.84	-0.162222	0.0707314	0.999571
SMG1P1	51.1768	0.16035	0.0711025	0.999571
MINK1	574.55	0.160157	0.0713225	0.999571
CBX4	1497.36	-0.131469	0.0713431	0.999571
UBE2W	1447.83	-0.141421	0.0713844	0.999571
HNRPLL	1491.68	-0.140384	0.0714105	0.999571
HNRNPD	3339.72	0.167376	0.0716379	0.999571
EVPL	179.301	-0.165444	0.0720764	0.999571
FRMD6	579.289	-0.159312	0.0721366	0.999571
CAMTA2	307.842	0.168406	0.0721964	0.999571
BORA	915.855	-0.138852	0.0732102	0.999571
KIRREL2	718.506	0.142088	0.0735396	0.999571
GRIPAP1	1399.27	0.132366	0.0735921	0.999571
COL6A2	56.0195	0.157755	0.0736448	0.999571
TTYH2	99.5414	-0.167257	0.0737418	0.999571
PI16	1068.31	-0.149936	0.0740883	0.999571
CISH	84.8974	-0.167536	0.0743428	0.999571
NBN	3479.74	0.125102	0.0747582	0.999571
TMEM132D	15.5634	0.120285	0.0750723	0.999571
PELI2	8690.68	-0.125897	0.0751731	0.999571
C9orf3	190.287	0.165398	0.0753467	0.999571
CMIP	1012.18	0.166958	0.0755282	0.999571
HEY1	24.5551	-0.130231	0.0755688	0.999571
MTFR1	869.981	-0.144672	0.0756905	0.999571
TMEM173	1000.71	-0.148908	0.0758315	0.999571
IQGAP2	4259.26	-0.138137	0.0758423	0.999571
PARP15	131.91	0.16665	0.0759793	0.999571
HIST1H4J	1555.7	-0.152734	0.0760546	0.999571
SGSH	125.141	0.165578	0.0768559	0.999571
HDAC10	340.131	0.162431	0.0781344	0.999571
BCL7B	1099.91	-0.138561	0.0781435	0.999571
BACH2	1856.13	0.152159	0.0784921	0.999571
RIN3	219.251	0.163132	0.0788634	0.999571
RCAN3	946.603	-0.135865	0.0789627	0.999571
TAS2R31	28.4354	0.138503	0.0791173	0.999571
SETD1A	681.876	0.160697	0.0791341	0.999571
ACBD5	1243.29	-0.134695	0.0791391	0.999571
CASP3	2490.08	0.14762	0.079293	0.999571
SCARNA1	39.1067	0.145984	0.0794185	0.999571
BCL11B	5292.14	-0.148374	0.0794776	0.999571
C19orf55	131.067	0.162694	0.0795043	0.999571
LOC100128164	9.36219	0.091355	0.0795426	0.999571
TLE1	603.206	-0.142192	0.0797625	0.999571
CAMK2N1	46.6125	0.137804	0.0801797	0.999571
TM2D2	474.984	-0.145058	0.0802771	0.999571
DNAJC3	2929.2	-0.119963	0.0802853	0.999571
KLKB1	5.92699	0.0770629	0.0802938	0.999571
DROSHA	1788.58	0.161117	0.0807588	0.999571
USB1	304.683	0.1497	0.0808815	0.999571
PNP	2703.25	-0.145235	0.0808826	0.999571
R3HDM1	1460.05	0.16244	0.0808887	0.999571
CA12	6.31606	0.0695818	0.0809307	0.999571
ONECUT2	992.431	0.163786	0.0810754	0.999571
LOC100289019	72.3733	0.141128	0.0811828	0.999571
EIF1AD	874.03	-0.13623	0.081235	0.999571
CPNE5	6.64094	0.0828535	0.0813147	0.999571
SRRM2	5668.06	0.160204	0.0816453	0.999571
TRAF1	85.9146	0.151633	0.0817993	0.999571
TEAD4	108.583	-0.162081	0.0819443	0.999571
FAM71E1	5.7273	-0.0794695	0.0819865	0.999571
KIAA0930	1676.83	-0.130735	0.0823876	0.999571
SATB2	279.812	0.163201	0.0824725	0.999571
POM121C	301.862	0.16172	0.0825998	0.999571
DYRK2	1270.88	-0.145395	0.0827675	0.999571
ARPC1A	1476.7	-0.123561	0.0828088	0.999571
DNAAF3	69.7848	-0.161153	0.0833927	0.999571
UQCRHL	14.6205	0.107537	0.0834662	0.999571
PITPNB	1386.46	0.159457	0.0834779	0.999571
UNKL	391.848	0.145132	0.0834895	0.999571
SNORA7B	35.2757	0.142205	0.0840532	0.999571
SLC18A2	161.278	-0.161136	0.0840692	0.999571
POGZ	2047.35	0.162395	0.0841265	0.999571
ISM1	20.9565	-0.122588	0.0841597	0.999571
CSNK1G2	2655.82	0.136703	0.0842916	0.999571
PTRF	8.22067	0.0800919	0.0843759	0.999571
F2RL2	36.2917	-0.145035	0.0844351	0.999571
SNORA64	83.4423	0.159284	0.0844444	0.999571
PACS1	660.395	0.162199	0.0844969	0.999571
ADAM20P1	16.9603	0.107353	0.0849165	0.999571
TMEM69	370.946	0.150497	0.0851583	0.999571
STAG3L2	146.459	0.161734	0.0853589	0.999571
RASA4	36.3369	0.13832	0.0853876	0.999571
SFI1	1799.04	0.135143	0.0854231	0.999571
CCP110	5444.29	0.120466	0.0855791	0.999571
CDKN2AIP	1441.66	-0.150766	0.0856132	0.999571
B2M	20193.8	0.139845	0.0856705	0.999571
GABBR1	116.058	0.148621	0.0857882	0.999571
LOC283922	189.513	0.160861	0.0857978	0.999571
LRRC27	152.397	-0.160193	0.0859124	0.999571
SNHG1	4729.86	-0.135169	0.0859834	0.999571
MICAL2	63.3011	-0.149274	0.0861637	0.999571
CHAMP1	423.158	0.157319	0.0863118	0.999571
CMTM3	1956.43	-0.119992	0.0863206	0.999571
ACSL1	615.106	0.146522	0.0866132	0.999571
TLK1	1696	0.157697	0.0869353	0.999571
PARP11	444.631	0.160755	0.0870423	0.999571
ZNF81	488.777	0.157661	0.0871403	0.999571
HLA-H	37.6253	0.14614	0.0871503	0.999571
MKRN1	2580.82	-0.128146	0.0871539	0.999571
SSTR2	8.26469	0.0875133	0.0874193	0.999571
CLIC4	4965.53	0.116598	0.0876272	0.999571
AUTS2	310.746	0.153648	0.0876732	0.999571
CCNL2	1116.43	0.157055	0.0877843	0.999571
CCDC120	180.798	0.160057	0.0878507	0.999571
LOC257358	220.671	-0.158944	0.0880033	0.999571
LOC440434	75.9475	0.152319	0.0880871	0.999571
CES2	515.828	-0.140933	0.0882387	0.999571
EHBP1	913.256	0.139688	0.0882395	0.999571
SNORD74	65.6139	0.150433	0.0886228	0.999571
SMAD1	327.722	-0.146349	0.0889385	0.999571
LINC00304	6.16444	0.0778478	0.0889635	0.999571
GMFB	2280.34	-0.131042	0.0894172	0.999571
RAP2B	1372.71	-0.129653	0.0894779	0.999571
BCL7A	3059.19	-0.138727	0.0896724	0.999571
DUSP9	26.612	0.125973	0.0897666	0.999571
IGFBP6	57.6085	-0.144987	0.0900153	0.999571
D2HGDH	282.79	0.150082	0.0900591	0.999571
FBXL12	520.173	-0.143276	0.0900864	0.999571
SLC22A13	5.67162	0.074297	0.0902459	0.999571
KIAA1462	251.223	0.158301	0.0904052	0.999571
CCDC69	42.3813	0.142267	0.0907103	0.999571
MLL4	902.29	0.157481	0.0907144	0.999571
SCAF4	1102	0.158369	0.0907525	0.999571
TRIM59	251.955	-0.15499	0.0908342	0.999571
CTNNBIP1	1023.99	-0.142409	0.0909201	0.999571
SPON1	41.3107	-0.134878	0.0910577	0.999571
ARL6IP1	5172.58	-0.124248	0.091093	0.999571
PIGA	530.775	-0.153187	0.0912671	0.999571
UST	874.374	0.136654	0.091503	0.999571
MBOAT1	1013.14	-0.126715	0.0915059	0.999571
CUBN	91.1062	0.157892	0.0915735	0.999571
ZNF614	213.564	-0.155676	0.0920241	0.999571
GLB1L3	1016.61	0.140455	0.0920503	0.999571
TRPV2	390.288	-0.14189	0.0926546	0.999571
APOLD1	124.938	0.134805	0.092918	0.999571
PLAC8	585.146	-0.140463	0.0933386	0.999571
R3HDM2	1048.91	0.156862	0.0935243	0.999571
KCNJ11	124.127	-0.157037	0.0940327	0.999571
KIAA0895L	580.824	0.145476	0.0940476	0.999571
GAS2L1	1062.52	-0.127983	0.0940755	0.999571
EFR3B	83.2196	0.153602	0.0941385	0.999571
PCNXL3	1245.33	0.146631	0.0942407	0.999571
PFN2	1343.81	-0.12985	0.0942439	0.999571
DBR1	1126.58	-0.134893	0.0942903	0.999571
FAM193B	855.488	0.140039	0.0943501	0.999571
PTCH2	81.0122	0.156238	0.0943925	0.999571
CECR1	537.152	0.153257	0.0944392	0.999571
ENPEP	18.849	-0.10772	0.094504	0.999571
DDIT3	805.147	-0.140986	0.09491	0.999571
GPR135	12.2213	0.100864	0.0949134	0.999571
LOC727896	12.0738	0.099471	0.09493	0.999571
NBPF14	134.844	0.155729	0.0949366	0.999571
ZFP36L1	358.858	0.149791	0.094999	0.999571
SCARNA6	496.915	0.139767	0.0950589	0.999571
SLC7A7	29.3264	-0.126753	0.0951952	0.999571
RHOH	3202.84	-0.147234	0.0953188	0.999571
CRADD	269.38	-0.15509	0.0953758	0.999571
CELF6	10.5806	0.085779	0.0956136	0.999571
H1FX	4815.39	0.131147	0.0957812	0.999571
SEC62	2633.71	-0.126059	0.0958232	0.999571
LOC441461	6.80373	0.0821604	0.096225	0.999571
LPAR6	79.3598	-0.153017	0.0962429	0.999571
FCHSD2	2378.99	0.131678	0.0963835	0.999571
CPS1	96.8654	0.152539	0.0964891	0.999571
PCGF2	200.874	0.151178	0.0964937	0.999571
CC2D1A	928.403	0.139637	0.0965394	0.999571
RBMS1	1120.59	-0.130558	0.0965919	0.999571
EP300	1973.55	0.154909	0.0966338	0.999571
ERV3-1	91.111	0.146852	0.0966513	0.999571
IQSEC1	542.562	0.155071	0.0966616	0.999571
HIP1	262.035	0.155027	0.0967965	0.999571
TMEM9B	612.333	-0.137783	0.0969528	0.999571
SDE2	3462.94	-0.132242	0.0969766	0.999571
KIF20A	1455.93	-0.128195	0.097015	0.999571
PRNP	1595.35	-0.128836	0.0972742	0.999571
RMND5A	8525.39	-0.128185	0.0973825	0.999571
LOC145474	15.2694	0.0982327	0.0974491	0.999571
ARHGEF18	3237.39	-0.122386	0.0975401	0.999571
PPP1R12B	885.074	0.151271	0.0975861	0.999571
BAD	908.986	0.140134	0.0976718	0.999571
MCCC2	639.673	0.145945	0.0978199	0.999571
SPRED1	915.164	-0.14143	0.0979066	0.999571
CYSLTR2	11.792	-0.103598	0.0982251	0.999571
FGFBP3	59.7007	-0.152309	0.0984718	0.999571
EIF1	5166.43	0.154458	0.0986166	0.999571
ARL6IP5	2271.63	0.141534	0.0986438	0.999571
WFIKKN1	8.03606	0.0855638	0.0987965	0.999571
SNORA28	20.6999	0.120712	0.099034	0.999571
PATL1	1287.08	0.154505	0.099124	0.999571
PHC2	2656.25	-0.115933	0.0991461	0.999571
PRMT6	513.608	-0.145542	0.0992675	0.999571
CD40LG	790.821	-0.136986	0.0994514	0.999571
GTPBP2	996.33	0.12566	0.0994526	0.999571
CCDC102A	227.766	0.150837	0.0995246	0.999571
CX3CR1	73.8079	0.125315	0.0998278	0.999571
PPDPF	279.056	0.153161	0.10002	0.999571
ZNF583	223.884	-0.149922	0.100326	0.999571
ARHGAP23	528.152	0.154164	0.100599	0.999571
TMEM8B	156.499	0.152979	0.100623	0.999571
SNORD35B	15.9899	0.100886	0.10078	0.999571
ZDHHC2	1932.4	-0.120339	0.101247	0.999571
HAPLN3	50.2624	0.107841	0.101268	0.999571
ZNF217	4083.08	-0.122722	0.101783	0.999571
AVPI1	99.9722	-0.153768	0.101798	0.999571
EMBP1	83.3268	-0.152904	0.102833	0.999571
OGN	729.625	-0.141144	0.10295	0.999571
ZNF8	812.886	0.138494	0.103129	0.999571
EVI2A	300.388	-0.153082	0.103405	0.999571
SNORA76	58.009	0.141631	0.103567	0.999571
TMEM120A	262.485	0.151766	0.103568	0.999571
MAPKAPK2	2410.69	0.123461	0.103627	0.999571
EPN2	658.768	0.136309	0.103641	0.999571
KRT81	6.17269	0.0619304	0.10374	0.999571
KCNQ1OT1	466.299	0.151918	0.103743	0.999571
NUP214	961.655	0.149412	0.103917	0.999571
FOXP4	468.528	0.145976	0.104006	0.999571
HEXA	1838.28	-0.124074	0.104134	0.999571
SMIM13	1675.53	-0.118521	0.104199	0.999571
WT1	82.985	0.150453	0.104277	0.999571
BCL11A	1257.49	0.141504	0.104277	0.999571
CNOT4	511.654	0.147537	0.104694	0.999571
STOM	413.814	-0.137115	0.105188	0.999571
MYRF	118.147	0.137497	0.105276	0.999571
IFITM2	141.944	-0.15223	0.105404	0.999571
ZNF710	496.748	-0.133036	0.105418	0.999571
KEL	26.9979	0.113172	0.10546	0.999571
LOC155060	175.784	0.15099	0.105752	0.999571
XRCC6BP1	888.402	0.136604	0.105832	0.999571
FMNL3	1774.61	0.151783	0.105933	0.999571
ASH1L-AS1	32.9421	0.124701	0.106442	0.999571
CLPTM1L	5154.9	-0.131379	0.106704	0.999571
TRMT10B	153.239	0.149403	0.106754	0.999571
KIAA1549	656.823	0.145715	0.10705	0.999571
SNORA49	229.103	0.146859	0.107395	0.999571
TP53INP1	329.742	0.14089	0.107502	0.999571
IGF2BP1	1929.09	0.142413	0.107619	0.999571
RHEB	929.062	-0.131994	0.107648	0.999571
CSRNP1	593.22	-0.133306	0.107915	0.999571
ADAMTSL2	27.5178	0.107687	0.107949	0.999571
TSPAN2	847.912	0.13813	0.108284	0.999571
SPTY2D1	2613.06	-0.143525	0.108457	0.999571
ALG13	758.38	0.141169	0.10856	0.999571
LOC728190	186.663	0.148905	0.108579	0.999571
TAS2R50	8.86663	0.0876307	0.108783	0.999571
FAAH2	141.502	0.150275	0.109065	0.999571
CALM2	4751.88	-0.136006	0.109272	0.999571
KLHL21	1455.26	-0.115884	0.10947	0.999571
ANKRD52	1167.33	0.15018	0.109488	0.999571
BLOC1S2	1218.8	-0.138845	0.109522	0.999571
EFNA1	53.3336	-0.142575	0.109592	0.999571
CEP55	3958.69	-0.125174	0.109602	0.999571
TLL1	8.02365	0.077321	0.109687	0.999571
AFF2	2756.16	0.149836	0.10983	0.999571
TYK2	2354.61	0.108659	0.110248	0.999571
C15orf54	14.5014	0.0972504	0.110297	0.999571
BLCAP	676.823	-0.124664	0.110534	0.999571
LAT	1866.93	-0.138273	0.11064	0.999571
CDK11A	65.8144	0.141275	0.11106	0.999571
DNHD1	176.981	0.14946	0.111111	0.999571
UBE2Q2P1	80.6254	0.147835	0.11131	0.999571
PPM1K	1734.68	-0.122004	0.111424	0.999571
IL15	75.8994	0.148179	0.11189	0.999571
SNORA8	106.594	0.146611	0.111961	0.999571
RUNX1-IT1	69.3037	0.137694	0.112376	0.999571
ZDHHC7	1541.14	-0.123188	0.112428	0.999571
KIAA0355	685.454	-0.124919	0.112838	0.999571
GUSBP11	380.959	0.148609	0.112994	0.999571
RNF20	2838.32	-0.135861	0.113204	0.999571
LBH	1076.95	-0.144902	0.113258	0.999571
MST4	4971.95	-0.143963	0.113278	0.999571
ZHX2	488.115	0.140073	0.113348	0.999571
DNAJB9	983.25	-0.134203	0.113557	0.999571
GCSAM	493.186	0.148702	0.113726	0.999571
IMPA1	1613.03	-0.13746	0.1142	0.999571
REEP3	978.373	-0.116824	0.114742	0.999571
STX12	983.785	-0.1258	0.11485	0.999571
PITPNC1	881.794	-0.120285	0.114957	0.999571
ZMIZ1	865.376	0.141069	0.115187	0.999571
SRSF3	10525.5	-0.138507	0.115328	0.999571
ARID5A	451.519	0.145312	0.115509	0.999571
MINOS1P1	24.4715	0.114441	0.115995	0.999571
RERE	512.933	0.146018	0.116309	0.999571
FAM53B	3416.36	-0.107124	0.116499	0.999571
SCUBE1	7.69428	-0.0782911	0.1165	0.999571
FTX	55.3429	0.140687	0.116534	0.999571
IGSF9B	276.137	0.147389	0.116766	0.999571
MIR5047	226.563	0.144484	0.1168	0.999571
CSK	2814.05	0.129973	0.116802	0.999571
STXBP1	628.756	0.147075	0.117196	0.999571
ZNF326	564.98	0.144332	0.117399	0.999571
ARHGAP17	423.748	0.147213	0.117408	0.999571
LENG8	814.402	0.141704	0.117583	0.999571
B4GALT5	1558.98	0.123594	0.117638	0.999571
ABRACL	2575.78	-0.13303	0.117667	0.999571
PDE1B	235.17	0.145322	0.117864	0.999571
MOCS1	2490.21	0.144811	0.118003	0.999571
CNR2	371.55	-0.133918	0.118336	0.999571
ARID2	5784.18	0.127396	0.118546	0.999571
DNPH1	568.218	0.1329	0.119089	0.999571
CDV3	8006.04	-0.134591	0.119156	0.999571
COL5A1	10.7966	0.0884067	0.11923	0.999571
HSP90B2P	35.946	0.11659	0.119328	0.999571
CDC16	702.58	0.141922	0.119411	0.999571
ADM2	269.221	0.142969	0.119687	0.999571
RALGPS1	622.543	0.146219	0.119761	0.999571
FSCN1	90.8131	0.142431	0.11991	0.999571
FBXO28	1808.78	-0.123567	0.120236	0.999571
NUDT4	35.6296	-0.133681	0.120363	0.999571
POLR3C	1380.23	-0.11715	0.121283	0.999571
ZNF527	374.124	-0.135055	0.121357	0.999571
LYPLA1	2192.73	-0.133291	0.121396	0.999571
POM121	498.662	0.14555	0.12156	0.999571
BANF1	997.103	-0.13497	0.121567	0.999571
CSMD1	348.633	-0.138713	0.121575	0.999571
EDEM3	4544.89	-0.107806	0.121784	0.999571
AP1G2	853.198	0.136718	0.121817	0.999571
SPIN2B	73.7589	-0.144258	0.121922	0.999571
PIK3C2B	1172.4	0.133939	0.122015	0.999571
SELL	2290.74	-0.138533	0.122357	0.999571
C21orf15	33.1689	0.117536	0.122413	0.999571
RHBDL1	24.649	0.109883	0.122774	0.999571
SNX30	981.782	-0.134328	0.123184	0.999571
FAM46A	227.607	-0.144356	0.12329	0.999571
TMEM65	874.264	-0.121915	0.12337	0.999571
RBMS2	518.591	0.143566	0.123492	0.999571
ITGA10	15.7674	0.101898	0.123544	0.999571
BTBD3	2036.22	-0.113843	0.12357	0.999571
IRF7	239.319	0.144432	0.123585	0.999571
NPRL3	365.52	0.137955	0.12373	0.999571
MFSD6	2335.91	-0.110095	0.123829	0.999571
MID1IP1	1964.79	-0.128068	0.124024	0.999571
SNX18	983.162	-0.124488	0.124231	0.999571
BTG1	1633.15	-0.128418	0.124987	0.999571
RGS14	1162.67	-0.118797	0.12499	0.999571
MAP4K2	1356.9	0.117403	0.125145	0.999571
ABHD14B	785.144	-0.118555	0.12529	0.999571
HOXD13	108.677	-0.137526	0.125306	0.999571
CACHD1	288.596	0.142444	0.126064	0.999571
ELOVL6	103.772	0.130823	0.126216	0.999571
MAPK3	1098.17	-0.120378	0.126309	0.999571
FAM227A	227.486	0.139022	0.126574	0.999571
TMEM48	4434.95	-0.125679	0.126602	0.999571
AGER	57.6918	0.128977	0.126636	0.999571
PROSER1	619.544	0.139582	0.126883	0.999571
LRRC37B	397.771	-0.130503	0.127104	0.999571
TIAL1	1638.45	0.142133	0.127124	0.999571
HHIP-AS1	854.828	-0.125736	0.127357	0.999571
SLC25A15	1906.26	-0.125532	0.127401	0.999571
LRRC8A	1343.45	-0.115305	0.127478	0.999571
KDM6B	688.216	0.102312	0.127484	0.999571
UBL4A	1535.52	-0.119893	0.127555	0.999571
HECTD4	2972.52	0.133424	0.127642	0.999571
CRBN	1722.11	-0.119469	0.127709	0.999571
MZT1	2728.89	-0.133553	0.127722	0.999571
MKI67	10332	0.142971	0.127877	0.999571
PILRB	744.305	0.138829	0.127926	0.999571
LRRC36	42.4938	0.125033	0.128218	0.999571
LACTB	1045.12	0.137686	0.128299	0.999571
CATSPER2P1	9.71369	-0.0873051	0.128434	0.999571
SIPA1L1	1568.25	0.127642	0.128472	0.999571
RNF122	487.614	-0.122749	0.128551	0.999571
ARID1A	3832.38	0.142686	0.128719	0.999571
TNFSF4	159.407	-0.142726	0.128728	0.999571
CASP9	162.023	0.141744	0.128839	0.999571
PMM1	633.517	-0.118676	0.12898	0.999571
CEP76	1041.76	-0.115919	0.129067	0.999571
PAFAH2	560.155	-0.130296	0.129188	0.999571
C11orf30	1167.86	0.132129	0.129255	0.999571
BCO2	15.8122	0.100609	0.12926	0.999571
GUSBP4	46.9667	0.131248	0.129614	0.999571
LOC100133091	56.6384	0.138071	0.129722	0.999571
ANKFY1	2043.16	0.130944	0.129739	0.999571
CDH2	1508.44	-0.108137	0.129747	0.999571
KPNA2	3093.71	-0.111025	0.129816	0.999571
TSTD2	1201.9	-0.118522	0.129827	0.999571
EIF3A	11389.1	-0.109872	0.129884	0.999571
RAD54L	2198.8	0.127778	0.129886	0.999571
PLA2G6	512.204	0.134366	0.129919	0.999571
IKBKB	1585.83	0.131394	0.130012	0.999571
NPEPPS	1220.35	0.135321	0.13013	0.999571
ACADM	4123.34	-0.123652	0.130312	0.999571
SMAD3	863.946	0.141977	0.130448	0.999571
CALM1	4035.21	-0.134053	0.130769	0.999571
TXNL4B	610.674	-0.119941	0.131148	0.999571
RGL2	375.391	0.132708	0.131744	0.999571
TBC1D14	3595.05	-0.102735	0.131764	0.999571
CLUHP3	301.362	0.136855	0.131772	0.999571
BCORL1	146.144	0.134065	0.132251	0.999571
TOB1	256.482	0.141302	0.132643	0.999571
NAA50	6216.65	-0.115371	0.132746	0.999571
ACAP3	847.912	0.126759	0.132843	0.999571
EMC9	300.917	-0.132364	0.133106	0.999571
ABHD10	2087.62	-0.124486	0.133115	0.999571
PGRMC1	1509.99	-0.121349	0.133171	0.999571
CBX7	161.496	0.141175	0.133176	0.999571
STX16	518.246	0.138083	0.133289	0.999571
WDR82	3561.66	-0.123121	0.133449	0.999571
AMT	32.1638	0.111931	0.133465	0.999571
G3BP2	9592.3	-0.110598	0.13349	0.999571
DLGAP4	342.484	0.140535	0.13362	0.999571
FBXO45	3486.67	-0.123532	0.133625	0.999571
LOC554206	7.12763	0.0654119	0.133808	0.999571
SH3BP5	3360.23	0.115364	0.133858	0.999571
DSTYK	751.883	-0.124105	0.133885	0.999571
EXO1	4417.85	-0.10125	0.134007	0.999571
ABCF1	2822.67	0.139839	0.134274	0.999571
FLNB	12628.4	0.111488	0.134499	0.999571
ZNF772	103.67	-0.136781	0.134989	0.999571
PRKCQ	2859.2	-0.105869	0.135072	0.999571
FAM8A1	1183.65	0.129037	0.135321	0.999571
PTCD2	275.892	-0.137872	0.135428	0.999571
STAMBPL1	1567.37	-0.127209	0.135533	0.999571
LDOC1L	4573.47	-0.112871	0.135589	0.999571
SIN3B	829.13	0.119205	0.135615	0.999571
SERPINH1	457.27	-0.133896	0.135691	0.999571
TCF3	5694.85	0.0984848	0.135697	0.999571
C9orf96	11.9181	-0.0875099	0.135916	0.999571
NBEA	682.454	0.135772	0.135983	0.999571
NFE2L1	6762.76	0.118385	0.135992	0.999571
ADPRHL1	42.7114	-0.119783	0.136149	0.999571
RPS27	29.8213	0.121163	0.136167	0.999571
METTL12	136.436	0.127951	0.136598	0.999571
PGBD5	350.592	-0.139816	0.136892	0.999571
TTLL3	57.2363	0.129557	0.136986	0.999571
TTLL12	1886.62	-0.118531	0.137107	0.999571
BIK	336.36	-0.139293	0.137297	0.999571
RIOK3	1577.92	-0.105534	0.137463	0.999571
TSNAXIP1	8.07008	0.0793007	0.137491	0.999571
TKTL1	57.8881	-0.128043	0.137863	0.999571
LRRC8C	1289.94	0.12886	0.138418	0.999571
KLHL24	3258.22	-0.106683	0.1386	0.999571
ASIC3	31.7961	0.108004	0.138968	0.999571
DBP	465.356	-0.123921	0.138988	0.999571
FAM69A	525.341	0.137408	0.139248	0.999571
TNFRSF1A	1215.94	-0.11432	0.139292	0.999571
CCNYL1	286.454	0.138722	0.139315	0.999571
VWDE	192.621	0.136469	0.139366	0.999571
ARHGAP4	1330.26	0.10704	0.139492	0.999571
TRIM56	799.941	0.132849	0.139567	0.999571
TMEM121	25.667	-0.099141	0.139742	0.999571
PBRM1	9306.87	0.100415	0.140017	0.999571
ESR2	19.1012	0.106711	0.140279	0.999571
HMBOX1	1156.98	0.133807	0.140408	0.999571
NGFR	24.6224	-0.0919541	0.140649	0.999571
IL7R	296.048	-0.134373	0.140696	0.999571
LOC728554	269.415	-0.138038	0.141409	0.999571
TTC18	57.3131	0.133405	0.141434	0.999571
C1RL-AS1	63.5633	0.127327	0.14217	0.999571
BCAT1	7241.8	-0.111165	0.142522	0.999571
ITGA4	17660.4	-0.119647	0.142543	0.999571
DTX4	259.985	0.137648	0.142914	0.999571
NR1D2	2206.47	-0.106258	0.142933	0.999571
ESYT1	4388.6	-0.122211	0.142978	0.999571
TMEM170A	488.155	-0.122321	0.143026	0.999571
SNORD50B	61.3946	0.131268	0.143443	0.999571
ZNF575	28.8005	0.106663	0.143673	0.999571
PLEKHA2	4480.77	-0.110289	0.1438	0.999571
ZBTB45	134.235	0.137279	0.144262	0.999571
NHSL1	70.5646	0.125786	0.144391	0.999571
SGPP1	1226.54	-0.119186	0.145021	0.999571
DOLPP1	1108.08	-0.123682	0.145431	0.999571
LZTFL1	1306.04	-0.114585	0.145473	0.999571
BUB3	8625.47	-0.111626	0.145547	0.999571
BATF	178.419	0.132704	0.145826	0.999571
MAGED1	3510.26	-0.104587	0.145828	0.999571
MIB2	545.486	0.123908	0.145828	0.999571
YWHAZ	6354.56	-0.101853	0.145885	0.999571
SNORA81	8.57744	0.0799931	0.145891	0.999571
TXLNG2P	1450.54	0.112901	0.145897	0.999571
SPEN	3245.07	0.136721	0.145906	0.999571
RAB11A	4028.63	-0.117318	0.145961	0.999571
FAM160B2	626.049	0.124969	0.146215	0.999571
DTX1	1021.75	0.123856	0.146249	0.999571
CCDC150	334.755	0.130941	0.146263	0.999571
DAPP1	39.157	-0.102055	0.146297	0.999571
AMOT	605.902	-0.124615	0.146508	0.999571
HSP90AB4P	29.9934	0.0918262	0.146552	0.999571
GTF2H4	476.745	0.125936	0.146552	0.999571
LMO4	1153.68	-0.120955	0.147017	0.999571
STAG3L3	35.6781	0.11741	0.14714	0.999571
MAGT1	3174.18	-0.113617	0.147572	0.999571
FRMD4B	141.052	0.135476	0.147761	0.999571
NECAB3	189.222	0.134341	0.147828	0.999571
GIT2	2409.75	-0.099895	0.147844	0.999571
CHTF18	876.681	0.129108	0.14785	0.999571
KIAA0825	108.387	0.135691	0.147878	0.999571
TWSG1	811.051	-0.12074	0.14792	0.999571
ZHX1	2030.96	-0.114764	0.148056	0.999571
SIN3A	3605.5	0.128246	0.148248	0.999571
TMEM86B	131.879	0.135267	0.148295	0.999571
AURKA	1450.1	-0.114625	0.148514	0.999571
ARG2	1057.44	-0.13517	0.148938	0.999571
NUP62	3498.82	0.106553	0.149099	0.999571
CHD5	29.9618	0.116321	0.149156	0.999571
F2RL1	63.9343	-0.132935	0.149256	0.999571
SRRM1	1305.12	0.134821	0.149277	0.999571
CCDC17	22.5649	0.10027	0.14937	0.999571
SENP1	2791.33	0.103413	0.149409	0.999571
RBM5	2099.15	0.118126	0.149666	0.999571
WDTC1	246.98	0.134619	0.149667	0.999571
TMED3	2684	-0.124747	0.149702	0.999571
PTPN12	79.8485	0.133406	0.149774	0.999571
ASH1L	3224.73	0.116994	0.150403	0.999571
CHST10	865.818	-0.116717	0.150423	0.999571
SEMA4G	25.9317	0.111395	0.150534	0.999571
PLEKHF2	1280.67	0.122435	0.150547	0.999571
BAP1	4704.37	-0.102551	0.150753	0.999571
ACRC	69.3762	0.128948	0.150833	0.999571
MYLIP	148.973	-0.135036	0.150866	0.999571
SLC4A4	1117.85	-0.108603	0.150974	0.999571
SNORA20	18.5226	0.0950022	0.151455	0.999571
NHLRC2	1655.99	0.119324	0.151578	0.999571
TOR1A	1545.34	-0.110466	0.151639	0.999571
LAPTM4A	795.337	-0.11621	0.151714	0.999571
ZNF28	524.574	-0.118568	0.151724	0.999571
FBXO33	1584.08	-0.125271	0.151733	0.999571
LOC100130950	58.7614	0.130789	0.151969	0.999571
TOR1B	832.425	-0.11603	0.151985	0.999571
MTO1	2183.33	-0.110778	0.152028	0.999571
SNORD2	33.3234	0.121307	0.152154	0.999571
ADCK5	74.5778	0.131916	0.152162	0.999571
CHRNB1	200.83	-0.130713	0.152361	0.999571
PAFAH1B2	3722.04	-0.119045	0.152541	0.999571
FAM134A	1552.25	-0.108999	0.152851	0.999571
NFATC2IP	993.973	0.11981	0.152962	0.999571
CCDC34	1568.43	-0.124406	0.152977	0.999571
DIS3L	1949.92	-0.1028	0.153162	0.999571
SNORA2A	13.0852	0.0910291	0.153422	0.999571
PDXDC1	2067.62	-0.102342	0.153522	0.999571
AZIN1	6631.76	-0.10934	0.153565	0.999571
STAT2	1232.73	0.103198	0.153566	0.999571
KIAA0226L	2239.86	-0.130102	0.153646	0.999571
LOC730227	18.0253	0.0949452	0.153674	0.999571
SLC25A42	658.312	-0.127895	0.153855	0.999571
SLA2	1844.32	-0.113712	0.153873	0.999571
KIAA0040	426.234	-0.133599	0.154166	0.999571
SH3BP5-AS1	60.7108	0.117704	0.154348	0.999571
CCDC144B	243.265	0.133474	0.15449	0.999571
SPRTN	888.287	-0.111815	0.154494	0.999571
UBE2J1	2950.75	-0.108468	0.154508	0.999571
CHRNA7	28.0185	0.105378	0.154519	0.999571
DOCK3	500.617	0.132036	0.154529	0.999571
ELK4	2282.3	0.130837	0.154673	0.999571
UBTF	5243.47	-0.103063	0.154712	0.999571
MYO7B	9188.17	-0.110589	0.155224	0.999571
ANKRD30BL	19174.3	0.0739968	0.155363	0.999571
SPAST	1207.49	-0.105395	0.155527	0.999571
DKFZP434I0714	104.954	0.133166	0.155652	0.999571
RUSC1-AS1	8.45761	0.0754239	0.155827	0.999571
GABPB1-AS1	395.347	0.132245	0.156083	0.999571
CEP135	1580.58	0.110756	0.156289	0.999571
LOC100289230	55.2263	0.126799	0.156349	0.999571
PRKXP1	34.3161	0.0863599	0.156428	0.999571
CXorf65	28.8723	0.101511	0.156466	0.999571
CAMK1D	410.775	0.124454	0.156738	0.999571
TMEM230	1758.95	-0.110174	0.156752	0.999571
PPM1F	1485.61	0.111083	0.156847	0.999571
HIRIP3	1593.22	-0.120029	0.156856	0.999571
RALGDS	1281.87	-0.109978	0.157323	0.999571
TMEM131	1338.15	0.130439	0.157398	0.999571
NOTCH1	3077.66	-0.126222	0.157586	0.999571
L3MBTL1	58.8457	0.117562	0.157794	0.999571
ELP3	1938.08	-0.113774	0.157873	0.999571
CLDN23	9.15851	0.0774929	0.157913	0.999571
ARPC1B	2513.15	0.112764	0.158156	0.999571
TGFBI	5.75689	0.0546151	0.158167	0.999571
ERLIN1	2368.06	-0.121896	0.158207	0.999571
PGBD4	124.536	0.13238	0.15827	0.999571
UBIAD1	773.51	-0.111821	0.158273	0.999571
RNU6ATAC	28.9163	0.0770546	0.158277	0.999571
PEX5L	1122.69	-0.127411	0.158445	0.999571
SH3PXD2A	1352.61	0.126147	0.158673	0.999571
TNFRSF21	999.637	-0.106818	0.158732	0.999571
LOC100506233	71.0495	0.128772	0.158901	0.999571
LOC100506060	92.946	0.131771	0.158906	0.999571
FAM214B	172.948	-0.130614	0.158938	0.999571
FAM13A-AS1	22.8032	0.102902	0.159142	0.999571
MAP3K11	1098.83	0.1276	0.159148	0.999571
AKR1C1	10.9733	0.0801341	0.159822	0.999571
IZUMO1	33.2534	0.112837	0.159839	0.999571
ZNF204P	10.7611	0.0783316	0.159935	0.999571
ABCD2	7.16934	-0.0703993	0.160183	0.999571
CERS2	4432.7	-0.0991148	0.160237	0.999571
GIGYF1	1061.26	0.124219	0.160439	0.999571
TMED1	383.564	-0.130021	0.160506	0.999571
FRK	5.87952	0.0642799	0.160554	0.999571
ZNF557	1151.72	-0.114342	0.16144	0.999571
RNF141	1011.3	-0.105197	0.161517	0.999571
SNORD12B	52.9443	0.123305	0.161647	0.999571
CASKIN1	86.6437	0.130386	0.161717	0.999571
TADA1	1118.29	-0.122975	0.161728	0.999571
PGRMC2	623.448	0.128146	0.161745	0.999571
TAF1C	597.02	0.118369	0.162162	0.999571
RPS16	7986.78	-0.127411	0.162316	0.999571
GZMA	421.274	-0.127927	0.162319	0.999571
TSPAN33	1007.07	-0.116081	0.16235	0.999571
FBXL3	1812.28	-0.121456	0.162473	0.999571
LOC100271836	194.833	0.130594	0.162747	0.999571
SNORD47	46.3249	0.115743	0.162863	0.999571
TNRC6B	3677.53	0.118692	0.162892	0.999571
WDR47	1034.57	-0.111115	0.162931	0.999571
AKT3	683.224	0.129603	0.163081	0.999571
CNTNAP1	16.4202	0.0802056	0.163179	0.999571
SNORD26	54.3295	0.124111	0.163378	0.999571
TINCR	58.8328	0.122095	0.163396	0.999571
CBLL1	1491.53	0.118338	0.163719	0.999571
CTNNB1	5581.62	-0.108791	0.163742	0.999571
MOB3A	1050.69	0.124863	0.163757	0.999571
NDN	722.563	-0.119631	0.163758	0.999571
FAM167A	119.294	0.0703512	0.163782	0.999571
WDR20	731.564	-0.112428	0.163837	0.999571
CAPZB	3157.11	0.10928	0.163886	0.999571
HOXB9	16.1763	0.07963	0.163997	0.999571
ST3GAL1	2181.59	-0.101545	0.16411	0.999571
SNORA22	86.9954	0.126528	0.164132	0.999571
PTTG1IP	4738.91	-0.105524	0.164185	0.999571
PTPRC	15353.2	-0.101369	0.164407	0.999571
LRRC34	323.442	-0.12197	0.164637	0.999571
CCNT1	4820.07	-0.105802	0.164711	0.999571
DFNB31	120.52	0.128381	0.164719	0.999571
SATB1	3510.82	-0.111366	0.164798	0.999571
KIAA2013	901.084	-0.119641	0.16481	0.999571
RNF166	574.307	-0.120293	0.16492	0.999571
UTP23	1104.26	-0.127009	0.164931	0.999571
HIST2H2BF	2962.8	-0.112303	0.164934	0.999571
FAM76A	589.175	-0.115959	0.164975	0.999571
USP48	1984.35	0.112232	0.164995	0.999571
RAI1	1009.99	0.127193	0.16501	0.999571
VMA21	4673.63	-0.102344	0.165111	0.999571
MROH6	68.3249	0.125169	0.165133	0.999571
TRIM66	307.07	0.122116	0.165159	0.999571
C19orf54	179.843	0.117707	0.165349	0.999571
ZKSCAN5	1493.03	-0.100668	0.165375	0.999571
PEX19	2106.51	-0.116983	0.165738	0.999571
MIR663A	1764.42	0.0697998	0.165751	0.999571
MAP2K6	227.272	-0.12768	0.165828	0.999571
PCDH9	500.303	0.117356	0.165923	0.999571
MIR3193	7.65263	0.0629094	0.165955	0.999571
GNRH1	42.5199	0.117704	0.166284	0.999571
HACL1	700.23	-0.117842	0.166565	0.999571
TLR5	49.5182	0.123	0.166603	0.999571
HYAL2	530.241	-0.116879	0.166673	0.999571
DAAM1	778.321	0.120683	0.166762	0.999571
ANKHD1	218.417	0.129494	0.166766	0.999571
MED20	1310.53	-0.112781	0.166767	0.999571
SRD5A1	756.971	-0.120925	0.166935	0.999571
HMGXB4	2479.58	0.104413	0.16699	0.999571
CCDC77	1123.34	-0.111551	0.167052	0.999571
RNF44	1025.35	0.128159	0.167335	0.999571
MIR4523	13.2564	0.0894853	0.16738	0.999571
REEP5	766.803	-0.106434	0.1676	0.999571
RNF185	593.169	-0.11902	0.167613	0.999571
PEX13	1178.08	-0.108244	0.167622	0.999571
ZP3	77.2887	0.128993	0.167742	0.999571
LGMN	1564.28	-0.106352	0.167745	0.999571
FGD5-AS1	4738.54	-0.10586	0.167866	0.999571
HECTD1	7020.78	-0.0933024	0.167882	0.999571
MIAT	219.046	0.12815	0.16792	0.999571
ZNF689	1361.33	-0.113439	0.168	0.999571
SCARNA16	277.647	0.127508	0.16801	0.999571
STX11	50.0648	0.112798	0.168056	0.999571
F2R	776.907	-0.118406	0.168262	0.999571
LINC00338	72.6124	0.119149	0.168411	0.999571
ZNF813	398.537	-0.122117	0.168443	0.999571
QSER1	2599.72	0.123516	0.16845	0.999571
BAZ2A	1703.44	0.127165	0.168587	0.999571
DUSP6	146.611	-0.128741	0.168587	0.999571
THOC1	3336.15	0.108865	0.168615	0.999571
RAP1B	840.486	-0.112793	0.168637	0.999571
TRAT1	1092.16	-0.115037	0.168642	0.999571
NIPA2	2352.48	-0.108649	0.168895	0.999571
CCR9	30.3953	-0.110414	0.168952	0.999571
RASL10B	362.488	-0.116403	0.169084	0.999571
ZC3H3	364.848	0.124791	0.169267	0.999571
ZNF780B	353.564	0.128765	0.16933	0.999571
CHI3L2	4355.93	-0.126573	0.169412	0.999571
PRG2	21.1423	0.0955968	0.169623	0.999571
U2AF1L4	175.638	-0.126494	0.169789	0.999571
RRN3	2237.48	-0.119485	0.169883	0.999571
MAP4	2214.55	0.123782	0.169951	0.999571
FBXL13	72.7875	0.125522	0.170198	0.999571
SNORA78	22.9916	0.090624	0.170298	0.999571
FLJ14186	9.10604	0.0744469	0.170387	0.999571
TSN	4659.84	-0.098196	0.170493	0.999571
TTC33	2002.54	-0.111503	0.170908	0.999571
PRDM4	1333.7	0.100823	0.171027	0.999571
JMJD4	415.458	-0.123457	0.171041	0.999571
RBM33	3232.04	0.119606	0.171148	0.999571
PTPRN2	437.152	-0.121356	0.171189	0.999571
TNFSF8	189.648	-0.12697	0.171268	0.999571
KIT	128.18	-0.128547	0.17135	0.999571
PARP16	1440.66	-0.112149	0.17141	0.999571
ZNF674	225.636	-0.122728	0.171627	0.999571
DESI2	4249.88	-0.117669	0.171671	0.999571
SNORD60	47.8594	0.119763	0.171722	0.999571
XBP1	2014.77	-0.116816	0.171752	0.999571
EXTL3	2186.23	-0.0955973	0.171795	0.999571
PSAP	23712.1	-0.104719	0.171878	0.999571
CIT	2412.26	0.125514	0.171914	0.999571
PYGB	1990.79	-0.0941704	0.17198	0.999571
MFSD1	490.135	-0.115444	0.172098	0.999571
DZIP3	657.333	0.125644	0.172175	0.999571
CEP85L	2612.31	-0.117154	0.172285	0.999571
CHRAC1	1058.84	-0.116418	0.17242	0.999571
ATP1A3	1157.64	0.128287	0.172423	0.999571
SMG6	1479.08	0.112483	0.172478	0.999571
TAB2	1221.08	0.121912	0.172596	0.999571
SUPT3H	379.179	0.117537	0.172638	0.999571
NCOA4	6925.61	-0.110129	0.172641	0.999571
PCTP	297.189	-0.121025	0.172709	0.999571
ELK1	1193.22	-0.10669	0.172769	0.999571
DDX26B	506.725	0.124168	0.17297	0.999571
PIM3	1606.89	0.0999501	0.173023	0.999571
OXTR	122.036	0.126964	0.173055	0.999571
FAM86HP	7.68864	0.0690787	0.173106	0.999571
DCAF8	2424.59	0.107806	0.173135	0.999571
TMEM219	1347.33	-0.112395	0.173406	0.999571
COQ10A	383.501	-0.119689	0.173605	0.999571
TAL1	5515.37	-0.116732	0.173606	0.999571
TMEM159	686.238	-0.103897	0.173927	0.999571
EGR2	15.9994	0.0834375	0.173953	0.999571
ALDH3A1	9.34825	0.0532971	0.173973	0.999571
C11orf24	200.774	-0.124821	0.174031	0.999571
IQGAP3	331.647	0.126297	0.174056	0.999571
ARHGEF12	3774.95	-0.106127	0.174132	0.999571
SS18	1315.61	0.104057	0.174368	0.999571
ZNF878	41.7084	0.120242	0.17458	0.999571
SLTM	3950.14	-0.0982414	0.174879	0.999571
LOXL2	16.8055	0.0918318	0.175134	0.999571
CLEC16A	894.316	0.115812	0.175178	0.999571
SLC29A4	613.464	0.118033	0.175324	0.999571
S100Z	34.3973	-0.112377	0.175554	0.999571
ELMOD2	2153.43	0.127253	0.17566	0.999571
SLC9A1	247.547	0.121055	0.176028	0.999571
SKI	519.298	0.124156	0.176243	0.999571
SMPD3	92.8487	0.0953227	0.176322	0.999571
IFIT1	104.615	0.127026	0.176408	0.999571
ADD3	5287.75	-0.124825	0.176564	0.999571
YTHDF2	3155.43	-0.0973252	0.176612	0.999571
STT3B	10571.6	-0.10935	0.176767	0.999571
IGIP	173.285	0.125701	0.177005	0.999571
CSRP1	1233.74	-0.103405	0.177008	0.999571
HERC2P2	183	0.126327	0.177094	0.999571
MLL3	3314.75	0.123819	0.177097	0.999571
SAR1A	2477.8	-0.115899	0.177445	0.999571
APOBEC3D	413.52	-0.110779	0.177613	0.999571
ATP9A	393.281	-0.113905	0.177688	0.999571
ACBD3	2200.58	-0.122304	0.178042	0.999571
ATXN2	615.376	0.123385	0.178149	0.999571
PDLIM1	1495.79	-0.104433	0.178234	0.999571
ADAM20	31.5426	0.0973681	0.17834	0.999571
SFT2D2	472.754	0.122377	0.17845	0.999571
ZFP14	1106.19	-0.102667	0.178482	0.999571
PLEKHG2	946.274	0.125742	0.178488	0.999571
GALNT11	957.623	-0.1076	0.178721	0.999571
SOCS7	4768.35	-0.102519	0.178808	0.999571
NIPBL	5130.34	0.116612	0.178846	0.999571
ZNF304	1342.33	-0.108395	0.178957	0.999571
TRIP4	412.957	0.120662	0.179035	0.999571
ARL15	197.931	0.124934	0.179342	0.999571
CDC42SE1	3605.04	-0.106132	0.179511	0.999571
ORAI2	1617.99	0.121634	0.179533	0.999571
SLC31A2	271.351	-0.121307	0.179814	0.999571
MAMDC4	64.8714	0.120219	0.179947	0.999571
NEIL2	226.956	0.12536	0.179984	0.999571
TBCCD1	808.086	-0.103486	0.180204	0.999571
MAPK1	5444.5	-0.0919605	0.180235	0.999571
CCNB1IP1	1933.08	-0.108437	0.180268	0.999571
CCNA2	5340.67	-0.102947	0.1803	0.999571
MYH15	39.6953	0.0953199	0.180463	0.999571
ZNF669	566.031	-0.115762	0.180535	0.999571
C9orf142	728.507	0.1063	0.180814	0.999571
LOC729041	8.23404	0.0720573	0.180814	0.999571
RAB11FIP3	713.307	0.122849	0.181013	0.999571
EXOC6B	545.406	0.116717	0.181082	0.999571
SLC26A11	39.6661	0.10989	0.181167	0.999571
CD47	7293.24	-0.0961098	0.181371	0.999571
LAMC1	7.48962	0.0648137	0.181466	0.999571
ESPL1	2088.27	0.113334	0.181668	0.999571
FAM134B	1034.76	-0.112475	0.181781	0.999571
FOXJ1	7.0248	0.0548794	0.181934	0.999571
PEAK1	1236.96	0.123255	0.181979	0.999571
AMIGO2	23.6539	-0.0916787	0.182	0.999571
RCN3	43.2484	0.114592	0.182164	0.999571
C12orf52	645.928	-0.107129	0.182243	0.999571
FBXL4	957.756	-0.104547	0.182343	0.999571
FERMT2	908.14	0.106307	0.18238	0.999571
MBTD1	1761.79	0.105704	0.182399	0.999571
ITSN2	1838.22	0.0964758	0.182627	0.999571
CATSPER2	20.5328	0.095596	0.182689	0.999571
TMPPE	196.673	0.125103	0.182801	0.999571
TIPARP	820.201	-0.12516	0.182871	0.999571
FAM160B1	2954.13	-0.102209	0.183133	0.999571
PRKACA	428.153	0.117246	0.183157	0.999571
SSUH2	7.9765	0.0662935	0.183664	0.999571
UCK2	6397.78	-0.0953518	0.183713	0.999571
EML3	819.767	0.104022	0.183757	0.999571
NSMF	75.8637	-0.121734	0.183778	0.999571
TFIP11	1983.05	-0.10833	0.183974	0.999571
ATF3	1192.84	-0.124884	0.184071	0.999571
VAPA	5364.45	-0.115528	0.184079	0.999571
MIR4521	6.75511	0.062761	0.184136	0.999571
RGS10	1252.52	-0.104653	0.184234	0.999571
RECK	361.538	0.12059	0.184332	0.999571
GCLC	1756.47	-0.0983022	0.184337	0.999571
CD3EAP	409.159	-0.121207	0.18449	0.999571
FEZF2	5.48473	0.0472647	0.18459	0.999571
RASEF	210.5	-0.123525	0.184935	0.999571
ATF2	3856.48	-0.112258	0.185042	0.999571
OFD1	356.793	0.119324	0.185066	0.999571
CLK4	613.846	0.116941	0.185187	0.999571
PRKCE	403.52	-0.114407	0.185246	0.999571
PAK4	726.8	0.115813	0.185353	0.999571
SPATA13	2189.02	-0.100671	0.185395	0.999571
TCEB3	2408.32	-0.111762	0.185485	0.999571
POGLUT1	947.054	0.0994897	0.185513	0.999571
BRD4	1761.61	0.124284	0.185605	0.999571
INSIG1	9643.74	-0.103984	0.185801	0.999571
HIST1H2AC	13795.7	-0.109876	0.186059	0.999571
CABLES1	34.1861	0.108506	0.186084	0.999571
FAM134C	2218.09	-0.102023	0.186349	0.999571
IFT46	665.12	-0.112835	0.186351	0.999571
SNORD15B	142.449	0.123553	0.186427	0.999571
FKBP2	485.857	0.110023	0.186502	0.999571
DIP2A	918.974	0.116466	0.18674	0.999571
PLEKHA5	872.633	-0.103641	0.187054	0.999571
MIOS	1346.14	0.100759	0.187066	0.999571
TTC27	696.678	0.121776	0.187229	0.999571
RRN3P3	128.533	-0.12395	0.187314	0.999571
ZNF569	1144.85	-0.110748	0.187332	0.999571
SCN3A	1847.7	-0.107691	0.187389	0.999571
KCTD12	308.468	-0.123485	0.187408	0.999571
LOC100131067	95.7511	0.123823	0.187548	0.999571
TECTA	9.23531	0.0713141	0.187554	0.999571
SLC16A1	5750.62	-0.101645	0.187585	0.999571
SNORA9	54.2819	0.119093	0.187604	0.999571
CCDC25	1419.63	-0.106142	0.18768	0.999571
MRPL49	2010.78	-0.104785	0.187716	0.999571
PDHX	1187.74	-0.117236	0.187764	0.999571
RNF165	266.31	0.120082	0.187768	0.999571
GPAM	1029	-0.0977806	0.187879	0.999571
NOL3	60.6615	0.118243	0.187921	0.999571
TUBGCP3	1899.62	0.0988119	0.18811	0.999571
RPL23AP7	67.1361	-0.121889	0.188114	0.999571
SKA2	2414.86	-0.10944	0.188199	0.999571
DLG4	906.201	0.112428	0.1882	0.999571
GNAO1	259.616	0.110454	0.188334	0.999571
LOC282997	67.5524	-0.114051	0.188367	0.999571
MYSM1	1259.71	0.120739	0.188385	0.999571
PIGZ	44.2792	0.108643	0.188451	0.999571
SLC35A1	650.303	-0.115839	0.188499	0.999571
EPC2	1226.21	-0.0971418	0.188749	0.999571
LMNB1	11362.6	-0.0883313	0.188903	0.999571
DNM1	191.528	0.121181	0.189011	0.999571
PTPLAD1	6175.6	-0.107152	0.189028	0.999571
PPP3CB	691.917	0.122749	0.189089	0.999571
SKA1	2434.03	-0.101707	0.189268	0.999571
TRAIP	557.865	-0.104581	0.189435	0.999571
SERINC2	111.66	0.123361	0.18945	0.999571
TMEM14A	509.604	-0.109167	0.189523	0.999571
FTH1	2744.61	0.103998	0.189588	0.999571
PREX1	2083.41	-0.0895351	0.189678	0.999571
SNRNP48	2252.17	-0.106611	0.189691	0.999571
COMMD2	1219.25	-0.11269	0.18971	0.999571
NFE2L2	1694.58	0.103621	0.189977	0.999571
RBBP6	3133.54	0.104756	0.19	0.999571
ELMO1	3481.93	0.11023	0.190434	0.999571
HLA-C	3385.81	0.0929842	0.190562	0.999571
TRAM1	5477.6	-0.09921	0.190613	0.999571
B4GALT2	572.454	-0.109532	0.190641	0.999571
NAGLU	80.4581	-0.120109	0.190644	0.999571
OCLM	9.03102	0.0695518	0.19071	0.999571
GALNT1	4373.11	-0.104084	0.190728	0.999571
ARMC5	248.744	-0.120195	0.190956	0.999571
RCAN1	1154.95	-0.106484	0.190969	0.999571
SND1-IT1	17.7443	0.0738144	0.191071	0.999571
RNPEPL1	1158.93	0.115667	0.191208	0.999571
FAM127B	27.0545	0.0943242	0.191346	0.999571
NIPSNAP3A	871.593	-0.108312	0.19173	0.999571
CA11	183.31	-0.122359	0.191775	0.999571
ITIH4	38.3595	0.0913991	0.1919	0.999571
LOC202181	97.0005	0.117754	0.192003	0.999571
EFCAB7	761.538	0.109886	0.192116	0.999571
CDIPT	1054.43	-0.104635	0.192145	0.999571
NEU3	1369.55	-0.102727	0.192186	0.999571
CRYL1	494.857	-0.116969	0.192228	0.999571
RNF208	41.6613	0.113911	0.19255	0.999571
PXK	1364.8	-0.103301	0.192558	0.999571
CCDC107	391.886	0.122455	0.192763	0.999571
PDP1	1028.02	-0.1143	0.192798	0.999571
LIFR	27.6825	-0.0981414	0.192888	0.999571
SNORA18	88.4164	0.111583	0.193147	0.999571
MEGF6	37.8021	0.107967	0.193505	0.999571
NUDT19	21.5648	-0.0931291	0.193559	0.999571
BRI3BP	1036.32	-0.107204	0.193561	0.999571
TMEM206	1485.86	-0.104293	0.193621	0.999571
KIAA0101	3929.14	-0.106729	0.194063	0.999571
FBXW11	2394.11	-0.090739	0.194113	0.999571
NPPC	34.531	0.0895359	0.194425	0.999571
LOC100505622	8.76927	0.0639324	0.194539	0.999571
GUCD1	3465.37	-0.0921898	0.194653	0.999571
ADAMTS7	8.01708	0.0706547	0.194662	0.999571
PNPLA7	30.5623	0.0949038	0.194822	0.999571
BAIAP2-AS1	284.88	-0.120643	0.19488	0.999571
HECA	3119.18	-0.104588	0.194985	0.999571
RCSD1	3843.56	0.0973591	0.195024	0.999571
SKP2	3224.81	-0.0994788	0.195038	0.999571
TUBB3	454.012	-0.120953	0.195096	0.999571
RHOC	2850.01	-0.105614	0.195237	0.999571
NUDT11	697.971	-0.106362	0.195373	0.999571
FBXL5	1396.39	-0.0984368	0.195409	0.999571
PTPN6	1643.72	-0.111214	0.195532	0.999571
SEPT8	3382.08	0.0861065	0.195728	0.999571
PDIK1L	2196.46	-0.110175	0.195781	0.999571
LINC00174	40.1155	0.105263	0.195858	0.999571
SRPK2	4287.64	-0.0929583	0.196023	0.999571
LOC100130987	32.4624	0.10737	0.196031	0.999571
PRRC2A	5409.9	0.116553	0.196195	0.999571
ANXA5	789.525	-0.120026	0.196398	0.999571
FXN	366.158	0.111525	0.196443	0.999571
PPP2R2A	1995.44	0.120026	0.196502	0.999571
P2RX1	21.9845	-0.0941264	0.196649	0.999571
TDRD7	823.315	0.103867	0.196683	0.999571
CNPY3	1853.48	-0.0883464	0.1967	0.999571
EMB	3674.22	-0.0961958	0.196775	0.999571
TSHZ1	1083.77	-0.101784	0.196834	0.999571
RFX7	1688.71	0.12131	0.196925	0.999571
RAP2C	1124.47	0.10261	0.196998	0.999571
ELL2	35.4231	0.0983787	0.19712	0.999571
GAA	470.91	0.113751	0.197209	0.999571
RBM12	3866.65	-0.0955414	0.197223	0.999571
INPP5D	679.543	0.117617	0.197494	0.999571
NOTCH3	1331.47	0.121083	0.197683	0.999571
CPT1B	16.7162	0.0894963	0.197705	0.999571
JAZF1	167.725	0.121077	0.197823	0.999571
ZFHX2	58.7549	0.0983732	0.197913	0.999571
ZNF468	775.591	-0.106486	0.198039	0.999571
MSN	20362.1	-0.096873	0.198117	0.999571
UBE2D2	2868.73	-0.101847	0.19822	0.999571
SPATA2	300.815	0.119969	0.198414	0.999571
TMEM63B	642.958	0.104731	0.198596	0.999571
CDK17	2155.8	-0.0940822	0.1986	0.999571
UNC45B	7.86519	-0.0650917	0.198633	0.999571
GRAP2	2001.91	-0.104963	0.198707	0.999571
PITPNM2	1038.91	0.115474	0.198774	0.999571
CRELD1	143.201	0.120358	0.198827	0.999571
METTL2A	551.832	-0.107507	0.198864	0.999571
BARHL2	36.8808	0.10306	0.198996	0.999571
TMEM198B	77.6317	0.0910948	0.199048	0.999571
BMS1P4	120.817	0.12059	0.199134	0.999571
RDH13	188.488	-0.118495	0.199228	0.999571
SLC25A27	23.1497	0.0928812	0.19955	0.999571
MIER1	3345.37	-0.108692	0.199603	0.999571
LOC100506688	165.539	0.118161	0.199818	0.999571
SNORA61	77.0592	0.112792	0.200116	0.999571
BMI1	89.334	0.119976	0.200121	0.999571
GAS1	100.086	-0.119434	0.200146	0.999571
CETN4P	15.3803	-0.0823632	0.200211	0.999571
ISCA1	486.729	-0.119784	0.200339	0.999571
GFI1	1497.16	0.102672	0.200387	0.999571
DLG1	2460.86	0.115991	0.200406	0.999571
RBM4B	302.151	-0.111247	0.200543	0.999571
OARD1	1004.19	-0.108821	0.200589	0.999571
DLST	922.066	0.103965	0.200652	0.999571
ZFPL1	380.211	-0.112342	0.200809	0.999571
USP27X	103.271	-0.117659	0.200868	0.999571
PTPLB	640.243	-0.105969	0.201023	0.999571
PHF1	738.351	0.118444	0.201043	0.999571
KHNYN	2351.46	0.092279	0.201366	0.999571
DCAF6	1068.47	-0.101777	0.201399	0.999571
SLC7A5P1	100.835	0.115386	0.201768	0.999571
HCN2	57.2655	0.115494	0.201901	0.999571
SNORD98	7.40014	0.0621932	0.202081	0.999571
TUBA1B	25887.2	-0.108124	0.202192	0.999571
MKKS	1034.91	-0.0972374	0.202219	0.999571
RPRD2	1308.78	0.119371	0.202256	0.999571
RNF144B	504.6	-0.116697	0.202269	0.999571
CACFD1	269.626	-0.119769	0.202689	0.999571
APH1A	3066.22	-0.107915	0.202779	0.999571
RRP1B	5020.26	-0.102294	0.202881	0.999571
ATAD5	3225.17	0.105951	0.203078	0.999571
MRPS6	1303.54	-0.101445	0.203131	0.999571
ERGIC1	6371.97	-0.0941584	0.203347	0.999571
CCDC109B	1717.46	-0.105457	0.203366	0.999571
AGAP1	880.594	0.117195	0.203596	0.999571
LOC146880	116.886	0.109	0.20384	0.999571
GRAMD4	2589.73	-0.0997206	0.203852	0.999571
GIMAP1	431.237	-0.119367	0.203898	0.999571
LHFPL3-AS2	35.7831	0.10763	0.204137	0.999571
MAX	2357.15	-0.0969728	0.204146	0.999571
MDGA1	32.0129	0.0866631	0.204581	0.999571
ERF	731.954	-0.0970604	0.204594	0.999571
PKIG	627.156	-0.113712	0.204688	0.999571
RNPC3	234.299	0.118558	0.204815	0.999571
LCK	21459.5	-0.0948892	0.205127	0.999571
ZMYND10	147.784	-0.115623	0.20532	0.999571
SCN3B	17.3354	0.0749425	0.205445	0.999571
KLHL20	612.491	-0.102304	0.205698	0.999571
ITPRIPL1	1098.14	-0.0975301	0.205704	0.999571
HEPACAM	37.691	-0.101657	0.205736	0.999571
LCP2	964.831	0.116923	0.205993	0.999571
PRR7	176.576	0.116363	0.206039	0.999571
INTS1	3174.66	0.100421	0.20606	0.999571
RNF114	2338.06	-0.0983441	0.206072	0.999571
APMAP	2102.84	-0.0952512	0.20608	0.999571
RACGAP1	4411.48	-0.0933199	0.206145	0.999571
TAS2R3	6.04447	0.0591361	0.206223	0.999571
SARS	8785.38	-0.095503	0.206406	0.999571
ZYX	578.177	0.11868	0.206836	0.999571
TGFBR1	1889.91	-0.0979769	0.207022	0.999571
TMEM66	4833.05	-0.0960673	0.207053	0.999571
KIF23	2321.5	-0.0941131	0.207208	0.999571
LIMS1	2057.69	-0.0953159	0.207342	0.999571
ATPAF1	1429.02	-0.0966756	0.207437	0.999571
KSR1	144.48	0.118345	0.207581	0.999571
NKTR	2581.26	0.11629	0.207784	0.999571
PMS2P4	46.1922	0.109846	0.207794	0.999571
STYK1	7.65135	-0.0552394	0.207822	0.999571
GBP1	868.05	0.103098	0.207825	0.999571
AMFR	5362.18	-0.0898992	0.207843	0.999571
PARP14	3045.39	0.113209	0.207877	0.999571
YAF2	686.298	0.106518	0.207885	0.999571
HLA-F	97.848	0.114098	0.207996	0.999571
ELMO3	48.9854	0.111538	0.208011	0.999571
C1QTNF3	88.1969	0.115719	0.208358	0.999571
ANKRD36B	487.657	0.1177	0.208606	0.999571
HEXB	2101.51	-0.10008	0.208801	0.999571
RNF138	2730.26	-0.094665	0.20941	0.999571
ETV6	1837.09	0.116084	0.209482	0.999571
TM2D3	891.239	-0.108029	0.209516	0.999571
SNORA26	62.521	0.102974	0.209632	0.999571
SLC35C1	211.973	0.117936	0.209714	0.999571
SCARNA5	818.532	0.107557	0.209721	0.999571
SPRY1	322.911	-0.116327	0.209732	0.999571
GOLM1	765.424	-0.105272	0.209913	0.999571
BEX4	376.939	-0.116677	0.210036	0.999571
UNG	3589.11	-0.109755	0.21034	0.999571
STARD9	475.256	0.11776	0.210388	0.999571
SLC15A2	52.5766	0.112781	0.210671	0.999571
IL10RB	716.038	-0.102501	0.210807	0.999571
EPB41L2	1500.42	0.0956844	0.210894	0.999571
BMF	525.931	0.108411	0.210909	0.999571
NCOA6	1013.46	0.117579	0.210966	0.999571
SERP1	7283.55	-0.0968963	0.211072	0.999571
BICC1	45.1618	-0.111486	0.211075	0.999571
ZNF846	115.468	0.117578	0.211091	0.999571
UBQLN2	842.181	0.11705	0.211142	0.999571
ZMPSTE24	1758.17	-0.110022	0.211179	0.999571
MYO15B	59.2089	0.0851787	0.211258	0.999571
SSPO	7.25675	0.0574275	0.211359	0.999571
MAL	400.184	0.116753	0.211576	0.999571
DDX58	988.41	0.100583	0.211601	0.999571
ARHGAP11A	4068.83	-0.0840399	0.211605	0.999571
ARHGAP19	3447.55	-0.0863412	0.211652	0.999571
NEIL1	6.04207	0.0531541	0.21169	0.999571
LOC100505648	38.3268	0.102464	0.211724	0.999571
ZMYND19	930.255	-0.104189	0.211727	0.999571
PLD6	121.88	-0.116111	0.211898	0.999571
LOC100507250	10.9385	0.0740863	0.212314	0.999571
IGF2BP3	1283.43	0.0906613	0.212398	0.999571
RMDN2	7.9106	0.0650456	0.212489	0.999571
ZNF330	1658.79	-0.108863	0.212545	0.999571
FYTTD1	3012.39	-0.09272	0.212584	0.999571
IDI1	2760.7	-0.109684	0.212632	0.999571
HSDL1	2804.2	-0.0996026	0.212815	0.999571
CCDC64	323.82	0.115363	0.213196	0.999571
PRAF2	147.062	0.115829	0.213327	0.999571
HDAC5	1015.42	-0.106327	0.213356	0.999571
MYH3	42.9269	0.102563	0.213382	0.999571
VWA9	2235.15	-0.101144	0.213448	0.999571
LOC646329	17.599	0.0834408	0.213643	0.999571
HIPK3	3527.11	-0.0857189	0.213653	0.999571
CEP78	1918.8	0.0906036	0.213657	0.999571
GPATCH1	732.482	-0.0995254	0.213669	0.999571
CLDND1	1889.42	-0.0944913	0.213695	0.999571
FAM65B	449.173	-0.110652	0.213799	0.999571
NBEAL2	1865.61	0.1153	0.213838	0.999571
INO80D	1015.5	0.116263	0.213999	0.999571
MYADM	319.95	0.115979	0.214118	0.999571
SNORD31	31.6894	0.0997402	0.214176	0.999571
MIR17HG	335.363	0.115478	0.214211	0.999571
PAN2	1983.27	0.103099	0.214218	0.999571
LIN37	223.805	-0.112917	0.214294	0.999571
SLC7A5	12110.3	0.096357	0.214687	0.999571
C7orf60	718.363	-0.107829	0.214824	0.999571
PER2	944.779	-0.0952524	0.214846	0.999571
LRRFIP2	1844.34	-0.0987049	0.215147	0.999571
CATSPERG	22.5451	0.0826718	0.2152	0.999571
PLEKHA1	2703.39	0.103668	0.215485	0.999571
ZKSCAN4	267.605	-0.107337	0.215732	0.999571
TMEM154	972.163	-0.0984764	0.215792	0.999571
TUBA1C	1640.88	-0.0948586	0.215801	0.999571
EIF2AK4	2612.37	-0.0947721	0.215803	0.999571
PLXNA3	259.165	0.116169	0.215859	0.999571
NOTCH4	15.3917	0.0835925	0.215897	0.999571
SHISA5	2573.37	-0.108712	0.215907	0.999571
TOR1AIP1	3025.33	-0.0908674	0.215955	0.999571
CYP26A1	44.4063	-0.108563	0.216147	0.999571
CCDC168	67.0827	0.1111	0.216194	0.999571
PBXIP1	1473.17	-0.0904534	0.216325	0.999571
LOC642846	166.383	0.116214	0.216412	0.999571
PSME4	1908.86	0.114693	0.216461	0.999571
NTN4	6.95008	0.062022	0.216467	0.999571
PRDM2	999.59	0.116173	0.216595	0.999571
ODF2	2558.88	-0.0920712	0.216612	0.999571
GABARAPL1	944.088	-0.0994691	0.216636	0.999571
NAT1	237.805	-0.113046	0.21684	0.999571
NR5A1	8.37816	-0.0598824	0.21688	0.999571
ARRB2	1422.26	-0.0904133	0.216969	0.999571
RAB26	71.1359	0.108798	0.217185	0.999571
LOC100506714	122.905	0.113953	0.217336	0.999571
KIF2C	4881.43	-0.0873894	0.21742	0.999571
RASSF1	778.773	-0.10798	0.217566	0.999571
PMP22	89.0706	-0.110784	0.217567	0.999571
RPS7	1875.51	-0.109429	0.217674	0.999571
ACAP2	4552.85	-0.0949155	0.217733	0.999571
HBQ1	18.4741	0.0863572	0.217738	0.999571
SPTBN1	31581.1	-0.100536	0.217836	0.999571
TMEM214	679.864	0.0956279	0.217894	0.999571
C8orf33	1604.34	-0.113005	0.217997	0.999571
ARPC2	5920.4	-0.088577	0.218336	0.999571
VIPR1	9.63474	-0.0705302	0.218595	0.999571
C1orf131	605.008	-0.102847	0.218801	0.999571
C1orf213	115.781	0.115255	0.218906	0.999571
FLOT1	2054.7	0.0916696	0.218995	0.999571
SLC29A1	2178.21	0.10542	0.219022	0.999571
PRRG2	15.0479	0.0732595	0.219149	0.999571
MSTN	6.66969	0.0593264	0.219184	0.999571
TMEM232	11.5608	-0.0692032	0.219212	0.999571
MOSPD1	457.907	-0.105935	0.21936	0.999571
ITGA5	1870.21	-0.108544	0.219458	0.999571
LOC254100	23.8803	0.0857203	0.219569	0.999571
NR4A1	308.228	0.113366	0.219656	0.999571
RNU4ATAC	34.2747	0.0921204	0.219709	0.999571
ZNRF2	1375.58	-0.08822	0.219903	0.999571
TRPM7	4957.26	0.0881069	0.220377	0.999571
SCYL2	2903.35	-0.0881082	0.220437	0.999571
TSPAN3	2590.01	-0.0984783	0.220474	0.999571
HIPK2	1466.14	0.115142	0.220526	0.999571
ZNF664	3736.7	0.106082	0.220562	0.999571
ELOVL1	548.156	-0.105785	0.220601	0.999571
CMPK1	3950.23	-0.0891835	0.220644	0.999571
ZFC3H1	1304.7	0.114985	0.220667	0.999571
SNORD104	58.5485	0.110048	0.220757	0.999571
FAM174A	149.832	-0.114978	0.220978	0.999571
ZNF100	1473.81	-0.0949898	0.221035	0.999571
RNF139	1489.25	-0.114937	0.221203	0.999571
ENAH	1259.21	-0.0951736	0.221802	0.999571
MKL2	1091.07	0.112855	0.221932	0.999571
HEXDC	256.457	0.114749	0.222179	0.999571
SIGMAR1	1548.23	-0.105398	0.222251	0.999571
LGR4	14.8624	-0.0743489	0.222488	0.999571
STX4	432.512	0.111489	0.222653	0.999571
KBTBD2	1836.72	0.0938905	0.222792	0.999571
CCDC103	33.581	0.0962347	0.222877	0.999571
SEC11A	1863.81	-0.102829	0.222899	0.999571
SELT	1441.97	-0.101409	0.222946	0.999571
EFCAB11	175.819	-0.112357	0.223046	0.999571
KCND1	29.7159	0.085167	0.223132	0.999571
IWS1	3759.37	-0.105845	0.223252	0.999571
EML5	801.952	0.100573	0.223275	0.999571
KIAA1407	158.517	0.11188	0.223307	0.999571
STMN1	39247.4	-0.0973204	0.22344	0.999571
CGREF1	10.4269	-0.0674729	0.223573	0.999571
ABLIM1	8439.86	-0.089364	0.223747	0.999571
AKAP11	2308.62	0.104254	0.224336	0.999571
PIAS3	460.998	0.112658	0.224513	0.999571
BCL9L	121.914	0.0995822	0.224919	0.999571
LPAR5	119.736	-0.111504	0.22498	0.999571
FYN	3462.91	-0.0859349	0.225061	0.999571
USP44	1708.95	-0.0972978	0.225106	0.999571
STC2	1649.4	-0.107953	0.225168	0.999571
MYPOP	275.43	0.10986	0.22522	0.999571
UFM1	1844.21	-0.102484	0.225269	0.999571
SSTR3	21.7666	0.0814667	0.225382	0.999571
NFIX	222.424	0.113974	0.225413	0.999571
YPEL5	643.675	-0.109884	0.225539	0.999571
PIP5K1C	407.582	0.113859	0.225566	0.999571
SAC3D1	826.766	-0.103166	0.22564	0.999571
LINC00441	28.7632	0.0845688	0.225679	0.999571
SRSF7	4034.56	-0.103035	0.22571	0.999571
SH3RF1	337.587	-0.103891	0.225812	0.999571
LDB1	1264.55	-0.0915972	0.225994	0.999571
CHERP	787.832	0.110933	0.225997	0.999571
VPS13B	2684.12	0.100779	0.22613	0.999571
SLC12A5	31.6751	0.0958599	0.226233	0.999571
MIER3	2238.49	-0.094011	0.226395	0.999571
LIN7C	2734.57	-0.101837	0.226442	0.999571
GPATCH8	1637.76	0.111885	0.226499	0.999571
SEC22C	1721.8	-0.0891223	0.226538	0.999571
HOOK2	208.943	0.109988	0.226549	0.999571
MARCH3	19.1514	-0.0819071	0.226642	0.999571
CREBL2	788.701	-0.0947923	0.22699	0.999571
NONO	19194	-0.0930146	0.227008	0.999571
DUSP12	872.812	-0.104719	0.227015	0.999571
NKX3-1	984.863	-0.0994922	0.227065	0.999571
FAM120C	825.952	0.103234	0.227069	0.999571
CMTM8	108.268	-0.113535	0.227109	0.999571
NAPA-AS1	57.0883	-0.103041	0.227127	0.999571
MTRR	816.491	-0.110472	0.227377	0.999571
FZD9	6.30094	-0.0571206	0.227432	0.999571
GRK6	3036.56	-0.0912419	0.227694	0.999571
ZNF222	20.7721	-0.0911146	0.227911	0.999571
MGC16025	35.4382	0.0956817	0.228091	0.999571
L3HYPDH	67.4419	0.110193	0.228145	0.999571
GHRLOS	36.9354	0.0860087	0.228175	0.999571
SUFU	273.749	0.111896	0.228376	0.999571
TRIM27	2525.4	-0.09277	0.228602	0.999571
LOC284801	23797.8	0.058298	0.228645	0.999571
PNMAL1	828.328	-0.0940032	0.228777	0.999571
ARHGAP32	1715.53	0.102116	0.22885	0.999571
GPSM2	1468.62	-0.098547	0.228992	0.999571
PAQR3	2155.17	-0.0842125	0.229009	0.999571
GAB2	1045.44	-0.112141	0.22969	0.999571
TRUB1	1745.15	-0.112272	0.229701	0.999571
GTF3C4	1410.4	0.110045	0.229719	0.999571
EPM2AIP1	1092.48	0.104149	0.229819	0.999571
LOC550643	567.047	-0.101295	0.230013	0.999571
DCLK3	62.4923	-0.109618	0.230091	0.999571
CAPN3	6.09182	0.0550734	0.230253	0.999571
KIAA1191	1345.27	-0.091108	0.230375	0.999571
SERPINE1	24.9614	-0.0854355	0.230433	0.999571
ADCY3	1058.97	0.100419	0.230434	0.999571
ANKRD12	1925.1	0.0923916	0.23052	0.999571
DGUOK	1367.43	-0.097583	0.230684	0.999571
ZNF271	1123.97	-0.0941009	0.230758	0.999571
CRABP2	9.4742	-0.0561413	0.230919	0.999571
LRRC70	49.3069	-0.106058	0.230961	0.999571
GRAMD3	129.291	0.112243	0.231063	0.999571
PCNXL2	1334.13	0.0914567	0.231106	0.999571
SLC12A2	2328.7	-0.0806963	0.231226	0.999571
FAM83F	62.7088	0.110711	0.231258	0.999571
MX2	306.675	-0.109276	0.231286	0.999571
TUBB2A	116.876	-0.112338	0.231319	0.999571
SPINK2	210.996	0.105707	0.231458	0.999571
NAF1	275.077	0.112357	0.231512	0.999571
ALPK1	127.371	0.0981552	0.231522	0.999571
POU2AF1	58.0646	0.0986458	0.231585	0.999571
TRPV1	113.669	0.110814	0.231661	0.999571
SNORD19	7.95907	0.048504	0.231899	0.999571
IKZF2	11578.8	0.101662	0.231939	0.999571
ABTB2	171.885	-0.0984397	0.23195	0.999571
FAM175B	1298.64	-0.0991341	0.231961	0.999571
CRTC2	291.892	0.11079	0.231976	0.999571
RNF149	1447.66	-0.0918421	0.232072	0.999571
ARHGAP29	129.251	-0.110763	0.232135	0.999571
FAHD1	252.63	-0.104918	0.232299	0.999571
NGRN	2200.49	-0.103431	0.232334	0.999571
SLC25A46	2117.48	-0.0967421	0.232389	0.999571
MYB	18560.7	-0.111826	0.232431	0.999571
YWHAH	4023.48	-0.0927619	0.23254	0.999571
SNORA50	23.3073	0.084808	0.232596	0.999571
RAD50	1790.41	0.0964734	0.232727	0.999571
MBD4	1987.61	-0.0878843	0.23276	0.999571
CDCA7	5532.51	-0.0959003	0.232934	0.999571
SUN1	1789.48	0.0838224	0.233092	0.999571
KHSRP	3698.79	0.103709	0.233308	0.999571
LOC100130557	81.8427	0.108945	0.233366	0.999571
FLYWCH1	845.645	0.094597	0.233522	0.999571
ASTN2	247.901	-0.105789	0.233769	0.999571
TERF2IP	4813.54	-0.108887	0.233818	0.999571
C7orf61	7.84875	0.0592887	0.234217	0.999571
CXADR	301.701	-0.109349	0.234453	0.999571
LOC100506472	19.0201	0.0730735	0.234573	0.999571
CTSW	264.454	0.108793	0.234682	0.999571
CAMSAP1	3168.97	-0.0810474	0.234732	0.999571
SLC25A34	20.066	0.0774239	0.234866	0.999571
CENPV	2262.09	-0.103116	0.235098	0.999571
CHCHD7	700.183	-0.0986485	0.235152	0.999571
SPIN1	4373.16	-0.0786302	0.235155	0.999571
TMUB2	436.393	-0.0991745	0.235268	0.999571
PIWIL2	6.52408	0.0559353	0.235274	0.999571
LINC00152	100.419	-0.109159	0.235412	0.999571
DCAF11	2709.11	-0.0856158	0.23544	0.999571
LOC553103	13.7031	0.0778492	0.235626	0.999571
GTDC2	1198.56	-0.095505	0.235679	0.999571
GIPR	26.3235	0.0921406	0.235775	0.999571
MBTPS2	321.011	0.111341	0.235912	0.999571
MRFAP1	4637.31	-0.103984	0.235994	0.999571
TMEM41A	648.915	-0.108462	0.236097	0.999571
RNF14	1735.07	-0.0914155	0.236107	0.999571
ST20	104.544	0.110436	0.236134	0.999571
SEMA4B	251.882	-0.110626	0.23648	0.999571
CDK18	167.896	0.099617	0.236649	0.999571
ZGLP1	23.7317	0.0910529	0.236735	0.999571
MAD2L1BP	788.824	-0.0971644	0.236786	0.999571
PEX11B	536.156	-0.0951537	0.236831	0.999571
KLF15	32.9326	0.0745704	0.237027	0.999571
ALG1	492.358	-0.106109	0.237127	0.999571
GLE1	3846.76	-0.0892698	0.237182	0.999571
KRT10	278.048	-0.109435	0.237279	0.999571
SYNE1	1863.99	-0.0948053	0.237449	0.999571
DNAJC10	3856.87	0.0826691	0.237506	0.999571
DTX2	215.525	0.108952	0.237553	0.999571
ZNF844	25.6587	0.0907995	0.237583	0.999571
SAE1	6972.11	-0.0877782	0.237616	0.999571
TARBP1	2437.12	0.106589	0.237632	0.999571
TUBA1A	3732.67	-0.10014	0.237738	0.999571
VAT1	9415.07	-0.0921095	0.237761	0.999571
HIGD2A	1059.4	-0.0933331	0.237764	0.999571
NDOR1	835.666	0.0934865	0.237802	0.999571
GPR65	221.211	-0.105534	0.237858	0.999571
TRIM32	796.974	-0.0948136	0.237889	0.999571
BTBD1	3671.38	-0.103118	0.237948	0.999571
STIM1	3874.03	-0.0836207	0.237976	0.999571
FAM73B	528.115	0.10089	0.238335	0.999571
PPIL1	1709.54	-0.105606	0.238417	0.999571
LUC7L3	2222.98	0.104002	0.23872	0.999571
PCNXL4	3408.28	0.0806181	0.238742	0.999571
CUTC	952.8	-0.106268	0.238833	0.999571
PRDM8	81.1022	0.105491	0.238867	0.999571
RBM48	638.433	-0.0950252	0.238873	0.999571
GNE	2494.09	-0.0922531	0.238962	0.999571
SPAG8	8.97912	0.0616356	0.23902	0.999571
C19orf12	584.841	-0.0937146	0.239128	0.999571
SAMD4B	790.111	0.11016	0.239143	0.999571
RNU12	112.685	0.107635	0.239164	0.999571
MIR3064	36.5288	0.0980874	0.239569	0.999571
MYOZ3	24.6367	-0.0714398	0.23963	0.999571
MIR3648	2494.71	0.0519465	0.239789	0.999571
TTL	1871.2	-0.0811441	0.239802	0.999571
LOC100129617	14.9561	0.0622051	0.239987	0.999571
IGLL1	268.706	-0.106105	0.240005	0.999571
DUSP14	802.275	-0.0971879	0.240165	0.999571
WIPI1	193.393	0.109192	0.240247	0.999571
REC8	15.2342	0.0752509	0.240485	0.999571
PTER	1079.15	-0.0970012	0.240506	0.999571
EGR1	167.996	0.105162	0.240544	0.999571
ACPL2	2057.1	-0.0964878	0.240758	0.999571
ADARB1	1199.69	0.104249	0.241002	0.999571
FAM78A	666.459	-0.110165	0.241271	0.999571
C12orf23	1799.75	-0.0924949	0.241282	0.999571
VDR	120.357	-0.108921	0.241294	0.999571
DPH5	855.018	-0.0970856	0.241406	0.999571
ALDOC	3336.7	-0.105597	0.24186	0.999571
COPRS	1060.3	-0.108852	0.241909	0.999571
VGLL4	2339.36	-0.0878302	0.241941	0.999571
SNX22	15.7766	-0.0734282	0.242163	0.999571
C14orf119	1440.87	-0.1036	0.242364	0.999571
RNF103	710.013	0.0918332	0.242613	0.999571
PURG	153.268	0.109223	0.242631	0.999571
AMZ1	6.35827	0.0517818	0.242688	0.999571
FAM126A	1294.81	-0.0903097	0.24275	0.999571
MED8	1049.29	-0.107389	0.243165	0.999571
B4GALNT1	481.264	0.109274	0.243216	0.999571
CLTC	12123.2	-0.091184	0.243223	0.999571
TOX	3213.92	-0.0984094	0.243248	0.999571
TAS2R30	21.5737	0.0747621	0.243248	0.999571
AHRR	284.793	0.107727	0.243445	0.999571
CRCP	1526.11	-0.0900202	0.243478	0.999571
ANGEL2	1167.03	-0.0855425	0.243638	0.999571
ARGLU1	1623.29	0.0999772	0.243694	0.999571
CDKN3	903.75	-0.105008	0.243994	0.999571
TMPRSS5	11.8432	0.0708633	0.24406	0.999571
XAB2	1709.41	0.0914571	0.24423	0.999571
HMGN2	2067.28	-0.0913578	0.244294	0.999571
ATP6V1D	1246.7	-0.0994691	0.24431	0.999571
AIM1L	9.85107	-0.0668934	0.244364	0.999571
AKR7L	11.533	0.0681567	0.244445	0.999571
APOOL	748.511	0.106434	0.244467	0.999571
CORO1B	256.771	-0.102048	0.244468	0.999571
EPHX2	2295.6	0.093858	0.24447	0.999571
FBXL8	45.4458	0.10224	0.244507	0.999571
ABI1	2920.09	-0.103925	0.24453	0.999571
ZNF713	193.551	-0.108496	0.244628	0.999571
PRKAR1B	564.369	0.100044	0.244999	0.999571
C5orf34	422.055	-0.104774	0.245001	0.999571
RHOU	1940.67	-0.0848319	0.245069	0.999571
PRKAR2B	546.19	-0.0982771	0.245093	0.999571
PFKM	117.583	0.103812	0.245156	0.999571
SMARCC2	2287.33	0.102067	0.245219	0.999571
ID1	426.763	-0.109178	0.245257	0.999571
SIX4	12.1834	-0.0632319	0.245283	0.999571
FDX1	611.589	-0.102722	0.245462	0.999571
AEN	1626.93	-0.104275	0.24549	0.999571
NEU1	649.032	-0.103145	0.24553	0.999571
ELOF1	914.775	-0.101271	0.245535	0.999571
ARL5A	2268.92	-0.0993348	0.245674	0.999571
LRMP	1514.22	-0.103193	0.245708	0.999571
TRIM39	407.161	-0.100631	0.245801	0.999571
C3orf38	1785.39	-0.10048	0.245857	0.999571
CTSD	2255.63	-0.0850852	0.245905	0.999571
SLC35E1	2477.5	-0.0874438	0.245971	0.999571
EXOC5	5283.89	-0.084918	0.246179	0.999571
BAG4	1763.29	-0.105543	0.24619	0.999571
PSIP1	7844.48	-0.0936236	0.246237	0.999571
KIF21A	45.0377	-0.103179	0.246312	0.999571
TMEM70	850.037	-0.0979399	0.246517	0.999571
TWF2	1473.01	-0.0896893	0.246553	0.999571
RRAGA	908.928	-0.0897158	0.246657	0.999571
HCFC1	4825.93	0.107153	0.246685	0.999571
RAC1	2264.79	-0.087366	0.246729	0.999571
SNORA67	171.193	0.10885	0.246812	0.999571
PDE8B	9.61421	0.0611782	0.246833	0.999571
SSX2IP	1341.1	-0.0817409	0.246932	0.999571
SLC23A1	73.7501	0.0968626	0.246959	0.999571
PRKCSH	6556.36	-0.079335	0.247051	0.999571
SOGA1	752.991	0.108266	0.247225	0.999571
TMX4	1318.71	-0.107639	0.247257	0.999571
PCDHGB6	13.1083	0.0714082	0.247324	0.999571
ACBD4	116.627	0.108573	0.247331	0.999571
STRADB	539.416	-0.101875	0.247843	0.999571
FAM86FP	34.6613	-0.0953321	0.247854	0.999571
DLX2	52.445	0.0970412	0.248119	0.999571
TP53RK	1296.84	-0.0892239	0.248176	0.999571
ELF1	5797.25	-0.0952655	0.248227	0.999571
ACER2	131.646	-0.102574	0.248256	0.999571
MRFAP1L1	1784.07	-0.100261	0.248591	0.999571
PIGT	1345.54	-0.0865268	0.248775	0.999571
SREBF2	2709.63	0.104049	0.248787	0.999571
POLR3GL	654.603	-0.104781	0.248866	0.999571
FOXJ2	1022.37	0.104385	0.248926	0.999571
PEX16	492.737	-0.0924646	0.248958	0.999571
H3F3C	8.17077	-0.0574062	0.248974	0.999571
RASIP1	53.8146	0.095087	0.249001	0.999571
SCAMP1	2948.33	-0.10619	0.249067	0.999571
PHACTR4	863.732	0.106513	0.249074	0.999571
CREB1	3105.49	0.0931539	0.249127	0.999571
CTR9	3518.46	-0.0928801	0.249161	0.999571
EML4	1333.04	-0.090865	0.249178	0.999571
FTSJ3	3663.39	-0.103021	0.249278	0.999571
NUPL2	632.6	-0.0939409	0.249284	0.999571
CS	2795.02	0.0925395	0.249417	0.999571
CENPA	624.534	-0.0987826	0.249506	0.999571
FBXO21	2050.78	-0.0893449	0.249592	0.999571
ZNF707	174.988	0.108204	0.249706	0.999571
UCP3	23.0217	0.0808646	0.249858	0.999571
BAZ2B	678.057	0.0932	0.249911	0.999571
ELMO2	1768.6	0.083435	0.249966	0.999571
LNP1	16.8283	0.0790309	0.250141	0.999571
LOC731275	53.648	0.0936955	0.250141	0.999571
NDEL1	950.633	-0.102095	0.250166	0.999571
VAV3	5805.18	-0.0945394	0.25022	0.999571
PIGC	714.572	-0.104795	0.250415	0.999571
FAM171A2	534.547	-0.0945237	0.250448	0.999571
ITM2B	5455.18	-0.0906062	0.250471	0.999571
APEX1	5427.98	-0.0977186	0.250473	0.999571
METTL21A	841.295	0.101521	0.250574	0.999571
RBM8A	2181.02	-0.0929489	0.250615	0.999571
PABPC1	16326.5	0.105564	0.250839	0.999571
OSBPL8	6514.64	-0.0822093	0.250942	0.999571
UNC119	504.464	0.09677	0.251015	0.999571
LOC399715	25.0317	0.0825628	0.251234	0.999571
AMACR	56.1588	0.104235	0.251276	0.999571
FAM122C	136.042	0.107813	0.25138	0.999571
EFNA3	319.573	-0.107829	0.251381	0.999571
[truncated: 11,545 more rows]
