# Supplementary material for: SHMT2 and the BRCC36/BRISC deubiquitinase regulate HIV-1 Tat K63-ubiquitylation and destruction by autophagy
Source: PLoS Pathog. 2018 May 23;14(5):e1007071. doi: 10.1371/journal.ppat.1007071 (PMC5988312; doi:10.1371/journal.ppat.1007071)
Supplement: S2 File — (XLS) [file ppat.1007071.s011.xls]

## Sheet: ident_compare_675-Muyu
H	Summary
H	SCFiller:false
H	path	/data1/ip2_data//jdiedrich/Kathy_Jones_Muyu_Xu/KJDiffpop_D1_2016_09_21_14_2701/search/projects2016_09_21_16_5706/
H	path	/data1/ip2_data//jdiedrich/Kathy_Jones_Muyu_Xu/KJDiffpop_D2_2016_09_21_14_2702/search/projects2016_09_21_16_5707/
H	path	/data1/ip2_data//jdiedrich/Kathy_Jones_Muyu_Xu/KJDiffpop_D3_2016_09_21_14_2703/search/projects2016_09_21_16_5708/
H	path	/data1/ip2_data//jdiedrich/Kathy_Jones_Muyu_Xu/KJDiffpop_D4_2016_09_21_14_2704/search/projects2016_09_21_16_5709/
H	path	/data1/ip2_data//jdiedrich/Kathy_Jones_Muyu_Xu/KJDiffpop_D5_2016_09_21_14_2705/search/projects2016_09_21_16_5710/
H	path	/data1/ip2_data//jdiedrich/Kathy_Jones_Muyu_Xu/KJDiffpop_D6_2016_09_21_14_2706/search/projects2016_09_21_16_5711/
H	path	/data1/ip2_data//jdiedrich/Kathy_Jones_Muyu_Xu/KJDiffpop_D7_2016_09_21_14_2707/search/projects2016_09_21_16_5712/
H	path	/data1/ip2_data//jdiedrich/Kathy_Jones_Muyu_Xu/KJDiffpop_D8_2016_09_21_14_2708/search/projects2016_09_21_16_5713/
H	path	/data1/ip2_data//jdiedrich/Kathy_Jones_Muyu_Xu/KJDiffpop_D9_2016_09_21_14_2709/search/projects2016_09_21_16_5714/
H	path	/data1/ip2_data//jdiedrich/Kathy_Jones_Muyu_Xu/KJDiffpop_D10_2016_09_21_14_2710/search/projects2016_09_21_16_5715/
H	path	/data1/ip2_data//jdiedrich/Kathy_Jones_Muyu_Xu/KJDiffpop_I_01_2016_09_21_14_2711/search/projects2016_09_21_16_5716/
H	path	/data1/ip2_data//jdiedrich/Kathy_Jones_Muyu_Xu/KJDiffpop_I_02_2016_09_21_14_2712/search/projects2016_09_21_16_5717/
H	path	/data1/ip2_data//jdiedrich/Kathy_Jones_Muyu_Xu/KJDiffpop_I_03_2016_09_21_14_2713/search/projects2016_09_21_16_5718/
H	path	/data1/ip2_data//jdiedrich/Kathy_Jones_Muyu_Xu/KJDiffpop_I_04_2016_09_21_14_2714/search/projects2016_09_21_16_5719/
H	path	/data1/ip2_data//jdiedrich/Kathy_Jones_Muyu_Xu/KJDiffpop_I_05_2016_09_21_14_2715/search/projects2016_09_21_16_5720/
H	path	/data1/ip2_data//jdiedrich/Kathy_Jones_Muyu_Xu/KJDiffpop_I_06_2016_09_21_14_2716/search/projects2016_09_21_16_5721/
H	path	/data1/ip2_data//jdiedrich/Kathy_Jones_Muyu_Xu/KJDiffpop_I_07_2016_09_21_14_2717/search/projects2016_09_21_16_5722/
H	path	/data1/ip2_data//jdiedrich/Kathy_Jones_Muyu_Xu/KJDiffpop_I_08_2016_09_21_14_2718/search/projects2016_09_21_16_5723/
H	path	/data1/ip2_data//jdiedrich/Kathy_Jones_Muyu_Xu/KJDiffpop_I_09_2016_09_21_14_2719/search/projects2016_09_21_16_5724/
H	path	/data1/ip2_data//jdiedrich/Kathy_Jones_Muyu_Xu/KJDiffpop_I_10_2016_09_21_14_2720/search/projects2016_09_21_16_5725/
SLine	dataset	intersection	intersection	intersection	intersection	intersection	intersection	intersection	intersection	intersection	intersection	intersection	intersection	intersection	intersection	intersection	intersection	intersection	intersection	intersection	intersection	unique	all_union
S	dataset	KJDiffpop-D-01(searched:2016-09-21)	KJDiffpop-D-02(searched:2016-09-21)	KJDiffpop-D-03(searched:2016-09-21)	KJDiffpop-D-04(searched:2016-09-21)	KJDiffpop-D-05(searched:2016-09-21)	KJDiffpop-D-06(searched:2016-09-21)	KJDiffpop-D-07(searched:2016-09-21)	KJDiffpop-D-08(searched:2016-09-21)	KJDiffpop-D-09(searched:2016-09-21)	KJDiffpop-D10(searched:2016-09-21)	KJDiffpop-I-01(searched:2016-09-21)	KJDiffpop-I-02(searched:2016-09-21)	KJDiffpop-I-03(searched:2016-09-21)	KJDiffpop-I-04(searched:2016-09-21)	KJDiffpop-I-05(searched:2016-09-21)	KJDiffpop-I-06(searched:2016-09-21)	KJDiffpop-I-07(searched:2016-09-21)	KJDiffpop-I-08(searched:2016-09-21)	KJDiffpop-I-09(searched:2016-09-21)	KJDiffpop-I-10(searched:2016-09-21)
S	KJDiffpop-D-01(searched:2016-09-21)	1894	1477	1545	1372	1047	887	741	584	486	460	1595	1300	1396	1367	1047	843	738	565	495	482	89	5592
S	KJDiffpop-D-02(searched:2016-09-21)	1477	1882	1627	1427	1076	863	673	517	407	456	1569	1376	1512	1478	1141	912	664	497	413	474	42	5592
S	KJDiffpop-D-03(searched:2016-09-21)	1545	1627	2223	1789	1414	1169	918	662	531	506	1569	1426	1726	1762	1412	1180	909	657	541	541	46	5592
S	KJDiffpop-D-04(searched:2016-09-21)	1372	1427	1789	2145	1551	1246	964	685	533	508	1376	1343	1604	1808	1549	1285	962	686	550	546	47	5592
S	KJDiffpop-D-05(searched:2016-09-21)	1047	1076	1414	1551	1989	1507	1131	737	561	540	1030	1074	1269	1454	1594	1542	1160	757	588	573	55	5592
S	KJDiffpop-D-06(searched:2016-09-21)	887	863	1169	1246	1507	1938	1354	864	623	575	867	887	1017	1179	1312	1560	1341	871	648	626	52	5592
S	KJDiffpop-D-07(searched:2016-09-21)	741	673	918	964	1131	1354	1805	1088	686	584	699	718	805	893	972	1175	1441	1107	728	645	67	5592
S	KJDiffpop-D-08(searched:2016-09-21)	584	517	662	685	737	864	1088	1524	861	605	526	531	562	608	626	705	996	1241	897	660	67	5592
S	KJDiffpop-D-09(searched:2016-09-21)	486	407	531	533	561	623	686	861	1259	763	420	423	443	470	476	511	650	850	1077	786	54	5592
S	KJDiffpop-D10(searched:2016-09-21)	460	456	506	508	540	575	584	605	763	1069	464	470	486	523	519	546	555	613	749	877	84	5592
S	KJDiffpop-I-01(searched:2016-09-21)	1595	1569	1569	1376	1030	867	699	526	420	464	2060	1318	1451	1432	1101	900	677	505	426	488	164	5592
S	KJDiffpop-I-02(searched:2016-09-21)	1300	1376	1426	1343	1074	887	718	531	423	470	1318	1615	1431	1374	1116	932	708	511	432	502	26	5592
S	KJDiffpop-I-03(searched:2016-09-21)	1396	1512	1726	1604	1269	1017	805	562	443	486	1451	1431	1897	1667	1332	1103	806	546	446	519	12	5592
S	KJDiffpop-I-04(searched:2016-09-21)	1367	1478	1762	1808	1454	1179	893	608	470	523	1432	1374	1667	2117	1548	1277	892	611	481	557	56	5592
S	KJDiffpop-I-05(searched:2016-09-21)	1047	1141	1412	1549	1594	1312	972	626	476	519	1101	1116	1332	1548	1856	1423	997	643	489	565	44	5592
S	KJDiffpop-I-06(searched:2016-09-21)	843	912	1180	1285	1542	1560	1175	705	511	546	900	932	1103	1277	1423	1892	1220	734	554	581	72	5592
S	KJDiffpop-I-07(searched:2016-09-21)	738	664	909	962	1160	1341	1441	996	650	555	677	708	806	892	997	1220	1717	1063	690	599	41	5592
S	KJDiffpop-I-08(searched:2016-09-21)	565	497	657	686	757	871	1107	1241	850	613	505	511	546	611	643	734	1063	1576	906	662	101	5592
S	KJDiffpop-I-09(searched:2016-09-21)	495	413	541	550	588	648	728	897	1077	749	426	432	446	481	489	554	690	906	1332	792	74	5592
S	KJDiffpop-I-10(searched:2016-09-21)	482	474	541	546	573	626	645	660	786	877	488	502	519	557	565	581	599	662	792	1064	31	5592
S	CumulativeProteinCounts	1894	2299	2711	3017	3364	3714	4091	4460	4772	4915	5102	5132	5148	5208	5253	5332	5383	5484	5561	5592
PLine	Accession	peptide_count_KJDiffpop-D-01(searched:2016-09-21)	peptide_count_KJDiffpop-D-02(searched:2016-09-21)	peptide_count_KJDiffpop-D-03(searched:2016-09-21)	peptide_count_KJDiffpop-D-04(searched:2016-09-21)	peptide_count_KJDiffpop-D-05(searched:2016-09-21)	peptide_count_KJDiffpop-D-06(searched:2016-09-21)	peptide_count_KJDiffpop-D-07(searched:2016-09-21)	peptide_count_KJDiffpop-D-08(searched:2016-09-21)	peptide_count_KJDiffpop-D-09(searched:2016-09-21)	peptide_count_KJDiffpop-D10(searched:2016-09-21)	peptide_count_KJDiffpop-I-01(searched:2016-09-21)	peptide_count_KJDiffpop-I-02(searched:2016-09-21)	peptide_count_KJDiffpop-I-03(searched:2016-09-21)	peptide_count_KJDiffpop-I-04(searched:2016-09-21)	peptide_count_KJDiffpop-I-05(searched:2016-09-21)	peptide_count_KJDiffpop-I-06(searched:2016-09-21)	peptide_count_KJDiffpop-I-07(searched:2016-09-21)	peptide_count_KJDiffpop-I-08(searched:2016-09-21)	peptide_count_KJDiffpop-I-09(searched:2016-09-21)	peptide_count_KJDiffpop-I-10(searched:2016-09-21)	NSAF_KJDiffpop-D-01(searched:2016-09-21)	NSAF_KJDiffpop-D-02(searched:2016-09-21)	NSAF_KJDiffpop-D-03(searched:2016-09-21)	NSAF_KJDiffpop-D-04(searched:2016-09-21)	NSAF_KJDiffpop-D-05(searched:2016-09-21)	NSAF_KJDiffpop-D-06(searched:2016-09-21)	NSAF_KJDiffpop-D-07(searched:2016-09-21)	NSAF_KJDiffpop-D-08(searched:2016-09-21)	NSAF_KJDiffpop-D-09(searched:2016-09-21)	NSAF_KJDiffpop-D10(searched:2016-09-21)	NSAF_KJDiffpop-I-01(searched:2016-09-21)	NSAF_KJDiffpop-I-02(searched:2016-09-21)	NSAF_KJDiffpop-I-03(searched:2016-09-21)	NSAF_KJDiffpop-I-04(searched:2016-09-21)	NSAF_KJDiffpop-I-05(searched:2016-09-21)	NSAF_KJDiffpop-I-06(searched:2016-09-21)	NSAF_KJDiffpop-I-07(searched:2016-09-21)	NSAF_KJDiffpop-I-08(searched:2016-09-21)	NSAF_KJDiffpop-I-09(searched:2016-09-21)	NSAF_KJDiffpop-I-10(searched:2016-09-21)	EMPAI_KJDiffpop-D-01(searched:2016-09-21)	EMPAI_KJDiffpop-D-02(searched:2016-09-21)	EMPAI_KJDiffpop-D-03(searched:2016-09-21)	EMPAI_KJDiffpop-D-04(searched:2016-09-21)	EMPAI_KJDiffpop-D-05(searched:2016-09-21)	EMPAI_KJDiffpop-D-06(searched:2016-09-21)	EMPAI_KJDiffpop-D-07(searched:2016-09-21)	EMPAI_KJDiffpop-D-08(searched:2016-09-21)
P	C9JCQ4	2	0	2	0	0	0	0	0	0	2	0	2	0	0	2	2	0	0	2	0	0.000224624	0	0.000341757	0	0	0	0	0	0	0.00136159	0	0.00052144	0	0	0.000522253	0.000359401	0	0	0.000885933	0	0.671091	0	0.671091	0	0	0	0	0
P	H0YGF3	0	2	0	2	2	2	0	0	0	0	0	0	2	0	0	0	2	0	0	0	0	0.000978815	0	0.00153734	0.00134891	0.00100998	0	0	0	0	0	0	0.00119202	0	0	0	0.00160526	0	0	0	0	2.08319	0	2.08319	2.08319	2.08319	0	0
P	G3V540	2	2	2	0	0	3	0	0	0	0	2	0	0	4	4	0	0	0	0	0	0.000164958	0.00022941	0.000278864	0	0	0.000355071	0	0	0	0	0.000131721	0	0	0.000468583	0.000575295	0	0	0	0	0	0.845015	0.845015	0.931968	0	0	1.18273	0	0
P	G3V4W5	2	2	2	0	0	3	0	0	0	0	2	0	0	4	4	0	0	0	0	0	0.000133637	0.000185851	0.000225915	0	0	0.000287653	0	0	0	0	0.000106711	0	0	0.000379612	0.000466061	0	0	0	0	0	0.64059	0.64059	0.706082	0	0	0.879317	0	0
P	P39687	6	4	9	11	7	9	7	2	2	4	7	7	8	9	13	8	5	3	6	3	0.000466388	0.000353789	0.000946123	0.00143547	0.00141392	0.00164274	0.00188752	0.00172658	0.00233456	0.0040093	0.000914114	0.00150917	0.00113098	0.00108395	0.00216871	0.00113065	0.000696255	0.000512346	0.000869567	0.000650335	0.857804	0.603245	1.23357	1.40991	0.874995	1.87078	1.71644	0.633052
P	G3V2W0	2	2	2	0	0	2	0	0	0	0	2	0	0	3	4	0	0	0	0	0	0.00019795	0.000275292	0.000334637	0	0	0.000355071	0	0	0	0	0.000158066	0	0	0.000492012	0.000690354	0	0	0	0	0	1.08449	1.08449	1.208	0	0	1.08449	0	0
P	G3V3Y8	2	2	2	0	0	2	0	0	0	0	2	0	0	3	4	0	0	0	0	0	0.000215456	0.000299637	0.000364231	0	0	0.000386472	0	0	0	0	0.000172044	0	0	0.000535524	0.000751405	0	0	0	0	0	1.22331	1.22331	1.36592	0	0	1.22331	0	0
P	G3V4T0	2	2	2	0	0	2	0	0	0	0	2	0	0	3	4	0	0	0	0	0	0.000212564	0.000295615	0.000359342	0	0	0.000381285	0	0	0	0	0.000169735	0	0	0.000528335	0.000741319	0	0	0	0	0	1.19786	1.19786	1.33884	0	0	1.19786	0	0
P	G3V4X0	2	2	2	0	0	2	0	0	0	0	2	0	0	3	4	0	0	0	0	0	0.000199195	0.000277023	0.000336742	0	0	0.000357305	0	0	0	0	0.00015906	0	0	0.000495107	0.000694695	0	0	0	0	0	1.09411	1.09411	1.2182	0	0	1.09411	0	0
P	G3V241	2	2	2	0	0	2	0	0	0	0	2	0	0	3	4	0	0	0	0	0	0.000223042	0.000310188	0.000377056	0	0	0.00040008	0	0	0	0	0.000178102	0	0	0.00055438	0.000777863	0	0	0	0	0	1.2856	1.2856	1.43781	0	0	1.2856	0	0
P	G3V2E4	2	2	2	0	0	2	0	0	0	0	2	0	0	3	4	0	0	0	0	0	0.000185216	0.000257583	0.000313111	0	0	0.000332231	0	0	0	0	0.000147898	0	0	0.000460362	0.000645945	0	0	0	0	0	0.986095	0.986095	1.09894	0	0	0.986095	0	0
P	P30154	0	2	2	0	0	2	0	0	0	0	2	0	0	2	0	0	0	0	0	0	0	7.3289e-05	5.34529e-05	0	0	5.67169e-05	0	0	0	0	4.20807e-05	0	0	5.61364e-05	0	0	0	0	0	0	0	0.114295	0.122018	0	0	0.114295	0	0
P	C9IZL7	7	4	5	8	8	9	3	0	0	0	7	7	6	11	10	12	7	2	2	2	0.000714022	0.000372375	0.000620776	0.00155962	0.00164216	0.00142715	0.000306824	0	0	0	0.000570156	0.00386755	0.00459964	0.00298807	0.00148224	0.00239369	0.00258237	0.00301303	0.00482769	0.00648181	0.686553	0.633052	0.686553	0.725838	1.01372	0.905461	0.364583	0
P	P14174	2	3	3	3	3	3	2	3	2	2	4	4	3	2	0	0	2	2	3	2	0.000275409	0.000574522	0.000558699	0.000601568	0.000633403	0.000592815	0.000441826	0.000902378	0.000978353	0.00133554	0.000586446	0.000994514	0.000699664	0.000391165	0	0	0.000502515	0.000739561	0.000724154	0.00120696	0.247383	0.492794	0.492794	0.492794	0.492794	0.492794	0.406048	0.492794
P	H3BPK3	0	0	0	0	0	0	0	0	2	2	0	0	0	0	0	0	2	2	0	0	0	0	0	0	0	0	0	0	0.000313837	0.000428415	0	0	0	0	0	0	0.000181347	0.000177928	0	0	0	0	0	0	0	0	0	0
P	H3BPQ4	0	0	0	0	0	0	0	0	2	2	0	0	0	0	0	0	2	2	0	0	0	0	0	0	0	0	0	0	0.000290725	0.000396865	0	0	0	0	0	0	0.000167992	0.000164825	0	0	0	0	0	0	0	0	0	0
P	Q16775	0	0	0	0	0	0	0	0	2	2	0	0	0	0	0	0	2	2	0	0	0	0	0	0	0	0	0	0	0.000243529	0.000332439	0	0	0	0	0	0	0.00014072	0.000138067	0	0	0	0	0	0	0	0	0	0
P	H3BT57	2	2	0	0	0	0	0	0	0	0	0	0	2	3	0	0	0	0	0	0	3.71737e-05	7.7547e-05	0	0	0	0	0	0	0	0	0	0	9.44382e-05	9.89964e-05	0	0	0	0	0	0	0.0939563	0.111732	0	0	0	0	0	0
P	H0YDG7	0	2	0	0	0	2	0	0	0	0	2	0	0	2	0	0	0	0	0	0	0	0.000196637	0	0	0	0.000152173	0	0	0	0	0.000112904	0	0	0.000150616	0	0	0	0	0	0	0	0.333522	0	0	0	0.333522	0	0
P	F5H763	0	0	0	2	2	0	0	0	0	0	0	0	2	0	0	2	0	0	0	0	0	0	0	0.000157228	0.000220731	0	0	0	0	0	0	0	0.000243822	0	0	0.000153562	0	0	0	0	0	0	0	0.552387	0.3122	0	0	0
P	H3BT29	2	2	0	0	0	0	0	0	0	0	0	0	2	3	0	0	0	0	0	0	8.79777e-05	0.000183528	0	0	0	0	0	0	0	0	0	0	0.000223504	0.000234292	0	0	0	0	0	0	0.235947	0.282331	0	0	0	0	0	0
P	P29590	2	2	0	0	0	0	0	0	0	0	0	0	2	3	0	0	0	0	0	0	2.39395e-05	4.99395e-05	0	0	0	0	0	0	0	0	0	0	6.08174e-05	6.37528e-05	0	0	0	0	0	0	0.0592537	0.0690548	0	0	0	0	0	0
P	K7EQJ5	0	3	3	2	0	0	2	0	0	0	2	0	0	0	0	0	0	0	0	0	0	0.000546679	0.000531622	0.00024532	0	0	0.000180177	0	0	0	0.000418519	0	0	0	0	0	0	0	0	0	0	0.527566	0.527566	0.862087	0	0	1.41546	0
P	H3BUJ5	2	2	0	0	0	0	0	0	0	0	0	0	2	3	0	0	0	0	0	0	8.08991e-05	0.000168761	0	0	0	0	0	0	0	0	0	0	0.000205521	0.00021544	0	0	0	0	0	0	0.213389	0.258925	0	0	0	0	0	0
P	P62841	0	4	3	2	0	0	2	0	0	0	2	0	0	0	0	0	0	0	0	0	0	0.00060754	0.000516957	0.000238553	0	0	0.000175207	0	0	0	0.000406974	0	0	0	0	0	0	0	0	0	0	1.32274	0.51008	0.8281	0	0	1.35505	0
P	K7ELC2	0	4	3	2	0	0	2	0	0	0	2	0	0	0	0	0	0	0	0	0	0	0.000579561	0.00049315	0.000227567	0	0	0.000167138	0	0	0	0.000388231	0	0	0	0	0	0	0	0	0	0	1.23357	0.482518	0.778279	0	0	1.26464	0
P	Q6P4E4	0	4	3	0	0	0	0	0	0	0	4	0	0	2	0	0	0	0	0	0	0	0.00107058	0.000743638	0	0	0	0	0	0	0	0.00105377	0	0	0.000624777	0	0	0	0	0	0	0	1.5293	1.5293	0	0	0	0	0
P	E9PEL3	0	4	3	0	0	0	0	0	0	0	4	0	0	2	0	0	0	0	0	0	0	0.00102776	0.000713893	0	0	0	0	0	0	0	0.00101162	0	0	0.000599786	0	0	0	0	0	0	0	1.43781	1.43781	0	0	0	0	0
P	M0R2L6	0	4	3	0	0	0	0	0	0	0	4	0	0	2	0	0	0	0	0	0	0	0.000875928	0.000608431	0	0	0	0	0	0	0	0.000862176	0	0	0.000511182	0	0	0	0	0	0	0	1.13796	1.13796	0	0	0	0	0
P	M0R0A1	0	4	3	0	0	0	0	0	0	0	4	0	0	2	0	0	0	0	0	0	0	0.00128469	0.000892366	0	0	0	0	0	0	0	0.00126453	0	0	0.000749733	0	0	0	0	0	0	0	2.04088	2.04088	0	0	0	0	0
P	Q5SRQ3	0	3	4	0	0	0	0	0	0	0	3	0	0	2	0	0	0	0	0	0	0	0.000289781	0.000234833	0	0	0	0	0	0	0	0.000295795	0	0	0.000147974	0	0	0	0	0	0	0	0.64059	1.07014	0	0	0	0	0
P	O75934	0	0	0	0	2	0	0	0	0	0	0	2	0	2	0	2	0	0	0	0	0	0	0	0	0.000269783	0	0	0	0	0	0	0.000217846	0	0.000149947	0	0.00015015	0	0	0	0	0	0	0	0	0.306171	0	0	0
P	N0E472	0	3	3	0	0	0	0	0	0	0	3	0	0	2	0	0	0	0	0	0	0	0.000217336	0.0001409	0	0	0	0	0	0	0	0.000221846	0	0	0.00011098	0	0	0	0	0	0	0	0.448772	0.448772	0	0	0	0	0
P	A0A0G2JM12	0	3	3	0	0	0	0	0	0	0	3	0	0	2	0	0	0	0	0	0	0	0.000217336	0.0001409	0	0	0	0	0	0	0	0.000221846	0	0	0.00011098	0	0	0	0	0	0	0	0.448772	0.448772	0	0	0	0	0
P	P62851	0	2	2	0	0	0	0	0	0	0	2	0	0	0	0	2	0	0	0	0	0	0.000352373	0.000514003	0	0	0	0	0	0	0	0.000202324	0	0	0	0	0.00072072	0	0	0	0	0	0.472312	0.419058	0	0	0	0	0
P	O76094	0	0	0	0	2	0	0	0	0	0	3	0	2	0	0	2	0	0	0	0	0	0	0	0	5.42782e-05	0	0	0	0	0	5.02543e-05	0	5.99563e-05	0	0	6.71311e-05	0	0	0	0	0	0	0	0	0.0739894	0	0	0
P	Q5T4S7	0	2	3	0	0	0	0	0	0	0	4	0	0	2	0	0	0	0	0	0	0	6.37372e-06	8.26424e-06	0	0	0	0	0	0	0	1.13855e-05	0	0	4.33957e-06	0	0	0	0	0	0	0	0.0162487	0.0303861	0	0	0	0	0
P	J3KTB7	0	0	0	2	0	0	0	0	0	0	2	2	2	0	0	0	0	0	0	0	0	0	0	0.000235307	0	0	0	0	0	0	0.000229392	0.000333438	0.000273678	0	0	0	0	0	0	0	0	0	0	0.389953	0	0	0	0
P	A0A0B4J2B4	0	4	3	2	0	0	0	0	0	0	2	0	0	0	0	0	0	0	0	0	0	0.000746554	0.000635244	0.000293137	0	0	0	0	0	0	0.000500095	0	0	0	0	0	0	0	0	0	0	1.8119	0.659587	1.09894	0	0	0	0
P	H3BPA9	0	2	2	2	0	0	0	0	0	0	3	0	0	0	0	0	0	0	0	0	0	0.000287261	0.000279349	0.000150392	0	0	0	0	0	0	0.000146612	0	0	0	0	0	0	0	0	0	0	0.297179	0.297179	0.297179	0	0	0	0
P	S4R417	0	4	3	2	0	0	0	0	0	0	2	0	0	0	0	0	0	0	0	0	0	0.000652543	0.00055525	0.000256223	0	0	0	0	0	0	0.00043712	0	0	0	0	0	0	0	0	0	0	1.47172	0.559552	0.909853	0	0	0	0
P	K7EM56	0	4	3	2	0	0	0	0	0	0	2	0	0	0	0	0	0	0	0	0	0	0.000786548	0.000669275	0.000308841	0	0	0	0	0	0	0.000526885	0	0	0	0	0	0	0	0	0	0	1.97167	0.706082	1.18273	0	0	0	0
P	H7BZ09	0	0	2	4	2	3	3	0	0	0	2	3	3	3	6	2	0	0	0	0	0	0	0.000948845	0.00160545	0.00122939	0.00302035	0.00498452	0	0	0	0.0019208	0.00330905	0.00152775	0.000854126	0.00295172	0.00114038	0	0	0	0	0	0	0.548817	0.95434	0.548817	3.16869	3.16869	0
P	E9PNS6	0	0	0	0	2	2	0	0	0	2	0	0	2	0	0	0	0	0	0	0	0	0	0	0	0.000350199	0.000655517	0	0	0	0.00393813	0	0	0.000257889	0	0	0	0	0	0	0	0	0	0	0	0.247383	0.247383	0	0
P	K7ERG4	0	0	2	0	0	0	0	0	0	0	2	0	0	2	0	0	0	0	0	0	0	0	0.000686435	0	0	0	0	0	0	0	0.000540395	0	0	0.000720897	0	0	0	0	0	0	0	0	2.16228	0	0	0	0	0
P	E9PCT1	0	2	2	0	0	0	0	0	0	0	0	0	0	0	0	0	0	0	3	0	0	5.37155e-05	5.22361e-05	0	0	0	0	0	0	0	0	0	0	0	0	0	0	0	0.000101558	0	0	0.0839269	0.0839269	0	0	0	0	0
P	A0A0A0MS54	0	2	2	0	0	0	0	0	0	0	3	0	0	0	0	0	0	0	0	0	0	6.169e-05	5.9991e-05	0	0	0	0	0	0	0	0.000141683	0	0	0	0	0	0	0	0	0	0	0.196741	0.191242	0	0	0	0	0
P	A0A087WVC4	0	2	2	0	0	0	0	0	0	0	3	0	0	0	0	0	0	0	0	0	0	6.51578e-05	6.33633e-05	0	0	0	0	0	0	0	0.000149648	0	0	0	0	0	0	0	0	0	0	0.210598	0.202264	0	0	0	0	0
P	P22694	0	2	2	0	0	0	0	0	0	0	3	0	0	0	0	0	0	0	0	0	0	6.27446e-05	6.10165e-05	0	0	0	0	0	0	0	0.000144105	0	0	0	0	0	0	0	0	0	0	0.202264	0.193988	0	0	0	0	0
P	B4DR61	0	3	0	0	0	0	0	0	0	0	2	0	2	0	0	0	0	0	0	0	0	9.13831e-05	0	0	0	0	0	0	0	0	6.99599e-05	0	0.00013911	0	0	0	0	0	0	0	0	0.164126	0	0	0	0	0	0
P	P61619	0	3	0	0	0	0	0	0	0	0	2	0	2	0	0	0	0	0	0	0	0	9.2535e-05	0	0	0	0	0	0	0	0	7.08417e-05	0	0.000140864	0	0	0	0	0	0	0	0	0.16681	0	0	0	0	0	0
P	Q8NI27	0	3	0	0	0	0	0	0	0	0	2	0	2	0	0	0	0	0	0	0	0	4.14752e-05	0	0	0	0	0	0	0	0	2.1168e-05	0	2.52547e-05	0	0	0	0	0	0	0	0	0.0471286	0	0	0	0	0	0
P	A0A0C4DG98	0	3	0	0	0	0	0	0	0	0	2	0	2	0	0	0	0	0	0	0	0	4.47023e-05	0	0	0	0	0	0	0	0	2.28151e-05	0	2.72197e-05	0	0	0	0	0	0	0	0	0.0519619	0	0	0	0	0	0
P	contaminant_GR73_TOBAC	0	0	0	0	0	0	2	0	0	0	2	0	0	0	0	2	0	0	0	0	0	0	0	0	0	0	0.00030244	0	0	0	0.000200718	0	0	0	0	0.000201094	0	0	0	0	0	0	0	0	0	0	0.244515	0
P	contaminant_GR78_TOBAC	0	0	0	0	0	0	2	0	0	0	2	0	0	0	0	2	0	0	0	0	0	0	0	0	0	0	0.000173413	0	0	0	0.000115088	0	0	0	0	0.000115303	0	0	0	0	0	0	0	0	0	0	0.135011	0
P	contaminant_GR71_TOBAC	0	0	0	0	0	0	2	0	0	0	2	0	0	0	0	2	0	0	0	0	0	0	0	0	0	0	0.000175207	0	0	0	0.000116278	0	0	0	0	0.000116496	0	0	0	0	0	0	0	0	0	0	0.135011	0
P	M0QZM1	0	0	2	0	0	0	0	0	0	0	3	0	0	2	0	0	0	0	0	0	0	0	0.000111837	0	0	0	0	0	0	0	8.80435e-05	0	0	0.000117452	0	0	0	0	0	0	0	0	0.135011	0	0	0	0	0
P	E5RFJ8	0	2	2	0	0	0	0	0	0	0	3	0	0	0	0	0	0	0	0	0	0	0.000103884	0.000101023	0	0	0	0	0	0	0	0.000198825	0	0	0	0	0	0	0	0	0	0	0.614359	0.614359	0	0	0	0	0
P	contaminant_GR72_TOBAC	0	0	0	0	0	0	2	0	0	0	2	0	0	0	0	2	0	0	0	0	0	0	0	0	0	0	0.000174007	0	0	0	0.000115482	0	0	0	0	0.000115698	0	0	0	0	0	0	0	0	0	0	0.135011	0
P	Q70J99	0	0	2	0	2	0	0	0	0	0	0	0	0	2	0	0	0	0	0	0	0	0	2.94726e-05	0	4.45513e-05	0	0	0	0	0	0	0	0	3.09523e-05	0	0	0	0	0	0	0	0	0.081434	0	0.081434	0	0	0
P	P69905	0	0	0	0	0	0	0	2	0	0	0	0	0	0	0	0	0	0	4	2	0	0	0	0	0	0	0	0.000626399	0	0	0	0	0	0	0	0	0	0	0.000938341	0.000977466	0	0	0	0	0	0	0	0.276439
P	B8A6G2	0	3	3	0	0	0	0	0	0	0	6	0	0	0	0	0	0	0	0	0	0	0.000917639	0.000793214	0	0	0	0	0	0	0	0.000780571	0	0	0	0	0	0	0	0	0	0	1.5527	1.5527	0	0	0	0	0
P	A6QRI9	0	3	3	0	0	0	0	0	0	0	6	0	0	0	0	0	0	0	0	0	0	0.000547542	0.000473299	0	0	0	0	0	0	0	0.000465755	0	0	0	0	0	0	0	0	0	0	0.749847	0.749847	0	0	0	0	0
P	E5RH52	0	0	2	0	0	0	0	0	0	0	2	0	0	0	0	2	0	0	0	0	0	0	0.000428336	0	0	0	0	0	0	0	0.00050581	0	0	0	0	0.000563062	0	0	0	0	0	0	0.62181	0	0	0	0	0
P	E5RGV4	0	0	2	0	0	0	0	0	0	0	2	0	0	0	0	2	0	0	0	0	0	0	0.00060329	0	0	0	0	0	0	0	0.000712408	0	0	0	0	0.000793045	0	0	0	0	0	0	0.97697	0	0	0	0	0
P	E5RHE7	0	0	2	0	0	0	0	0	0	0	2	0	0	0	0	2	0	0	0	0	0	0	0.000498065	0	0	0	0	0	0	0	0.000588151	0	0	0	0	0.000654723	0	0	0	0	0	0	0.75388	0	0	0	0	0
P	E5RFI6	0	0	2	0	0	0	0	0	0	0	2	0	0	0	0	2	0	0	0	0	0	0	0.000713893	0	0	0	0	0	0	0	0.000843017	0	0	0	0	0.000938437	0	0	0	0	0	0	1.23872	0	0	0	0	0
P	E5RFP9	0	0	2	0	0	0	0	0	0	0	2	0	0	0	0	2	0	0	0	0	0	0	0.000392968	0	0	0	0	0	0	0	0.000464046	0	0	0	0	0.000516571	0	0	0	0	0	0	0.559552	0	0	0	0	0
P	E5RG37	0	0	2	0	0	0	0	0	0	0	2	0	0	0	0	2	0	0	0	0	0	0	0.00041586	0	0	0	0	0	0	0	0.000491078	0	0	0	0	0.000546662	0	0	0	0	0	0	0.599558	0	0	0	0	0
P	E5RJ04	0	0	2	0	0	0	0	0	0	0	2	0	0	0	0	2	0	0	0	0	0	0	0.000658978	0	0	0	0	0	0	0	0.000778169	0	0	0	0	0.000866249	0	0	0	0	0	0	1.10378	0	0	0	0	0
P	H3BM24	0	0	2	0	0	0	0	0	0	0	2	0	0	0	0	2	0	0	0	0	0	0	0.000266047	0	0	0	0	0	0	0	0.000314168	0	0	0	0	0.000349728	0	0	0	0	0	0	0.348963	0	0	0	0	0
P	P83916	0	0	0	0	0	2	2	0	0	0	0	0	0	0	0	0	0	2	0	0	0	0	0	0	0	0.000307089	0.000549297	0	0	0	0	0	0	0	0	0	0	0.000383106	0	0	0	0	0	0	0	0.250259	0.250259	0
P	A0A0D9SGE8	0	0	3	0	2	0	0	0	0	0	0	0	0	5	0	0	0	0	0	0	0	0	0.00014629	0	9.95101e-05	0	0	0	0	0	0	0	0	0.000245814	0	0	0	0	0	0	0	0	0.216186	0	0.169499	0	0	0
P	Q8IWS0	0	0	3	0	2	0	0	0	0	0	0	0	0	5	0	0	0	0	0	0	0	0	0.00014669	0	9.97827e-05	0	0	0	0	0	0	0	0	0.000246488	0	0	0	0	0	0	0	0	0.216186	0	0.169499	0	0	0
P	F5H0Z7	0	0	0	0	2	0	0	0	0	0	0	0	2	0	0	2	0	0	0	0	0	0	0	0	0.000241597	0	0	0	0	0	0	0	0.00026687	0	0	0.000168078	0	0	0	0	0	0	0	0	0.34586	0	0	0
P	F5H1L0	0	0	0	0	2	0	0	0	0	0	0	0	2	0	0	2	0	0	0	0	0	0	0	0	0.000445513	0	0	0	0	0	0	0	0.000492119	0	0	0.000309942	0	0	0	0	0	0	0	0	0.733804	0	0	0
P	F5H2F3	0	0	0	0	2	0	0	0	0	0	0	0	2	0	0	2	0	0	0	0	0	0	0	0	0.000305415	0	0	0	0	0	0	0	0.000337364	0	0	0.000212476	0	0	0	0	0	0	0	0	0.458814	0	0	0
P	F5H3L6	0	0	0	0	2	0	0	0	0	0	0	0	2	0	0	2	0	0	0	0	0	0	0	0	0.000279086	0	0	0	0	0	0	0	0.000308281	0	0	0.000194159	0	0	0	0	0	0	0	0	0.409289	0	0	0
P	F5GZW1	0	0	0	0	2	0	0	0	0	0	0	0	2	0	0	2	0	0	0	0	0	0	0	0	0.000332609	0	0	0	0	0	0	0	0.000367404	0	0	0.000231395	0	0	0	0	0	0	0	0	0.506607	0	0	0
P	F8W6T3	0	0	0	0	2	0	0	0	0	0	0	0	2	0	0	2	0	0	0	0	0	0	0	0	0.000533637	0	0	0	0	0	0	0	0.000589461	0	0	0.00037125	0	0	0	0	0	0	0	0	0.931968	0	0	0
P	P41227	0	0	0	2	3	0	0	0	0	0	0	0	0	0	0	3	0	0	0	0	0	0	0	0.000147192	0.000258303	0	0	0	0	0	0	0	0	0	0	0.000239601	0	0	0	0	0	0	0	0.291219	0.291219	0	0	0
P	Q14498	2	0	3	0	0	0	0	0	0	0	0	0	0	2	0	0	0	0	0	0	5.97585e-05	0	0.000101023	0	0	0	0	0	0	0	0	0	0	8.48754e-05	0	0	0	0	0	0	0.081434	0	0.164126	0	0	0	0	0
P	A8MWP7	0	0	0	2	3	0	0	0	0	0	0	0	0	0	0	2	0	0	0	0	0	0	0	0.00018799	0.000329898	0	0	0	0	0	0	0	0	0	0	0.00024481	0	0	0	0	0	0	0	0.383566	0.383566	0	0	0
P	F8W808	0	0	0	2	3	0	0	0	0	0	0	0	0	0	0	2	0	0	0	0	0	0	0	0.000204675	0.000359178	0	0	0	0	0	0	0	0	0	0	0.000266538	0	0	0	0	0	0	0	0.425608	0.425608	0	0	0
P	H0Y659	0	2	0	0	0	0	0	0	0	0	3	0	0	2	0	0	0	0	0	0	0	2.75982e-05	0	0	0	0	0	0	0	0	2.8171e-05	0	0	2.81854e-05	0	0	0	0	0	0	0	0.0423174	0	0	0	0	0	0
P	G3XAC6	2	0	3	0	0	0	0	0	0	0	0	0	0	2	0	0	0	0	0	0	7.48747e-05	0	0.000126577	0	0	0	0	0	0	0	0	0	0	0.000106345	0	0	0	0	0	0	0.104079	0	0.210598	0	0	0	0	0
P	G5E9R3	0	3	2	0	0	0	0	0	0	0	2	0	0	0	0	0	0	0	0	0	0	0.000949282	0.000553882	0	0	0	0	0	0	0	0.000436043	0	0	0	0	0	0	0	0	0	0	0.96336	0.96336	0	0	0	0	0
P	O75534	0	2	0	3	4	0	0	2	3	2	0	2	3	0	3	3	0	2	0	2	0	4.13973e-05	0	5.77947e-05	0.000106493	0	0	7.43097e-05	0.000211486	9.62324e-05	0	8.1897e-05	8.4024e-05	0	7.68982e-05	8.4671e-05	0	3.55261e-05	0	8.69675e-05	0	0.0592537	0	0.0990058	0.0990058	0	0	0.0715193
P	E9PIC4	0	0	0	0	2	2	0	0	0	0	0	0	2	0	0	0	0	0	0	0	0	0	0	0	0.000418629	0.000783606	0	0	0	0	0	0	0.000308281	0	0	0	0	0	0	0	0	0	0	0	0.303167	0.303167	0	0
P	E9PNS2	0	0	0	0	2	2	0	0	0	0	0	0	2	0	0	0	0	0	0	0	0	0	0	0	0.000587431	0.00109958	0	0	0	0	0	0	0.000432588	0	0	0	0	0	0	0	0	0	0	0	0.448772	0.448772	0	0
P	C9JL19	0	0	0	0	0	0	0	0	0	2	0	2	0	0	0	0	0	0	2	0	0	0	0	0	0	0	0	0	0	0.00154204	0	0.000590546	0	0	0	0	0	0	0.00100335	0	0	0	0	0	0	0	0	0
P	Q5GGW2	0	2	2	0	0	0	0	0	0	0	4	0	0	0	0	0	0	0	0	0	0	0.00194324	0.000944858	0	0	0	0	0	0	0	0.00223151	0	0	0	0	0	0	0	0	0	0	2.38065	2.38065	0	0	0	0	0
P	A0A0G2JQH2	0	2	2	0	0	0	0	0	0	0	4	0	0	0	0	0	0	0	0	0	0	0.00200212	0.00097349	0	0	0	0	0	0	0	0.00229914	0	0	0	0	0	0	0	0	0	0	2.50752	2.50752	0	0	0	0	0
P	Q12931	0	3	0	0	0	0	0	0	0	0	2	0	2	0	0	0	0	0	0	0	0	6.25663e-05	0	0	0	0	0	0	0	0	2.39493e-05	0	7.61945e-05	0	0	0	0	0	0	0	0	0.0964782	0	0	0	0	0	0
P	A0A0A0MSE2	0	4	7	7	5	7	4	0	5	0	6	2	5	5	3	4	0	4	4	2	0	0.000875287	0.00085118	0.000502592	0.000560318	0.000670083	0.000325705	0	0.000576977	0	0.000237774	8.37869e-05	0.000275082	0.000346031	0.000188815	0.000144375	0	0.000290768	0.000384359	0.000177949	0	0.393157	0.892344	0.836538	0.803018	0.914256	0.538155	0
P	Q16836	0	4	7	7	5	7	4	0	5	0	6	2	5	5	3	4	0	4	4	2	0	0.00108714	0.0010572	0.000624238	0.000695937	0.000832269	0.000404538	0	0.000716628	0	0.000295324	0.000104067	0.000341662	0.000429783	0.000234515	0.000179319	0	0.000361144	0.000477388	0.000221019	0	0.506607	1.208	1.12814	1.0797	1.23872	0.706082	0
P	E9PF18	0	4	7	7	5	7	4	0	5	0	6	2	5	5	3	4	0	4	4	2	0	0.00107346	0.0010439	0.000616386	0.000687183	0.000821801	0.00039945	0	0.000707614	0	0.00029161	0.000102758	0.000337364	0.000424377	0.000231565	0.000177064	0	0.000356602	0.000471383	0.000218239	0	0.499685	1.18776	1.10863	1.06063	1.2182	0.698244	0
P	Q9UBW5	0	0	0	0	0	2	3	0	0	0	0	0	0	0	0	0	0	2	0	0	0	0	0	0	0	4.02205e-05	0.000112411	0	0	0	0	0	0	0	0	0	0	7.5265e-05	0	0	0	0	0	0	0	0.111732	0.111732	0
P	F5H0W4	0	0	0	0	0	2	3	0	0	0	0	0	0	0	0	0	0	2	0	0	0	0	0	0	0	4.21606e-05	0.000117834	0	0	0	0	0	0	0	0	0	0	7.88957e-05	0	0	0	0	0	0	0	0.116863	0.116863	0
P	A0A087X188	0	0	0	0	0	2	3	0	0	0	0	0	0	0	0	0	0	2	0	0	0	0	0	0	0	3.80646e-05	0.000106386	0	0	0	0	0	0	0	0	0	0	7.12307e-05	0	0	0	0	0	0	0	0.106624	0.106624	0
P	C9JAJ9	0	0	0	0	2	2	0	0	0	0	0	0	2	0	0	0	0	0	0	0	0	0	0	0	0.000984343	0.00184253	0	0	0	0	0	0	0.000724877	0	0	0	0	0	0	0	0	0	0	0	0.862087	0.862087	0	0
P	Q29RF7	0	0	2	0	0	0	0	0	0	5	3	0	0	0	0	0	0	0	0	0	0	0	2.40278e-05	0	0	0	0	0	0	0.000172311	4.4137e-05	0	0	0	0	0	0	0	0	0	0	0	0.0568175	0	0	0	0	0
P	P15104	0	0	0	0	0	0	6	0	0	0	0	0	0	0	0	0	0	2	5	0	0	0	0	0	0	0	0.000340549	0	0	0	0	0	0	0	0	0	0	0.000114007	0.000491182	0	0	0	0	0	0	0	0.396368	0
P	H3BQZ3	0	2	2	0	0	2	0	0	0	0	2	0	0	2	0	2	0	0	0	0	0	0.000638358	0.000465582	0	0	0.000494012	0	0	0	0	0.000733058	0	0	0.000651942	0	0.000489619	0	0	0	0	0	1.01372	1.01372	0	0	1.01372	0	0
P	Q9Y3U8	0	2	0	0	0	0	0	0	0	0	3	0	0	0	0	0	0	0	0	0	0	0.000524365	0	0	0	0	0	0	0	0	0.000481724	0	0	0	0	0	0	0	0	0	0	0.65577	0	0	0	0	0	0
P	O76003	0	0	0	0	0	2	0	0	0	0	0	0	0	0	0	0	3	0	0	0	0	0	0	0	0	0.000135669	0	0	0	0	0	0	0	0	0	0	0.000301884	0	0	0	0	0	0	0	0	0.297179	0	0
P	F5H1Z8	0	2	2	0	0	0	0	0	0	0	0	0	0	0	2	0	0	0	0	0	0	0.000218775	0.000496416	0	0	0	0	0	0	0	0	0	0	0	0.000325111	0	0	0	0	0	0	0.581248	0.581248	0	0	0	0	0
P	F5H5H9	0	2	2	0	0	0	0	0	0	0	0	0	0	0	2	0	0	0	0	0	0	0.000254115	0.000576606	0	0	0	0	0	0	0	0	0	0	0	0.000377629	0	0	0	0	0	0	0.702159	0.702159	0	0	0	0	0
P	Q99598	0	0	0	0	0	0	2	0	0	0	0	0	0	0	0	0	0	3	0	0	0	0	0	0	0	0	0.00026281	0	0	0	0	0	0	0	0	0	0	0.000391032	0	0	0	0	0	0	0	0	0.191242	0
P	F5GXZ9	0	0	0	0	0	0	0	0	2	0	0	0	0	0	0	0	0	3	0	0	0	0	0	0	0	0	0	0	0.000664956	0	0	0	0	0	0	0	0	0.000502657	0	0	0	0	0	0	0	0	0	0
P	O75152	0	0	0	0	0	0	0	0	0	2	0	0	0	0	0	0	0	0	2	0	0	0	0	0	0	0	0	0	0	0.000158011	0	0	0	0	0	0	0	0	0.000102812	0	0	0	0	0	0	0	0	0
P	E9PQ61	0	0	0	0	0	0	0	0	0	2	0	0	0	0	0	0	0	0	2	0	0	0	0	0	0	0	0	0	0	0.000196302	0	0	0	0	0	0	0	0	0.000127727	0	0	0	0	0	0	0	0	0
P	P16455	0	0	0	0	0	0	2	0	0	0	0	0	0	0	0	0	0	3	0	0	0	0	0	0	0	0	0.000306824	0	0	0	0	0	0	0	0	0	0	0.000342389	0	0	0	0	0	0	0	0	0.364583	0
P	A0A0A0MT10	0	0	0	0	0	2	3	0	0	0	0	0	0	0	0	0	0	2	0	0	0	0	0	0	0	4.12424e-05	0.000115268	0	0	0	0	0	0	0	0	0	0	7.71774e-05	0	0	0	0	0	0	0	0.114295	0.114295	0
P	G5E9P6	0	0	0	0	0	0	0	0	2	0	0	0	0	0	0	0	0	3	0	0	0	0	0	0	0	0	0	0	0.000669706	0	0	0	0	0	0	0	0	0.000506247	0	0	0	0	0	0	0	0	0	0
P	E5RFJ0	0	2	0	0	0	0	0	0	0	0	4	0	0	0	0	0	0	0	0	0	0	3.20417e-05	0	0	0	0	0	0	0	0	5.72368e-05	0	0	0	0	0	0	0	0	0	0	0.0519619	0	0	0	0	0	0
P	Q15813	0	0	0	0	0	0	5	0	0	0	0	0	0	0	0	0	0	5	0	0	0	0	0	0	0	0	0.000168724	0	0	0	0	0	0	0	0	0	0	0.000242076	0	0	0	0	0	0	0	0	0.412538	0
P	Q58FG1	0	2	0	0	0	0	0	0	0	0	0	0	2	0	0	0	0	0	0	0	0	0.000553218	0	0	0	0	0	0	0	0	0	0	0.000769965	0	0	0	0	0	0	0	0	0.116863	0	0	0	0	0	0
P	H3BN34	0	2	2	0	0	2	0	0	0	0	2	0	0	2	0	2	0	0	0	0	0	0.000847051	0.000617792	0	0	0.000655517	0	0	0	0	0.000972712	0	0	0.000865076	0	0.000649687	0	0	0	0	0	1.53513	1.53513	0	0	1.53513	0	0
P	P25098	0	0	0	0	0	2	0	0	0	0	0	0	0	0	0	0	5	0	0	0	0	0	0	0	0	6.59639e-05	0	0	0	0	0	0	0	0	0	0	0.000167748	0	0	0	0	0	0	0	0	0.124605	0	0
P	P63092	0	0	0	3	0	0	0	0	0	0	4	0	0	0	0	0	0	0	0	0	0	0	0	0.00014632	0	0	0	0	0	0	0.000192567	0	0	0	0	0	0	0	0	0	0	0	0	0.241652	0	0	0	0
P	Q5JWF2	0	0	0	3	0	0	0	0	0	0	4	0	0	0	0	0	0	0	0	0	0	0	0	5.55933e-05	0	0	0	0	0	0	7.31644e-05	0	0	0	0	0	0	0	0	0	0	0	0	0.0864257	0	0	0	0
P	C9JKA9	0	4	0	0	0	0	0	0	0	0	0	0	4	0	0	0	0	0	0	0	0	5.38205e-05	0	0	0	0	0	0	0	0	0	0	0.00010487	0	0	0	0	0	0	0	0	0.106624	0	0	0	0	0	0
P	C9JMV5	0	0	0	0	3	0	0	0	0	0	0	2	0	0	0	0	0	0	0	0	0	0	0	0	0.000367886	0	0	0	0	0	0	0.000297063	0	0	0	0	0	0	0	0	0	0	0	0	0.981527	0	0	0
P	Q8TEQ6	0	0	0	0	4	0	0	0	0	0	0	0	0	0	0	3	0	0	0	0	0	0	0	0	6.44044e-05	0	0	0	0	0	0	0	0	0	0	3.73383e-05	0	0	0	0	0	0	0	0	0.0764652	0	0	0
P	Q9NS87	0	4	0	0	0	0	0	0	0	0	0	0	4	0	0	0	0	0	0	0	0	3.96674e-05	0	0	0	0	0	0	0	0	0	0	7.72924e-05	0	0	0	0	0	0	0	0	0.0764652	0	0	0	0	0	0
P	Q5JRC6	0	0	3	0	0	0	0	0	0	0	0	0	0	5	0	0	0	0	0	0	0	0	0.000165253	0	0	0	0	0	0	0	0	0	0	0.000277679	0	0	0	0	0	0	0	0	0.247383	0	0	0	0	0
P	P35250	0	2	0	0	0	0	0	0	0	0	3	0	0	0	0	0	0	0	0	0	0	0.000124426	0	0	0	0	0	0	0	0	0.000190512	0	0	0	0	0	0	0	0	0	0	0.216186	0	0	0	0	0	0
P	C9JF49	0	0	2	0	0	0	0	0	0	0	2	0	0	0	0	0	0	0	0	0	0	0	0.000544495	0	0	0	0	0	0	0	0.000428653	0	0	0	0	0	0	0	0	0	0	0	2.48337	0	0	0	0	0
P	Q92608	0	4	2	0	0	0	0	0	0	0	6	0	3	0	0	0	0	0	0	0	0	3.61038e-05	1.17032e-05	0	0	0	0	0	0	0	5.52798e-05	0	2.9312e-05	0	0	0	0	0	0	0	0	0.0889301	0.0447202	0	0	0	0	0
P	Q92922	0	0	4	4	3	2	0	0	0	2	0	0	0	3	3	2	0	2	0	0	0	0	5.81451e-05	7.3041e-05	6.59198e-05	2.05652e-05	0	0	0	0.000579136	0	0	0	5.08868e-05	8.88539e-05	4.07647e-05	0	7.69679e-05	0	0	0	0	0.0789467	0.1324	0.0592537	0.0351422	0	0
P	Q9UBB4	0	2	2	0	2	0	0	0	0	0	3	0	2	3	0	0	0	0	0	0	0	0.000115912	0.00011272	0	0.000102234	0	0	0	0	0	8.87386e-05	0	8.46962e-05	9.47031e-05	0	0	0	0	0	0	0	0.145513	0.145513	0	0.135011	0	0	0
P	Q56UQ5	0	0	0	0	3	2	2	0	0	0	0	0	0	2	0	2	0	2	0	0	0	0	0	0	0.000607012	0.000568114	0.00108879	0	0	0	0	0	0	0.000321314	0	0.000482625	0	0.000809995	0	0	0	0	0	0	0.836538	0.389953	0.389953	0
P	E7EPA1	0	0	0	0	0	2	0	0	0	0	2	0	0	0	0	0	0	0	0	0	0	0	0	0	0	0.00012719	0	0	0	0	9.43675e-05	0	0	0	0	0	0	0	0	0	0	0	0	0	0	0.207814	0	0
P	B0QY21	0	0	0	0	0	0	0	2	0	0	0	0	0	0	0	0	0	0	2	0	0	0	0	0	0	0	0	0.000416426	0	0	0	0	0	0	0	0	0	0	0.000561423	0	0	0	0	0	0	0	0	0.199499
P	F8VZ69	0	0	0	0	0	0	3	0	0	0	0	0	0	0	0	0	0	3	0	0	0	0	0	0	0	0	0.00117254	0	0	0	0	0	0	0	0	0	0	0.000872303	0	0	0	0	0	0	0	0	1.89734	0
P	P84085	0	2	2	0	2	2	0	2	2	2	2	2	2	2	0	0	0	0	0	2	0	0.00030588	0.000237964	0	0.000202337	0.000189371	0	0.00032944	0.000416706	0.00056884	0.000187337	0.000363077	0.000223504	0.000187433	0	0	0	0	0	0.000514075	0	0.241652	0.241652	0	0.241652	0.241652	0	0.690441
P	E7ERW7	0	3	2	0	0	0	0	0	0	0	4	0	3	0	0	0	0	0	0	0	0	4.16478e-05	1.62003e-05	0	0	0	0	0	0	0	5.10146e-05	0	4.05756e-05	0	0	0	0	0	0	0	0	0.104079	0.0616956	0	0	0	0	0
P	P61513	2	5	4	0	0	0	0	0	0	0	5	0	0	3	0	0	0	0	0	0	0.000344261	0.001556	0.000814769	0	0	0	0	0	0	0	0.00128285	0	0	0.000611195	0	0	0	0	0	0	0.96336	2.2434	2.2434	0	0	0	0	0
P	C9J4Z3	2	5	4	0	0	0	0	0	0	0	5	0	0	3	0	0	0	0	0	0	0.000465764	0.00210517	0.00110233	0	0	0	0	0	0	0	0.00173562	0	0	0.000826911	0	0	0	0	0	0	1.49459	3.90908	3.90908	0	0	0	0	0
P	P28838	2	3	0	0	0	0	0	0	6	3	2	0	0	0	0	2	2	5	2	0	6.1025e-05	6.36513e-05	0	0	0	0	0	0	0.000469697	0.000394571	3.24862e-05	0	0	0	0	4.33959e-05	5.56736e-05	0.000300432	0.000128366	0	0.0939563	0.205036	0	0	0	0	0	0
P	P16989	2	0	0	0	2	0	0	0	0	3	0	0	0	2	0	2	4	0	2	2	8.51397e-05	0	0	0	9.79051e-05	0	0	0	0	0.000344057	0	0	0	9.06935e-05	0	0.000181633	0.000271858	0	0.000179092	0.000373119	0.205036	0	0	0	0.205036	0	0	0
P	E9PKF1	0	0	0	0	0	0	2	0	0	0	0	0	0	0	0	0	0	2	0	0	0	0	0	0	0	0	0.000453661	0	0	0	0	0	0	0	0	0	0	0.000674996	0	0	0	0	0	0	0	0	0.729816	0
P	A2A2U4	0	0	0	0	0	0	0	0	0	2	0	0	0	0	0	0	0	0	3	0	0	0	0	0	0	0	0	0	0	0.00162526	0	0	0	0	0	0	0	0	0.00158624	0	0	0	0	0	0	0	0	0
P	P60228	0	2	2	2	4	0	0	0	0	0	5	2	0	2	2	0	0	0	0	0	0	4.94906e-05	7.21914e-05	7.77306e-05	0.000109126	0	0	0	0	0	0.00022733	0.000146862	0	0.000101088	5.51593e-05	0	0	0	0	0	0	0.104079	0.104079	0.104079	0.309182	0	0	0
P	Q99460	0	0	0	2	7	3	0	0	0	0	0	0	2	0	0	5	2	0	0	0	0	0	0	2.41974e-05	0.000216562	4.76906e-05	0	0	0	0	0	0	4.22148e-05	0	0	0.000129983	4.54794e-05	0	0	0	0	0	0	0.0665962	0.202264	0.081434	0	0
P	E9PIP0	0	0	0	0	0	0	2	0	0	0	0	0	0	0	0	0	0	2	0	0	0	0	0	0	0	0	0.000320231	0	0	0	0	0	0	0	0	0	0	0.000476468	0	0	0	0	0	0	0	0	0.472312	0
P	E9PI70	0	0	0	0	0	0	2	0	0	0	0	0	0	0	0	0	0	2	0	0	0	0	0	0	0	0	0.000328513	0	0	0	0	0	0	0	0	0	0	0.00048879	0	0	0	0	0	0	0	0	0.485936	0
P	A0A087WW66	0	0	0	2	7	3	0	0	0	0	0	0	2	0	0	5	2	0	0	0	0	0	0	2.41974e-05	0.000216562	4.76906e-05	0	0	0	0	0	0	4.22148e-05	0	0	0.000129983	4.54794e-05	0	0	0	0	0	0	0.0665962	0.202264	0.081434	0	0
P	H7C4V2	0	0	0	2	0	0	0	0	0	0	0	0	0	0	0	0	0	0	3	0	0	0	0	0.000119276	0	0	0	0	0	0	0	0	0	0	0	0	0	0	0.000459463	0	0	0	0	0.230269	0	0	0	0
P	Q7Z6Z7	0	3	3	2	0	0	0	2	0	0	3	0	0	5	0	0	0	0	0	0	0	1.25876e-05	9.79277e-06	7.90812e-06	0	0	0	1.69465e-05	0	0	7.70934e-06	0	0	1.79977e-05	0	0	0	0	0	0	0	0.023293	0.0303861	0.0209395	0	0	0	0.0185914
P	E9PRL3	0	0	0	0	0	0	2	0	0	0	0	0	0	0	0	0	0	2	0	0	0	0	0	0	0	0	0.000288693	0	0	0	0	0	0	0	0	0	0	0.000429543	0	0	0	0	0	0	0	0	0.419058	0
P	P11717	0	0	0	2	2	0	2	5	0	0	3	0	3	4	2	0	0	0	0	0	0	0	0	1.85147e-05	9.74728e-06	0	2.03974e-05	3.5708e-05	0	0	1.69212e-05	0	3.23008e-05	3.61172e-05	1.97077e-05	0	0	0	0	0	0	0	0	0.0327615	0.0327615	0	0.0209395	0.0739894
P	E9PPA0	0	0	0	0	0	0	2	0	0	0	0	0	0	0	0	0	0	2	0	0	0	0	0	0	0	0	0.000170123	0	0	0	0	0	0	0	0	0	0	0.000253124	0	0	0	0	0	0	0	0	0.227439	0
P	Q9BVK6	0	0	0	0	0	0	2	0	0	0	0	0	0	0	0	0	2	4	0	0	0	0	0	0	0	0	0.000270266	0	0	0	0	0	0	0	0	0	0.000122956	0.000723826	0	0	0	0	0	0	0	0	0.216186	0
P	G5E9C7	2	0	3	2	0	0	0	0	0	0	3	2	0	0	2	0	0	0	0	0	0.000139371	0	0.000176706	0.000152212	0	0	0	0	0	0	0.000166934	0.000269611	0	0	0.000202524	0	0	0	0	0	0.199499	0	0.419058	0.199499	0	0	0	0
P	E9PN17	0	0	0	0	0	0	0	0	2	0	3	2	2	0	0	0	0	0	2	0	0	0	0	0	0	0	0	0	0.000740201	0	0.000665539	0.000859918	0.000529351	0	0	0	0	0	0.000438304	0	0	0	0	0	0	0	0	0
P	O75964	0	0	0	0	0	0	0	0	2	0	3	2	2	0	0	0	0	0	2	0	0	0	0	0	0	0	0	0	0.000546168	0	0.000491078	0.000634503	0.000390589	0	0	0	0	0	0.000323409	0	0	0	0	0	0	0	0	0
P	C9IYM2	0	0	2	0	0	0	0	0	0	0	2	0	0	0	0	0	0	0	0	0	0	0	0.000518148	0	0	0	0	0	0	0	0.000407911	0	0	0	0	0	0	0	0	0	0	0	2.28095	0	0	0	0	0
P	P63167	0	2	0	3	0	0	0	0	0	0	4	0	4	2	2	0	0	2	0	0	0	0.000494906	0	0.000647755	0	0	0	0	0	0	0.000663047	0	0.00090406	0.000758157	0.000551593	0	0	0.000637075	0	0	0	0.633052	0	0.678804	0	0	0	0
P	P13804	0	0	0	0	0	2	2	0	0	0	0	0	0	0	2	3	0	0	0	0	0	0	0	0	0	0.000102363	0.000305165	0	0	0	0	0	0	0	0.000110567	0.00013527	0	0	0	0	0	0	0	0	0	0.196741	0.291219	0
P	K7EQC7	0	0	0	0	0	0	0	2	0	0	0	0	0	0	0	0	0	0	2	0	0	0	0	0	0	0	0	0.000334394	0	0	0	0	0	0	0	0	0	0	0.000250459	0	0	0	0	0	0	0	0	0.462177
P	P54707	0	2	3	2	0	0	0	0	0	0	2	0	0	3	0	0	0	0	0	0	0	3.1795e-05	7.21451e-05	3.32918e-05	0	0	0	0	0	0	3.24549e-05	0	0	7.5767e-05	0	0	0	0	0	0	0	0.0471286	0.0690548	0.0471286	0	0	0	0
P	J3KS10	0	0	2	0	0	0	0	0	0	0	3	0	0	0	0	0	0	0	0	0	0	0	0.000509923	0	0	0	0	0	0	0	0.000802873	0	0	0	0	0	0	0	0	0	0	0	1.15278	0	0	0	0	0
P	P29692	4	5	4	5	6	8	10	8	4	4	4	6	5	5	7	8	10	5	6	8	0.000375706	0.000431062	0.000533514	0.000574451	0.000734462	0.000849139	0.00108491	0.00105514	0.000533858	0.000546573	0.000270005	0.000755871	0.000668125	0.000560299	0.000917196	0.000721361	0.00118252	0.000403556	0.000889086	0.00189348	0.595879	0.595879	0.482518	0.674943	1.05589	1.95121	2.28095	1.97167
P	F8VRI6	0	0	0	0	0	0	2	0	0	0	0	0	0	0	0	2	0	0	0	0	0	0	0	0	0	0	0.000272196	0	0	0	0	0	0	0	0	0.000241312	0	0	0	0	0	0	0	0	0	0	0.931968	0
P	E9PRY8	4	5	4	5	6	8	10	8	4	4	4	6	5	5	7	8	10	5	6	8	0.000151468	0.000173785	0.00021509	0.000231593	0.000296103	0.000342336	0.000437389	0.000425388	0.000215228	0.000220354	0.000108854	0.000304734	0.000269359	0.000225888	0.000369773	0.000290821	0.00047674	0.000162696	0.000358441	0.000763368	0.207814	0.207814	0.172195	0.230269	0.336596	0.545254	0.614359	0.552387
P	Q13423	3	2	0	2	0	0	0	0	0	0	0	0	0	2	2	0	0	0	0	0	2.91639e-05	3.0419e-05	0	3.1851e-05	0	0	0	0	0	0	0	0	0	3.10663e-05	4.52042e-05	0	0	0	0	0	0.0690548	0.0375284	0	0.0471286	0	0	0	0
P	E7ETV8	0	0	0	0	2	0	0	0	0	0	0	2	0	0	0	0	0	0	0	0	0	0	0	0	0.000564662	0	0	0	0	0	0	0.000379964	0	0	0	0	0	0	0	0	0	0	0	0	0.534617	0	0	0
P	E7EV12	0	0	0	0	2	0	0	0	0	0	0	2	0	0	0	0	0	0	0	0	0	0	0	0	0.000512967	0	0	0	0	0	0	0.000345178	0	0	0	0	0	0	0	0	0	0	0	0	0.475707	0	0	0
P	B8ZZL6	0	0	0	0	0	0	0	3	0	0	0	0	0	0	0	0	0	0	4	0	0	0	0	0	0	0	0	0.000476025	0	0	0	0	0	0	0	0	0	0	0.000840417	0	0	0	0	0	0	0	0	0.276439
P	E7EX05	0	0	0	0	2	0	0	0	0	0	0	2	0	0	0	0	0	0	0	0	0	0	0	0	0.000612113	0	0	0	0	0	0	0.000411894	0	0	0	0	0	0	0	0	0	0	0	0	0.592209	0	0	0
P	E7EWK4	0	0	0	0	2	0	0	0	0	0	0	2	0	0	0	0	0	0	0	0	0	0	0	0	0.000622576	0	0	0	0	0	0	0.000418934	0	0	0	0	0	0	0	0	0	0	0	0	0.603245	0	0	0
P	E9PCX7	3	2	0	2	0	0	0	0	0	0	0	0	0	2	2	0	0	0	0	0	3.31644e-05	3.45916e-05	0	3.622e-05	0	0	0	0	0	0	0	0	0	3.53277e-05	5.1405e-05	0	0	0	0	0	0.0764652	0.0423174	0	0.0543869	0	0	0	0
P	C9JZD8	0	0	0	0	2	0	0	0	0	0	0	2	0	0	0	0	0	0	0	0	0	0	0	0	0.000984343	0	0	0	0	0	0	0.000662369	0	0	0	0	0	0	0	0	0	0	0	0	1.10863	0	0	0
P	E7ESZ1	0	0	0	0	2	0	0	0	0	0	0	2	0	0	0	0	0	0	0	0	0	0	0	0	0.000687183	0	0	0	0	0	0	0.000462409	0	0	0	0	0	0	0	0	0	0	0	0	0.682674	0	0	0
P	E7ESA1	0	0	0	0	2	0	0	0	0	0	0	2	0	0	0	0	0	0	0	0	0	0	0	0	0.000743279	0	0	0	0	0	0	0.000500157	0	0	0	0	0	0	0	0	0	0	0	0	0.757924	0	0	0
P	C9JQT6	0	0	0	0	2	0	0	0	0	0	0	2	0	0	0	0	0	0	0	0	0	0	0	0	0.000827743	0	0	0	0	0	0	0.000556992	0	0	0	0	0	0	0	0	0	0	0	0	0.874995	0	0	0
P	P62140	0	0	2	2	5	4	2	0	4	2	2	0	0	2	3	5	0	4	3	0	0	0	9.82421e-05	0.00014104	0.000371261	0.000243229	0.000116537	0	0.000401414	0.000313123	0.000103121	0	0	0.000137566	0.000225192	0.00034438	0	0.000606877	0.000305606	0	0	0	0.279381	0.279381	0.706082	0.648162	0.244515	0
P	S4R3E3	0	0	0	2	0	0	0	0	0	0	3	0	0	0	0	0	0	0	0	0	0	0	0	0.000216188	0	0	0	0	0	0	0.00036882	0	0	0	0	0	0	0	0	0	0	0	0	0.352073	0	0	0	0
P	B1ANH3	0	0	0	0	2	0	0	0	0	0	0	0	0	0	0	2	0	0	0	0	0	0	0	0	0.0001339	0	0	0	0	0	0	0	0	0	0	0.000124205	0	0	0	0	0	0	0	0	0.235947	0	0	0
P	Q7L014	0	0	0	2	0	2	0	2	0	0	0	0	0	2	6	0	0	2	0	0	0	0	0	2.23667e-05	0	2.20413e-05	0	4.31371e-05	0	0	0	0	0	3.27236e-05	0.000130943	0	0	5.49948e-05	0	0	0	0	0	0.0641431	0	0.0423174	0	0.0471286
P	A0A0C4DG89	0	0	0	2	0	2	0	2	0	0	0	0	0	2	6	0	0	2	0	0	0	0	0	2.23451e-05	0	2.20199e-05	0	4.30953e-05	0	0	0	0	0	3.26918e-05	0.000130816	0	0	5.49415e-05	0	0	0	0	0	0.0641431	0	0.0423174	0	0.0471286
P	C9J875	0	0	0	0	2	0	0	0	0	0	0	2	0	0	0	0	0	0	0	0	0	0	0	0	0.000971218	0	0	0	0	0	0	0.000653538	0	0	0	0	0	0	0	0	0	0	0	0	1.0893	0	0	0
P	Q9Y6C9	0	0	0	0	3	2	0	0	0	0	2	2	2	0	2	0	0	0	0	0	0	0	0	0	0.000240401	0.000149997	0	0	0	0	8.3467e-05	0.000215689	0.000132775	0	0.000121514	0	0	0	0	0	0	0	0	0	0.333522	0.172195	0	0
P	A0A087WSZ2	0	0	0	2	4	0	0	0	0	0	0	0	0	0	4	6	0	0	0	0	0	0	0	3.66421e-05	9.00229e-05	0	0	0	0	0	0	0	0	0	7.80061e-05	0.000202798	0	0	0	0	0	0	0	0.0616956	0.106624	0	0	0
P	J3QRP6	0	0	0	0	0	0	0	5	0	0	0	0	0	0	0	0	0	0	2	0	0	0	0	0	0	0	0	0.000965334	0	0	0	0	0	0	0	0	0	0	0.000542273	0	0	0	0	0	0	0	0	0.710015
P	Q9NXG2	0	0	0	0	0	2	3	0	0	0	0	0	0	0	0	2	0	2	0	0	0	0	0	0	0	0.000128751	0.000215906	0	0	0	0	0	0	0	0	9.57046e-05	0	0.000160622	0	0	0	0	0	0	0	0.264736	0.339677	0
P	Q92973	0	3	4	3	3	2	0	0	0	0	2	2	0	2	0	0	0	0	0	0	0	4.90498e-05	8.3473e-05	5.13588e-05	6.75959e-05	5.06115e-05	0	0	0	0	1.87754e-05	5.45828e-05	0	5.00935e-05	0	0	0	0	0	0	0	0.0864257	0.230269	0.153453	0.156112	0.101539	0	0
P	F5H2L3	0	0	0	0	0	0	3	0	0	0	0	0	0	0	0	0	0	2	0	0	0	0	0	0	0	0	0.000307939	0	0	0	0	0	0	0	0	0	0	0.000171817	0	0	0	0	0	0	0	0	0.674943	0
P	P05386	0	3	4	3	2	2	2	0	0	0	2	0	2	2	2	0	0	0	0	0	0	0.000579561	0.0005636	0.000505704	0.00031948	0.000398677	0.000334276	0	0	0	0.000295795	0	0.000352901	0.000295947	0.000322972	0	0	0	0	0	0	2.2961	2.2961	2.2961	2.2961	2.2961	2.2961	0
P	C9JUK7	0	0	0	0	0	0	0	0	2	0	0	0	0	0	0	0	0	2	0	0	0	0	0	0	0	0	0	0	0.000211288	0	0	0	0	0	0	0	0	0.000159717	0	0	0	0	0	0	0	0	0	0
P	F8VZ45	2	0	0	0	0	0	0	0	0	0	0	3	0	0	0	0	0	0	0	0	0.000265593	0	0	0	0	0	0	0	0	0	0	0.000719303	0	0	0	0	0	0	0	0	0.374042	0	0	0	0	0	0	0
P	U3KQR5	2	0	0	0	0	0	0	0	0	0	0	3	0	0	0	0	0	0	0	0	0.000263933	0	0	0	0	0	0	0	0	0	0	0.000714807	0	0	0	0	0	0	0	0	0.374042	0	0	0	0	0	0	0
P	A0A087WYS0	0	3	3	3	0	0	0	0	0	0	0	0	0	2	2	2	0	0	0	0	0	8.88038e-05	0.00014393	0.000154974	0	0	0	0	0	0	0	0	0	9.06935e-05	6.59836e-05	9.08165e-05	0	0	0	0	0	0.21899	0.21899	0.250259	0	0	0	0
P	Q08043	0	0	0	3	5	0	0	0	0	0	0	0	0	0	5	7	0	0	0	0	0	0	0	5.11878e-05	0.000121268	0	0	0	0	0	0	0	0	0	0.000108972	0.000262471	0	0	0	0	0	0	0	0.0690548	0.116863	0	0	0
P	Q13283	0	0	0	3	0	0	2	4	0	0	0	0	0	4	5	0	0	0	2	0	0	0	0	0.000148456	0	0	8.17757e-05	0.00022269	0	0	0	0	0	0.000193064	0.000210694	0	0	0	0.000142966	0	0	0	0	0.21899	0	0	0.142878	0.406048
P	G3V3T3	0	0	0	0	0	0	3	0	0	0	0	0	0	0	0	0	0	2	0	0	0	0	0	0	0	0	0.000458337	0	0	0	0	0	0	0	0	0	0	0.0004384	0	0	0	0	0	0	0	0	0.44544	0
P	F8VRP1	0	0	0	0	0	0	2	0	0	0	0	0	0	0	0	2	0	0	0	0	0	0	0	0	0	0	0.000430593	0	0	0	0	0	0	0	0	0.000381737	0	0	0	0	0	0	0	0	0	0	1.5527	0
P	P52597	8	8	9	9	6	5	8	6	3	4	10	5	6	7	6	5	4	9	6	4	0.000432469	0.000636819	0.000670887	0.000694581	0.00040955	0.000383306	0.00058156	0.000678725	0.00045185	0.000678496	0.000629723	0.000551176	0.000581649	0.000541976	0.000443601	0.000352762	0.000417753	0.000751441	0.000682275	0.000613173	0.862087	0.702159	1.04644	1.04644	0.534617	0.534617	0.914256	0.674943
P	B9ZVP7	0	2	2	0	0	0	0	0	0	0	3	0	2	0	0	0	0	0	0	0	0	0.000289781	0.000375733	0	0	0	0	0	0	0	0.000443693	0	0.000352901	0	0	0	0	0	0	0	0	1.02768	1.02768	0	0	0	0	0
P	P07741	0	0	0	0	0	0	0	0	3	3	0	0	0	0	0	0	0	5	4	0	0	0	0	0	0	0	0	0	0.000833412	0.00113768	0	0	0	0	0	0	0	0.00118124	0.000832777	0	0	0	0	0	0	0	0	0
P	Reverse_sp|Q8WZ42|TITIN_HUMAN	0	0	2	0	0	0	3	0	0	3	2	0	0	0	2	0	2	0	2	2	0	0	9.35231e-07	0	0	0	1.10939e-06	0	0	2.23562e-06	4.90839e-07	0	0	0	7.14582e-07	0	8.41182e-07	0	9.69755e-07	1.34692e-06	0	0	0.00461578	0	0	0	0.00461578	0
P	Reverse_tr|A0A0A0MTS7|A0A0A0MTS7_HUMAN	0	0	2	0	0	0	3	0	0	3	2	0	0	0	2	0	2	0	2	2	0	0	8.92589e-07	0	0	0	1.05881e-06	0	0	2.13368e-06	4.6846e-07	0	0	0	6.82001e-07	0	8.02828e-07	0	9.25539e-07	1.28551e-06	0	0	0.00461578	0	0	0	0.00461578	0
P	A0A0C4DGZ0	0	2	0	0	0	0	0	0	0	0	4	2	0	0	0	0	0	0	0	0	0	2.23587e-05	0	0	0	0	0	0	0	0	2.56756e-05	1.65873e-05	0	0	0	0	0	0	0	0	0	0.0375284	0	0	0	0	0	0
P	P24928	0	2	0	0	0	0	0	0	0	0	4	2	0	0	0	0	0	0	0	0	0	2.23587e-05	0	0	0	0	0	0	0	0	2.56756e-05	1.65873e-05	0	0	0	0	0	0	0	0	0	0.0375284	0	0	0	0	0	0
P	A0A087WWE2	0	2	0	0	0	0	0	0	0	0	4	2	0	0	0	0	0	0	0	0	0	2.22458e-05	0	0	0	0	0	0	0	0	2.5546e-05	1.65035e-05	0	0	0	0	0	0	0	0	0	0.0375284	0	0	0	0	0	0
P	D6R9X5	0	0	0	2	0	0	0	0	0	0	0	0	0	0	2	0	0	0	0	0	0	0	0	0.000823575	0	0	0	0	0	0	0	0	0	0	0.000876639	0	0	0	0	0	0	0	0	1.18273	0	0	0	0
P	A0A0U1RQH7	0	0	2	0	0	0	0	0	0	0	0	0	0	2	0	0	0	0	0	0	0	0	0.000174831	0	0	0	0	0	0	0	0	0	0	0.000183608	0	0	0	0	0	0	0	0	0.288249	0	0	0	0	0
P	H0YLE8	0	0	0	0	3	0	2	0	0	0	0	0	0	0	0	2	2	2	2	0	0	0	0	0	5.59458e-05	0	4.68295e-05	0	0	0	0	0	0	0	0	2.0758e-05	6.65774e-05	3.91933e-05	6.14029e-05	0	0	0	0	0	0.0939563	0	0.0375284	0
P	D6R9A4	0	0	0	2	0	0	0	0	0	0	0	0	0	0	2	0	0	0	0	0	0	0	0	0.000781698	0	0	0	0	0	0	0	0	0	0	0.000832065	0	0	0	0	0	0	0	0	1.09894	0	0	0	0
P	F8VX68	0	0	0	0	0	0	2	0	0	0	0	0	0	0	0	2	0	0	0	0	0	0	0	0	0	0	0.000423417	0	0	0	0	0	0	0	0	0.000375375	0	0	0	0	0	0	0	0	0	0	1.51189	0
P	P40222	0	0	7	7	0	0	0	0	0	0	0	0	0	2	4	0	0	0	0	0	0	0	0.000254962	0.000253408	0	0	0	0	0	0	0	0	0	8.23882e-05	0.000134868	0	0	0	0	0	0	0	0.584893	0.603245	0	0	0	0
P	E7EUT5	15	23	26	32	22	25	24	25	15	15	28	16	19	28	29	24	14	23	12	15	0.00272054	0.00406585	0.00461285	0.00439029	0.00368876	0.00358349	0.00591155	0.00986418	0.00735646	0.0102391	0.00356661	0.00370757	0.00443569	0.00501744	0.00481477	0.00402806	0.00605675	0.00632419	0.00435607	0.0087195	3.27563	4.188	5.30957	5.30957	4.98412	5.25173	4.92925	5.19441
P	H7C378	0	0	0	0	4	0	0	0	0	0	0	0	0	0	0	2	0	0	0	0	0	0	0	0	0.000505843	0	0	0	0	0	0	0	0	0	0	0.000234609	0	0	0	0	0	0	0	0	0.778279	0	0	0
P	F8VR82	0	0	2	3	6	3	2	0	6	0	2	0	0	3	3	6	0	3	3	0	0	0	0.000118982	0.000256223	0.000494602	0.000210413	0.000141139	0	0.000625059	0	0.000124891	0	0	0.000208259	0.000272732	0.0005005	0	0.000629996	0.000308436	0	0	0	0.348963	0.492794	1.11836	0.625549	0.393157	0
P	O43598	0	0	0	0	0	0	0	3	2	2	0	0	0	0	0	0	0	0	2	0	0	0	0	0	0	0	0	0.000340799	0.000323306	0.0010298	0	0	0	0	0	0	0	0	0.000287165	0	0	0	0	0	0	0	0	1.73527
P	Q9H307	4	2	2	0	0	0	0	0	0	0	0	0	3	2	0	0	0	0	0	0	0.000117794	6.14319e-05	5.974e-05	0	0	0	0	0	0	0	0	0	0.000112219	3.13696e-05	0	0	0	0	0	0	0.109175	0.0739894	0.0739894	0	0	0	0	0
P	Q9H0D6	0	0	0	0	0	0	6	0	0	0	0	0	0	0	0	0	3	8	0	0	0	0	0	0	0	0	0.000187195	0	0	0	0	0	0	0	0	0	9.12461e-05	0.000253656	0	0	0	0	0	0	0	0	0.185769	0
P	Q8WXF1	0	0	0	5	3	0	0	0	0	0	0	0	0	2	3	6	0	0	0	0	0	0	0	0.000176368	9.28507e-05	0	0	0	0	0	0	0	0	6.45086e-05	0.000117332	0.000236852	0	0	0	0	0	0	0	0.297179	0.235947	0	0	0
P	H0Y4X3	0	0	2	0	0	0	0	0	0	0	0	0	0	2	0	0	0	0	0	0	0	0	0.000127103	0	0	0	0	0	0	0	0	0	0	0.000133484	0	0	0	0	0	0	0	0	0.202264	0	0	0	0	0
P	H0Y3Y3	0	2	0	0	0	0	0	0	0	0	3	0	0	0	0	0	0	0	0	0	0	0.000199006	0	0	0	0	0	0	0	0	0.000304705	0	0	0	0	0	0	0	0	0	0	0.538155	0	0	0	0	0	0
P	H3BQZ9	0	0	0	0	0	0	0	0	3	3	0	0	0	0	0	0	0	4	4	0	0	0	0	0	0	0	0	0	0.000980485	0.00133845	0	0	0	0	0	0	0	0.0012044	0.000979738	0	0	0	0	0	0	0	0	0
P	F8W0W8	0	0	2	3	7	4	3	0	7	2	2	0	0	3	4	7	0	4	4	2	0	0	9.67626e-05	0.000208374	0.000475371	0.000239566	0.000153042	0	0.000621294	0.000462611	0.000101568	0	0	0.000169367	0.000295734	0.000474872	0	0.000597738	0.000351171	0.000418073	0	0	0.273503	0.386756	1.02768	0.636817	0.44544	0
P	F8VYE8	0	0	2	3	7	4	3	0	7	2	2	0	0	3	4	7	0	4	4	2	0	0	0.000105675	0.000227567	0.000519155	0.000261632	0.000167138	0	0.000678518	0.00050522	0.000110923	0	0	0.000184967	0.000322972	0.00051861	0	0.000652792	0.000383516	0.000456579	0	0	0.303167	0.428894	1.1677	0.713957	0.492794	0
P	K7EMT0	0	0	0	0	2	0	0	0	0	0	0	0	0	0	0	3	0	0	0	0	0	0	0	0	0.000359711	0	0	0	0	0	0	0	0	0	0	0.000333666	0	0	0	0	0	0	0	0	0.383566	0	0	0
P	P36873	0	0	2	3	7	4	3	0	7	2	2	0	0	3	4	7	0	4	4	2	0	0	9.94587e-05	0.00021418	0.000488616	0.000246241	0.000157306	0	0.000638605	0.000475501	0.000104398	0	0	0.000174087	0.000303974	0.000488103	0	0.000614393	0.000360956	0.000429722	0	0	0.282331	0.399587	1.07014	0.659587	0.458814	0
P	K7EKS7	2	2	2	3	2	0	0	0	0	0	3	0	0	2	0	2	0	0	0	0	0.00119517	0.000831069	0.00161636	0.00174038	0.00183249	0	0	0	0	0	0.000954359	0	0	0.00148532	0	0.00127486	0	0	0	0	1.83792	1.83792	1.83792	2.09742	1.83792	0	0	0
P	Q14677	2	2	0	0	0	0	0	2	0	0	2	0	0	0	0	0	0	0	3	0	6.75669e-05	5.2856e-05	0	0	0	0	0	9.48786e-05	0	0	5.39531e-05	0	0	0	0	0	0	0	0.000106595	0	0.104079	0.104079	0	0	0	0	0	0.129796
P	H0Y9G8	0	0	0	0	4	0	0	0	0	0	0	0	0	0	0	2	0	0	0	0	0	0	0	0	0.00118441	0	0	0	0	0	0	0	0	0	0	0.000549329	0	0	0	0	0	0	0	0	2.63915	0	0	0
P	I3L3B0	2	0	0	0	2	3	0	0	0	2	0	0	0	0	0	2	2	0	0	0	0.000177932	0	0	0	0.000409221	0.000382998	0	0	0	0.000575232	0	0	0	0	0	0.000379592	0.000405823	0	0	0	0.836538	0	0	0	0.836538	0.986095	0	0
P	Reverse_sp|P48382|RFX5_HUMAN	0	0	0	0	0	0	0	2	0	0	0	0	0	0	0	0	0	2	3	0	0	0	0	0	0	0	0	7.21986e-05	0	0	0	0	0	0	0	0	0	4.60225e-05	0.000135191	0	0	0	0	0	0	0	0	0.0665962
P	F8VSC7	0	0	2	2	2	4	3	2	2	0	0	0	2	2	2	3	0	2	0	0	0	0	0.000283041	0.000253966	0.000320887	0.000450487	0.000727456	0.00026123	0.000578248	0	0	0	0.000236304	0.000297251	0.000270329	0.000297654	0	0.000249778	0	0	0	0	0.188502	0.188502	0.188502	0.531088	0.531088	0.188502
P	Q8TC12	2	3	3	0	0	0	0	0	0	0	0	0	2	2	0	0	0	0	0	0	9.95974e-05	0.000173139	0.000134697	0	0	0	0	0	0	0	0	0	0.000168682	0.000106094	0	0	0	0	0	0	0.188502	0.279381	0.279381	0	0	0	0	0
P	Q92900	0	4	0	0	4	3	0	0	0	0	2	0	0	0	0	3	0	0	0	0	0	3.90139e-05	0	0	6.45185e-05	5.03201e-05	0	0	0	0	2.24008e-05	0	0	0	0	3.98981e-05	0	0	0	0	0	0.104079	0	0	0.122018	0.0914403	0	0
P	D6R9P4	0	0	0	0	2	5	0	0	0	0	0	0	0	0	0	2	2	2	2	0	0	0	0	0	8.86148e-05	0.000331746	0	0	0	0	0	0	0	0	0	0.000164398	0.000210909	0.000258666	0.000243147	0	0	0	0	0	0.412538	1.06063	0	0
P	P46926	0	0	0	0	2	5	0	0	0	0	0	0	0	0	0	2	2	2	2	0	0	0	0	0	8.40154e-05	0.000314527	0	0	0	0	0	0	0	0	0	0.000155865	0.000199963	0.000245241	0.000230527	0	0	0	0	0	0.386756	0.986095	0	0
P	P19174	0	0	0	2	4	0	0	0	0	0	0	0	0	0	2	3	0	0	0	0	0	0	0	2.68141e-05	7.52883e-05	0	0	0	0	0	0	0	0	0	2.85418e-05	5.23779e-05	0	0	0	0	0	0	0	0.0641431	0.129796	0	0	0
P	H3BSW3	0	0	0	0	0	0	0	0	2	2	0	0	0	0	0	0	0	2	2	0	0	0	0	0	0	0	0	0	0.00119059	0.00162526	0	0	0	0	0	0	0	0.00112499	0.00105749	0	0	0	0	0	0	0	0	0
P	E5RJT0	0	0	2	0	0	0	0	0	0	0	0	0	0	0	2	0	0	0	0	0	0	0	0.000131661	0	0	0	0	0	0	0	0	0	0	0	0.000201196	0	0	0	0	0	0	0	0.339677	0	0	0	0	0
P	H0YMV8	2	3	2	2	0	0	0	0	0	0	3	0	0	0	0	0	0	0	0	0	0.000422293	0.0006607	0.00053542	0.000345901	0	0	0	0	0	0	0.000590112	0	0	0	0	0	0	0	0	0	0.548817	1.0893	0.62181	0.62181	0	0	0	0
P	Q71UM5	2	3	2	2	0	0	0	0	0	0	3	0	0	0	0	0	0	0	0	0	0.00050273	0.000786548	0.000637404	0.000411787	0	0	0	0	0	0	0.000702514	0	0	0	0	0	0	0	0	0	0.682674	1.40436	0.778279	0.778279	0	0	0	0
P	F8VV53	0	0	0	0	0	2	0	0	0	0	0	0	0	0	0	0	2	0	0	0	0	0	0	0	0	0.000181797	0	0	0	0	0	0	0	0	0	0	0.000346735	0	0	0	0	0	0	0	0	0.472312	0	0
P	H3BVD2	0	2	0	0	0	0	0	0	0	0	0	0	0	2	0	0	0	0	0	0	0	0.00020298	0	0	0	0	0	0	0	0	0	0	0	0.000155475	0	0	0	0	0	0	0	0.318257	0	0	0	0	0	0
P	H0YEQ8	0	0	0	0	0	0	2	0	0	0	0	0	0	0	2	0	0	0	0	0	0	0	0	0	0	0	0.000340245	0	0	0	0	0	0	0	0.00021916	0	0	0	0	0	0	0	0	0	0	0	0.671091	0
P	P09488	0	0	0	0	0	0	0	2	0	0	0	0	0	0	0	0	0	2	4	0	0	0	0	0	0	0	0	0.000272014	0	0	0	0	0	0	0	0	0	0.00026009	0.000687614	0	0	0	0	0	0	0	0	0.196741
P	E7EWW9	0	0	0	0	0	0	0	2	0	0	0	0	0	0	0	0	0	2	4	0	0	0	0	0	0	0	0	0.000250207	0	0	0	0	0	0	0	0	0	0.000239239	0.000632489	0	0	0	0	0	0	0	0	0.180321
P	H0Y394	0	0	0	2	0	0	0	0	0	0	0	0	0	0	2	0	0	0	0	0	0	0	0	4.74e-05	0	0	0	0	0	0	0	0	0	0	3.78406e-05	0	0	0	0	0	0	0	0	0.0495424	0	0	0	0
P	C9J9M4	0	0	0	0	0	2	0	0	0	0	0	0	0	0	0	0	2	0	0	0	0	0	0	0	0	0.000111944	0	0	0	0	0	0	0	0	0	0	0.000213507	0	0	0	0	0	0	0	0	0.25603	0	0
P	Q8WYA6	0	0	7	0	0	0	0	0	0	0	0	0	3	6	0	0	0	0	0	0	0	0	0.000209223	0	0	0	0	0	0	0	0	0	9.52769e-05	0.000179776	0	0	0	0	0	0	0	0	0.402814	0	0	0	0	0
P	A0A087WUB9	0	0	7	0	0	0	0	0	0	0	0	0	3	6	0	0	0	0	0	0	0	0	0.000207381	0	0	0	0	0	0	0	0	0	9.44382e-05	0.000178194	0	0	0	0	0	0	0	0	0.399587	0	0	0	0	0
P	Q9UKD2	0	0	0	0	2	0	0	0	0	0	0	2	0	2	2	0	0	0	0	0	0	0	0	0	0.000203184	0	0	0	0	0	0	0.000205085	0	0.000141163	0.000102703	0	0	0	0	0	0	0	0	0	0.285287	0	0	0
P	H7BZR6	0	0	0	0	0	2	0	0	0	0	0	0	0	0	0	0	2	0	0	0	0	0	0	0	0	0.000138564	0	0	0	0	0	0	0	0	0	0	0.00026428	0	0	0	0	0	0	0	0	0.324342	0	0
P	E7ET15	0	0	0	3	0	0	0	0	0	0	0	0	0	2	0	2	0	0	3	0	0	0	0	5.608e-05	0	0	0	0	0	0	0	0	0	4.37587e-05	0	3.28635e-05	0	0	0.000129615	0	0	0	0	0.0889301	0	0	0	0
P	G3V2E8	0	0	0	0	2	0	0	0	0	0	0	0	0	0	0	2	0	0	0	0	0	0	0	0	0.000428479	0	0	0	0	0	0	0	0	0	0	0.000529941	0	0	0	0	0	0	0	0	0.815516	0	0	0
P	O15042	0	0	0	3	0	0	0	0	0	0	0	0	0	2	0	2	0	0	3	0	0	0	0	5.60255e-05	0	0	0	0	0	0	0	0	0	4.37162e-05	0	3.28316e-05	0	0	0.000129489	0	0	0	0	0.0889301	0	0	0	0
P	A0A087X090	0	0	2	2	0	0	0	0	0	0	4	0	0	3	0	0	0	0	0	0	0	0	0.000172716	0.000185968	0	0	0	0	0	0	0.000237948	0	0	0.00027208	0	0	0	0	0	0	0	0	0.193988	0.261828	0	0	0	0
P	Q5TCD1	0	2	0	0	0	0	0	0	0	0	3	0	0	0	0	0	0	0	0	0	0	6.67374e-05	0	0	0	0	0	0	0	0	0.00012773	0	0	0	0	0	0	0	0	0	0	0.330454	0	0	0	0	0	0
P	E9PLT0	0	2	0	3	4	0	0	0	0	0	0	2	3	0	3	3	0	0	0	0	0	4.94536e-05	0	6.90422e-05	0.000127218	0	0	0	0	0	0	9.7835e-05	0.000100376	0	9.18634e-05	0.000101149	0	0	0	0	0	0.0715193	0	0.119438	0.119438	0	0	0
P	Q15233	7	5	10	19	15	17	3	0	0	0	8	7	8	17	20	24	8	2	2	2	0.000313806	0.000187035	0.000454709	0.00112608	0.00108257	0.00106144	0.000134846	0	0	0	0.000268477	0.00169975	0.00210692	0.00159975	0.00114652	0.00169755	0.00119627	0.0013242	0.00212173	0.00284869	0.258925	0.315225	0.435489	0.721869	0.713957	0.887991	0.145513	0
P	F5H0C5	0	2	2	2	2	0	2	2	0	0	2	2	2	0	2	2	2	2	0	0	0	0.000393274	0.000382443	0.000411787	0.00043358	0	0.000453661	0.000264728	0	0	0.000225808	0.000437637	0.000478937	0	0.00043832	0.000402187	0.000515975	0.000506247	0	0	0	0.636817	0.636817	0.636817	0.636817	0	0.636817	0.636817
P	O60234	0	0	2	0	0	0	0	0	0	0	3	2	2	0	0	0	0	0	0	0	0	0	0.000301645	0	0	0	0	0	0	0	0.000356204	0.000230119	0.000283315	0	0	0	0	0	0	0	0	0	0.733804	0	0	0	0	0
P	M0QYJ8	0	0	2	0	0	0	0	0	0	0	3	2	2	0	0	0	0	0	0	0	0	0	0.000310388	0	0	0	0	0	0	0	0.000366529	0.000236789	0.000291527	0	0	0	0	0	0	0	0	0	0.761976	0	0	0	0	0
P	J3KNQ3	0	2	2	2	0	2	0	0	0	0	2	0	0	2	0	2	0	0	0	0	0	0.00015776	0.000184098	0.000165187	0	0.00019534	0	0	0	0	0.000120776	0	0	9.66704e-05	0	0.000193603	0	0	0	0	0	0.156112	0.156112	0.156112	0	0.156112	0	0
P	Q9UNM6	0	2	2	2	0	2	0	0	0	0	2	0	0	2	0	2	0	0	0	0	0	0.000146432	0.000170879	0.000153325	0	0.000181313	0	0	0	0	0.000112103	0	0	8.97287e-05	0	0.000179701	0	0	0	0	0	0.145513	0.145513	0.145513	0	0.145513	0	0
P	H3BMX0	0	2	0	0	0	0	0	0	0	0	0	0	2	0	0	0	0	0	0	0	0	0.00026428	0	0	0	0	0	0	0	0	0	0	0.000214564	0	0	0	0	0	0	0	0	1.24905	0	0	0	0	0	0
P	H3BP95	0	2	0	0	0	0	0	0	0	0	0	0	2	0	0	0	0	0	0	0	0	0.000211763	0	0	0	0	0	0	0	0	0	0	0.000171926	0	0	0	0	0	0	0	0	0.914256	0	0	0	0	0	0
P	A0A087WUL9	0	2	2	2	0	2	0	0	0	0	2	0	0	2	0	2	0	0	0	0	0	0.000146043	0.000170425	0.000152918	0	0.000180832	0	0	0	0	0.000111806	0	0	8.94907e-05	0	0.000179224	0	0	0	0	0	0.142878	0.142878	0.142878	0	0.142878	0	0
P	P29350	0	2	2	2	3	2	0	0	0	0	0	0	0	2	7	0	0	0	0	0	0	5.5521e-05	0.000125981	5.81347e-05	8.1615e-05	5.72888e-05	0	0	0	0	0	0	0	9.45042e-05	0.000206268	0	0	0	0	0	0	0.122018	0.122018	0.114295	0.193988	0.114295	0	0
P	B1AK85	0	0	0	2	0	2	5	2	0	0	0	0	0	0	2	0	2	9	0	0	0	0	0	0.000177385	0	0.000174804	0.00127025	0.000285092	0	0	0	0	0	0	0.000141611	0	0.000722365	0.00212624	0	0	0	0	0	0.303167	0	0.303167	0.65577	0.235947
P	A0A0A6YY92	3	4	3	2	0	0	0	0	0	0	3	0	0	2	0	0	0	0	0	0	0.000105997	0.000154782	0.000129017	4.63054e-05	0	0	0	0	0	0	8.46402e-05	0	0	4.51646e-05	0	0	0	0	0	0	0.30017	0.468926	0.30017	0.264736	0	0	0	0
P	B1APG2	0	2	0	0	0	0	0	0	0	0	3	0	0	0	0	0	0	0	0	0	0	0.000105375	0	0	0	0	0	0	0	0	0.000242014	0	0	0	0	0	0	0	0	0	0	0.361445	0	0	0	0	0	0
P	P30566	3	4	3	2	0	0	0	0	0	0	3	0	0	2	0	0	0	0	0	0	0.000109063	0.00015926	0.000132749	4.76448e-05	0	0	0	0	0	0	8.70885e-05	0	0	4.6471e-05	0	0	0	0	0	0	0.3122	0.482518	0.3122	0.273503	0	0	0	0
P	B1APF8	0	2	0	0	0	0	0	0	0	0	3	0	0	0	0	0	0	0	0	0	0	0.000102913	0	0	0	0	0	0	0	0	0.00023636	0	0	0	0	0	0	0	0	0	0	0.352073	0	0	0	0	0	0
P	P23588	0	0	2	3	2	6	3	2	4	3	0	0	2	3	2	4	0	2	2	2	0	0	0.000105156	0.000132095	0.000119217	0.000223155	0.000270266	9.70526e-05	0.000368284	0.00025137	0	0	8.7792e-05	0.000128841	0.000100433	0.000129016	0	9.27982e-05	0.000163557	0.000378615	0	0	0.0665962	0.1324	0.0665962	0.230269	0.172195	0.0665962
P	E7EX17	0	0	2	3	2	6	3	2	4	3	0	0	2	3	2	4	0	2	2	2	0	0	0.000104303	0.000131023	0.000118249	0.000221343	0.000268072	9.62648e-05	0.000365294	0.000249329	0	0	8.70794e-05	0.000127795	9.96181e-05	0.000127969	0	9.20449e-05	0.000162229	0.000375542	0	0	0.0665962	0.1324	0.0665962	0.227439	0.169499	0.0665962
P	K7ERP6	0	2	0	0	0	0	0	0	0	0	3	0	0	0	0	0	0	0	0	0	0	8.77424e-05	0	0	0	0	0	0	0	0	0.000201518	0	0	0	0	0	0	0	0	0	0	0.294196	0	0	0	0	0	0
P	E9PQZ1	0	0	0	0	2	4	6	5	2	2	0	2	0	0	3	4	6	2	3	5	0	0	0	0	0.000153028	0.000334185	0.000693834	0.000872046	0.000315156	0.000322662	0	0.000137298	0	0	0.000464103	0.000236581	0.000728435	0.000238234	0.000699813	0.00174958	0	0	0	0	0.472312	1.25424	1.55859	1.55859
P	Q13547	0	5	7	5	5	3	0	0	0	0	7	0	4	5	4	4	0	0	0	0	0	0.000205612	0.000333249	0.00019137	0.000226685	0.000165012	0	0	0	0	0.00022737	0	0.000194754	0.000233319	0.000178238	0.000256999	0	0	0	0	0	0.294196	0.432188	0.402814	0.318257	0.164126	0	0
P	F5GY79	0	2	2	0	2	0	0	0	0	0	0	0	0	2	2	0	0	0	0	0	0	0.00022941	0.000520547	0	0.000168614	0	0	0	0	0	0	0	0	0.000390486	0.000255687	0	0	0	0	0	0	0.614359	0.614359	0	0.541701	0	0	0
P	P07919	2	2	2	2	0	0	0	0	0	0	0	0	2	0	0	0	0	0	0	0	0.000464058	0.000605037	0.000470699	0.000506815	0	0	0	0	0	0	0	0	0.000589461	0	0	0	0	0	0	0	0.981527	0.981527	0.981527	0.981527	0	0	0	0
P	Q15427	0	0	2	2	2	2	2	2	0	0	0	0	0	0	0	2	0	2	2	0	0	0	0.000126278	8.15805e-05	0.00011453	0.000160787	0.000179752	0.000209785	0	0	0	0	0	0	0	0.000106238	0	0.000167157	0.000117846	0	0	0	0.122018	0.122018	0.122018	0.122018	0.122018	0.122018
P	F5H0N8	0	2	2	0	2	0	0	0	0	0	0	0	0	2	3	0	0	0	0	0	0	0.000200212	0.000454295	0	0.000147154	0	0	0	0	0	0	0	0	0.000340788	0.000371908	0	0	0	0	0	0	0.520548	0.520548	0	0.458814	0	0	0
P	P04406	19	27	31	36	23	30	29	32	18	16	31	20	24	33	32	30	16	30	13	16	0.00236358	0.00345142	0.00466694	0.0045776	0.00289916	0.00332389	0.00542226	0.00938165	0.00694095	0.00817602	0.00294427	0.00326769	0.00372284	0.00422984	0.00399329	0.00352964	0.00487327	0.00579691	0.00432547	0.00807941	2.68978	3.29536	5.05341	5.05341	3.4157	5.01174	4.76766	4.97035
P	P06748	17	20	24	25	13	13	12	17	9	12	17	13	15	23	23	19	12	17	14	15	0.00219047	0.00265928	0.00327808	0.00384335	0.00173432	0.00150724	0.00181464	0.00352971	0.00255126	0.00313443	0.0015484	0.00238964	0.00241749	0.00344265	0.00379877	0.00191518	0.0018182	0.00231427	0.00237936	0.00291134	1.29615	2.11172	2.72392	2.78443	1.25944	1.60016	1.40436	1.60016
P	E7ETV3	0	0	2	2	3	0	0	0	0	0	0	3	2	0	0	0	0	0	0	0	0	0	0.000251962	0.000339119	0.000571305	0	0	0	0	0	0	0.000480542	0.000236651	0	0	0	0	0	0	0	0	0	0.482518	0.482518	0.674943	0	0	0
P	Q15365	4	6	7	4	4	4	4	5	5	3	8	4	4	5	4	3	4	5	5	5	0.00032621	0.000402111	0.000451196	0.000323878	0.000306916	0.000287249	0.000356812	0.000458069	0.000948123	0.00071904	0.000426244	0.000321262	0.000339023	0.000379078	0.000275797	0.000126531	0.000324658	0.000477806	0.000795349	0.000909739	0.419058	0.823896	1.07491	0.581248	0.419058	0.399587	0.374042	0.475707
P	P20648	0	3	3	3	2	0	0	0	0	0	2	0	2	3	2	0	0	0	0	0	0	7.4475e-05	7.24239e-05	5.57007e-05	4.69188e-05	0	0	0	0	0	4.88705e-05	0	5.1827e-05	7.60599e-05	4.74317e-05	0	0	0	0	0	0	0.0839269	0.0839269	0.0839269	0.0641431	0	0	0
P	P47756	0	0	0	2	0	2	7	3	0	0	0	0	0	0	2	0	3	11	0	0	0	0	0	0.000166499	0	0.000164076	0.00137572	0.000321114	0	0	0	0	0	0	0.00013292	0	0.000782344	0.00214927	0	0	0	0	0	0.282331	0	0.282331	0.86638	0.327394
P	X6RAV4	0	0	0	2	0	0	0	0	0	0	0	0	0	2	2	2	0	0	0	0	0	0	0	0.000371937	0	0	0	0	0	0	0	0	0	0.000362774	0.000593853	0.000363266	0	0	0	0	0	0	0	0.422329	0	0	0	0
P	K7EMZ6	0	0	0	2	0	0	0	0	0	0	0	0	0	2	2	2	0	0	0	0	0	0	0	0.000352062	0	0	0	0	0	0	0	0	0	0.000343389	0.00056212	0.000343855	0	0	0	0	0	0	0	0.396368	0	0	0	0
P	C9JUP7	0	0	3	3	0	0	0	0	2	2	0	0	3	3	0	0	0	0	0	0	0	0	0.000744932	0.00080209	0	0	0	0	0.00423953	0.00734546	0	0	0.000932886	0.000977913	0	0	0	0	0	0	0	0	0.823896	0.823896	0	0	0	0
P	C9IZA5	0	0	3	3	0	0	0	0	2	2	0	0	3	3	0	0	0	0	0	0	0	0	0.00053542	0.000576502	0	0	0	0	0.00304716	0.00527955	0	0	0.000670511	0.000702875	0	0	0	0	0	0	0	0	0.541701	0.541701	0	0	0	0
P	P48047	3	4	2	0	0	0	0	6	2	0	4	0	0	0	0	0	2	2	0	0	0.000247825	0.000310188	0.000201097	0	0	0	0	0.000626399	0.000352146	0	0.000237469	0	0	0	0	0	0.000271311	0.000266196	0	0	0.399587	0.44544	0.241652	0	0	0	0	1.17771
P	Q13733	2	2	3	3	0	0	0	0	0	0	2	0	0	4	0	0	0	0	0	0	3.07794e-05	3.2104e-05	7.28462e-05	4.48204e-05	0	0	0	0	0	0	3.27703e-05	0	0	8.74324e-05	0	0	0	0	0	0	0.0375284	0.0471286	0.0690548	0.0641431	0	0	0	0
P	P49448	0	0	0	0	0	2	2	0	0	0	0	0	0	0	0	3	2	3	0	0	0	0	0	0	0	0.000122175	0.000136586	0	0	0	0	0	0	0	0	8.07257e-05	0.000103565	0.000228628	0	0	0	0	0	0	0	0.0864257	0.0864257	0
P	P42285	0	0	2	0	0	0	0	0	0	0	4	2	2	2	0	0	0	0	0	0	0	0	2.05535e-05	0	0	0	0	0	0	0	4.04519e-05	4.70397e-05	5.14788e-05	4.31708e-05	0	0	0	0	0	0	0	0	0.0939563	0	0	0	0	0
P	B1AK87	0	0	0	2	0	2	11	4	0	0	0	0	0	0	2	0	5	15	0	0	0	0	0	0.000177385	0	0.000174804	0.00195423	0.000456147	0	0	0	0	0	0	0.000141611	0	0.00105576	0.00283498	0	0	0	0	0	0.303167	0	0.303167	1.40436	0.452112
P	B1AK88	0	0	0	2	0	2	11	4	0	0	0	0	0	0	2	0	5	15	0	0	0	0	0	0.000153223	0	0.000150994	0.00168804	0.000394014	0	0	0	0	0	0	0.000122322	0	0.000911955	0.00244882	0	0	0	0	0	0.258925	0	0.258925	1.13305	0.380384
P	Q01085	0	0	0	0	0	0	3	0	0	0	0	0	0	0	0	0	2	3	0	0	0	0	0	0	0	0	0.000270987	0	0	0	0	0	0	0	0	0	0.000192631	0.000340198	0	0	0	0	0	0	0	0	0.210598	0
P	Q7KZ85	3	2	2	0	0	0	0	0	0	0	0	0	3	2	0	0	0	0	0	0	3.66999e-05	3.18994e-05	3.7225e-05	0	0	0	0	0	0	0	0	0	4.66173e-05	1.95469e-05	0	0	0	0	0	0	0.0641431	0.0495424	0.0471286	0	0	0	0	0
P	Q8NFI4	0	0	0	0	0	3	4	0	0	0	0	0	0	0	0	0	2	2	0	0	0	0	0	0	0	0.000307921	0.000344241	0	0	0	0	0	0	0	0	0	0.000313221	0.000268901	0	0	0	0	0	0	0	0.267652	0.339677	0
P	Q9HAV0	2	2	3	0	2	0	2	0	0	0	3	2	2	3	2	3	3	0	0	0	0.000124204	9.71618e-05	0.000157476	0	0.000142826	0	0.000149441	0	0	0	9.91784e-05	0.00033638	0.000157767	0.000165382	0.000108291	0.000198728	0.00021246	0	0	0	0.145513	0.153453	0.233105	0	0.145513	0	0.145513	0
P	A0A087WVN4	0	0	2	2	0	0	0	0	0	0	4	0	0	3	0	0	0	0	0	0	0	0	0.000195409	0.000168322	0	0	0	0	0	0	0.000276903	0	0	0.000164175	0	0	0	0	0	0	0	0	0.297179	0.297179	0	0	0	0
P	P06400	0	6	4	2	0	0	0	0	0	0	3	0	5	4	0	0	0	0	0	0	0	0.00011866	9.23137e-05	3.72739e-05	0	0	0	0	0	0	4.54212e-05	0	0.000130056	7.27112e-05	0	0	0	0	0	0	0	0.148154	0.142878	0.0739894	0	0	0	0
P	A0A087X1D8	0	0	2	2	0	0	0	0	0	0	3	0	0	3	0	0	0	0	0	0	0	0	0.000307712	0.000265058	0	0	0	0	0	0	0.000387594	0	0	0.000258529	0	0	0	0	0	0	0	0	0.506607	0.506607	0	0	0	0
P	Q9H8S9	2	2	3	3	2	2	3	3	0	0	3	3	3	3	3	3	4	0	0	0	0.00014663	0.00020392	0.000297455	0.000373659	0.000224819	0.000210413	0.000588078	0.000686332	0	0	0.000195143	0.000378205	0.000372506	0.000364453	0.000340915	0.000417083	0.000601971	0	0	0	0.291219	0.318257	0.499685	0.499685	0.291219	0.318257	0.499685	0.499685
P	H0YLU7	0	0	0	0	0	2	2	0	0	0	0	0	0	0	2	3	0	0	0	0	0	0	0	0	0	0.000112498	0.000335379	0	0	0	0	0	0	0	0.000121514	0.000148663	0	0	0	0	0	0	0	0	0	0.21899	0.324342	0
P	Q7L9L4	2	2	3	3	2	2	3	3	0	0	3	3	3	3	3	3	4	0	0	0	0.00014663	0.00020392	0.000297455	0.000373659	0.000224819	0.000210413	0.000588078	0.000686332	0	0	0.000195143	0.000378205	0.000372506	0.000364453	0.000340915	0.000417083	0.000601971	0	0	0	0.291219	0.318257	0.499685	0.499685	0.291219	0.318257	0.499685	0.499685
P	P47914	0	2	2	2	2	2	0	0	0	0	2	0	2	2	2	2	0	0	2	0	0	0.000277023	0.000269393	0.00036258	0.000458122	0.000285844	0	0	0	0	0.00021208	0	0.000337364	0.000282918	0.000308754	0.000212476	0	0	0.000419007	0	0	0.396368	0.396368	0.396368	0.396368	0.396368	0	0
P	Q52LJ0	0	0	3	2	3	3	0	0	0	0	0	0	0	0	3	0	0	0	0	0	0	0	0.000194698	0.000104819	0.000183943	0.000172156	0	0	0	0	0	0	0	0	0.000148763	0	0	0	0	0	0	0	0.458814	0.191242	0.386756	0.396368	0	0
P	Q9BVI4	3	5	5	4	0	0	0	0	0	0	2	0	0	3	0	0	0	0	0	0	0.0001023	0.000213404	0.000186774	0.00017876	0	0	0	0	0	0	6.53501e-05	0	0	0.000130767	0	0	0	0	0	0	0.288249	0.30017	0.355189	0.455459	0	0	0	0
P	Q10471	0	0	0	0	0	0	6	6	0	0	0	0	0	0	0	3	3	0	0	0	0	0	0	0	0	0	0.000266953	0.000311554	0	0	0	0	0	0	0	9.86098e-05	0.00015181	0	0	0	0	0	0	0	0	0	0.559552	0.485936
P	P51571	2	3	2	0	0	0	0	0	0	0	2	0	3	3	0	0	0	0	0	0	0.000183075	0.000381908	0.000247593	0	0	0	0	0	0	0	0.000243646	0	0.000620126	0.000260023	0	0	0	0	0	0	0.306171	0.51008	0.321296	0	0	0	0	0
P	H7C278	0	2	2	0	0	0	0	0	0	0	2	0	2	0	0	0	0	0	0	0	0	0.000184553	0.000119647	0	0	0	0	0	0	0	0.000141288	0	0.000149835	0	0	0	0	0	0	0	0	0.342765	0.342765	0	0	0	0	0
P	P05771	0	0	2	0	0	0	0	0	0	0	0	0	2	2	2	0	0	0	0	0	0	0	6.38354e-05	0	0	0	0	0	0	0	0	0	5.99563e-05	6.70402e-05	5.48716e-05	0	0	0	0	0	0	0	0.0641431	0	0	0	0	0
P	J3QT56	0	0	0	0	0	0	0	2	0	2	0	0	0	0	0	0	0	0	2	3	0	0	0	0	0	0	0	0.00054237	0	0.000936506	0	0	0	0	0	0	0	0	0.000812466	0.00141057	0	0	0	0	0	0	0	0.96336
P	Q9NX55	0	0	0	0	0	0	0	2	0	2	0	0	0	0	0	0	0	0	2	3	0	0	0	0	0	0	0	0.000344762	0	0.000595298	0	0	0	0	0	0	0	0	0.000516451	0.000896642	0	0	0	0	0	0	0	0.534617
P	G3V5M4	0	0	0	2	4	0	0	0	0	0	0	0	0	0	3	4	0	0	0	0	0	0	0	0.000274525	0.000578106	0	0	0	0	0	0	0	0	0	0.000487022	0.00125125	0	0	0	0	0	0	0	0.577611	1.54097	0	0	0
P	Q9BRL6	2	2	0	0	0	0	0	0	0	0	0	2	2	0	0	0	0	0	0	0	0.000299499	0.000390485	0	0	0	0	0	0	0	0	0	0.000347626	0.000285324	0	0	0	0	0	0	0	0.129796	0.129796	0	0	0	0	0	0
P	G3V2N5	0	0	0	5	10	0	0	0	0	0	0	0	2	0	6	10	0	0	0	0	0	0	0	0.000353411	0.000744229	0	0	0	0	0	0	0	0.000154141	0	0.000517251	0.0012081	0	0	0	0	0	0	0	0.374042	1.43781	0	0	0
P	Q9BST8	0	2	2	0	0	0	0	0	0	0	0	0	2	2	0	0	0	0	0	0	0	0.000299637	0.000364231	0	0	0	0	0	0	0	0	0	0.000364904	0.000306013	0	0	0	0	0	0	0	0.389953	0.389953	0	0	0	0	0
P	H0YBR5	0	2	2	2	3	0	0	0	0	0	4	2	0	2	2	0	0	0	0	0	0	0.000128791	0.000187867	0.000202281	0.000212987	0	0	0	0	0	0.000394394	0.000382186	0	0.000263064	0.000143543	0	0	0	0	0	0	0.291219	0.291219	0.291219	0.559552	0	0	0
P	E9PRQ6	0	0	0	0	0	0	0	3	0	0	0	0	0	0	0	0	2	2	0	0	0	0	0	0	0	0	0	0.000630842	0	0	0	0	0	0	0	0	0.000512315	0.000301594	0	0	0	0	0	0	0	0	0	0.770109
P	D6RFE4	0	0	0	0	0	0	3	0	0	0	0	0	0	0	0	3	2	0	0	0	0	0	0	0	0	0	0.000441826	0	0	0	0	0	0	0	0	0.000489619	0.000376886	0	0	0	0	0	0	0	0	0	4.2723	0
P	O95571	0	0	0	0	0	0	0	0	4	0	0	0	0	0	0	0	0	0	2	3	0	0	0	0	0	0	0	0	0.000516781	0	0	0	0	0	0	0	0	0	0.000196719	0.000455381	0	0	0	0	0	0	0	0
P	H0YBD7	2	3	5	5	5	3	3	2	2	2	5	2	3	5	3	5	2	2	4	2	0.000324841	0.000677641	0.000988467	0.00100518	0.000809349	0.000524413	0.000521128	0.000532171	0.000769303	0.00105017	0.000691706	0.000502721	0.000687704	0.000922748	0.000755259	0.00075075	0.000444532	0.000581535	0.000939543	0.000949061	0.374042	0.721869	1.00909	1.00909	0.870682	0.721869	0.721869	0.374042
P	H0YB39	3	4	6	6	6	4	4	3	3	3	6	3	4	6	4	6	3	3	5	3	0.000304905	0.000556546	0.000773169	0.000790869	0.000657413	0.00045121	0.000458574	0.000481671	0.000676959	0.000924109	0.000547809	0.000471868	0.000580949	0.000730787	0.000620294	0.000609815	0.00041725	0.00051173	0.000781668	0.000835139	0.442115	0.686553	0.879317	0.879317	0.790606	0.686553	0.686553	0.442115
P	M0QXB5	0	0	0	0	0	0	0	0	4	0	0	0	0	0	0	0	0	0	2	3	0	0	0	0	0	0	0	0	0.000504855	0	0	0	0	0	0	0	0	0	0.000192179	0.000444872	0	0	0	0	0	0	0	0
P	H0YBG7	2	3	5	5	4	3	3	2	2	2	5	2	3	5	3	4	2	2	4	2	0.0003424	0.00071427	0.0010419	0.00105952	0.000787474	0.00055276	0.000549297	0.000560938	0.000810887	0.00110693	0.000729095	0.000529896	0.000724877	0.000972627	0.000796083	0.000730459	0.000468561	0.000612969	0.00099033	0.00100036	0.399587	0.774189	1.08449	1.08449	0.774189	0.774189	0.774189	0.399587
P	Q8NCW5	0	0	0	0	0	0	4	2	0	0	0	0	0	0	0	0	0	4	0	0	0	0	0	0	0	0	0.000220529	0.000154425	0	0	0	0	0	0	0	0	0	0.000344529	0	0	0	0	0	0	0	0	0.614359	0.3122
P	H3BQF1	0	0	0	0	0	0	0	0	2	2	0	0	0	0	0	0	0	3	2	0	0	0	0	0	0	0	0	0	0.000503403	0.00068719	0	0	0	0	0	0	0	0.000665936	0.000447129	0	0	0	0	0	0	0	0	0
P	P84243	7	3	5	6	3	4	3	4	3	3	7	3	3	5	4	3	3	3	4	2	0.00318272	0.00089065	0.00157476	0.00203471	0.001339	0.00100255	0.00112081	0.00294315	0.00110305	0.00244685	0.00235549	0.00180203	0.00138046	0.00165382	0.00180485	0.00107644	0.00138099	0.0011465	0.00391895	0.00119069	0.840772	0.3122	0.581248	0.581248	0.581248	0.581248	0.581248	1.71644
P	C9JL25	5	4	5	4	3	5	5	4	3	5	4	5	4	4	6	5	3	2	4	3	0.000904914	0.000629238	0.000856671	0.000922404	0.0007631	0.00097391	0.000943614	0.00084713	0.000642918	0.00175528	0.000433551	0.000840263	0.000689669	0.000642628	0.000911705	0.0006435	0.00041278	0.000242999	0.000761396	0.000793144	0.832314	0.625549	0.832314	0.563148	0.389953	0.563148	0.625549	0.625549
P	J3QKQ5	0	0	2	2	3	0	0	0	0	0	0	0	0	2	0	0	0	0	0	0	0	0	0.000172716	9.29842e-05	0.00019581	0	0	0	0	0	0	0	0	0.00013604	0	0	0	0	0	0	0	0	0.273503	0.273503	0.273503	0	0	0
P	K7ELJ8	0	0	0	2	2	2	0	0	0	0	0	0	0	0	2	2	2	0	0	0	0	0	0	0.000336644	0.000265845	0.000331746	0	0	0	0	0	0	0	0	0.000268751	0.000328795	0.000421819	0	0	0	0	0	0	0.399587	0.399587	0.399587	0	0
P	K7EP19	0	0	0	2	2	0	0	0	0	0	0	0	0	0	2	3	0	0	0	0	0	0	0	0.00032943	0.000462485	0	0	0	0	0	0	0	0	0	0.000467541	0.000857999	0	0	0	0	0	0	0	0.30017	0.30017	0	0	0
P	H3BQB1	0	0	0	0	0	0	0	0	3	3	0	0	0	0	0	0	0	5	4	0	0	0	0	0	0	0	0	0	0.000926013	0.00126409	0	0	0	0	0	0	0	0.00131249	0.000925308	0	0	0	0	0	0	0	0	0
P	G3XAN0	2	2	2	0	2	2	2	0	0	0	2	2	2	2	2	2	2	2	0	0	0.000494875	0.000688229	0.000669275	0	0.000569073	0.000710143	0.000396953	0	0	0	0.000526885	0.000765865	0.000628605	0.000702875	0.00076706	0.000703828	0.000902956	0.000885932	0	0	0.541701	0.541701	0.541701	0	0.541701	0.541701	0.541701	0
P	G3V2W4	0	0	0	4	8	0	0	0	0	0	0	0	3	0	4	8	0	0	0	0	0	0	0	0.000339119	0.000663122	0	0	0	0	0	0	0	0.000281728	0	0.000412536	0.000757058	0	0	0	0	0	0	0	0.389953	1.18776	0	0	0
P	Q6ZMV5	2	0	2	0	0	0	0	0	0	0	2	2	0	0	0	0	0	0	0	0	0.000126891	0	0.000115836	0	0	0	0	0	0	0	7.09269e-05	0.000117825	0	0	0	0	0	0	0	0	0.0303861	0	0.0303861	0	0	0	0	0
P	Q9UQ35	2	0	0	0	0	0	0	2	0	0	3	0	0	0	0	0	0	0	2	0	7.67248e-06	0	0	0	0	0	0	1.07738e-05	0	0	1.22531e-05	0	0	0	0	0	0	0	1.81565e-05	0	0.0209395	0	0	0	0	0	0	0.0209395
P	M0QYS3	2	2	2	0	0	0	0	0	0	0	0	0	2	2	0	0	0	0	0	0	0.000103166	0.000107606	0.000104642	0	0	0	0	0	0	0	0	0	0.000131045	0.000109896	0	0	0	0	0	0	0.261828	0.224616	0.224616	0	0	0	0	0
P	O96019	2	2	0	0	0	0	0	0	0	0	2	2	0	2	0	0	0	2	0	0	7.38275e-05	7.70047e-05	0	0	0	0	0	0	0	0	5.89522e-05	0.000114255	0	0.000104858	0	0	0	0.000132167	0	0	0.238797	0.238797	0	0	0	0	0	0
P	Q9Y4Z0	0	0	0	0	0	3	3	0	0	0	0	0	0	0	0	3	0	0	0	0	0	0	0	0	0	0.000408715	0.000731079	0	0	0	0	0	0	0	0	0.000405081	0	0	0	0	0	0	0	0	0	0.538155	0.538155	0
P	Q9UNF0	0	0	0	0	0	2	0	0	0	0	0	0	0	0	0	3	4	0	0	0	0	0	0	0	0	9.35168e-05	0	0	0	0	0	0	0	0	0	0.000115856	0.000237816	0	0	0	0	0	0	0	0	0.109175	0	0
P	C9J1Z8	0	2	2	0	2	2	0	2	2	2	2	2	2	0	0	0	0	0	0	2	0	0.000367056	0.000285557	0	0.000242805	0.000227246	0	0.000395327	0.000500047	0.000682609	0.000224804	0.000435692	0.000268205	0	0	0	0	0	0	0.00061689	0	0.297179	0.297179	0	0.297179	0.297179	0	0.874995
P	Q6NVV1	2	2	2	0	0	0	0	0	0	0	4	0	0	0	0	0	0	0	0	0	0.000517516	0.000647745	0.000524921	0	0	0	0	0	0	0	0.00107443	0	0	0	0	0	0	0	0	0	0.678804	0.678804	0.534617	0	0	0	0	0
P	Q96FJ2	0	2	0	3	2	2	0	2	0	0	3	0	3	2	2	2	0	2	2	0	0	0.000618633	0	0.000906858	0.000545628	0.000638331	0	0.00116599	0	0	0.000568326	0	0.00090406	0.00101088	0.000965288	0.000885716	0	0.00111488	0.000748564	0	0	0.862087	0	0.862087	0.592209	0.862087	0	0.862087
P	F5H1L6	0	0	0	0	0	0	2	0	2	0	0	0	0	0	2	2	2	2	2	0	0	0	0	0	0	0	0.000225488	0	0.000443829	0	0	0	0	0	0.000217863	0.000466442	0.000512922	0.000754877	0.000295661	0	0	0	0	0	0	0	0.44544	0
P	F5H037	0	0	0	0	0	0	2	0	2	0	0	0	0	0	2	2	2	2	2	0	0	0	0	0	0	0	0.000211708	0	0.000416706	0	0	0	0	0	0.000204549	0.000437937	0.000481577	0.000708746	0.000277592	0	0	0	0	0	0	0	0.412538	0
P	P57721	2	3	4	2	2	2	3	3	4	0	3	2	3	2	2	2	2	3	3	2	0.000199195	0.000207767	0.000259772	0.00018647	0.000196338	0.000183757	0.000273908	0.000319672	0.000606526	0	0.000227228	0.000132117	0.000253023	0.000181876	0.000198484	9.10613e-05	0.000233649	0.000343866	0.00049383	0.000374124	0.16681	0.227439	0.389953	0.16681	0.16681	0.16681	0.227439	0.227439
P	Q15631	0	0	0	0	2	5	13	0	0	0	0	0	0	0	0	3	12	15	0	0	0	0	0	0	0.000212987	0.000299008	0.00144853	0	0	0	0	0	0	0	0	0.000246957	0.00139404	0.00198946	0	0	0	0	0	0	0.199499	0.870682	2.09742	0
P	E9PGT1	0	0	0	0	2	5	13	0	0	0	0	0	0	0	0	3	12	15	0	0	0	0	0	0	0.000217762	0.000305712	0.00148101	0	0	0	0	0	0	0	0	0.000252494	0.00142529	0.00203407	0	0	0	0	0	0	0.205036	0.896706	2.17687	0
P	P62136	2	0	3	4	9	5	5	2	9	3	3	0	2	4	6	9	3	6	6	3	6.39838e-05	0	0.000162248	0.000279516	0.000588617	0.000344312	0.000346432	0.000134771	0.00079553	0.000775692	0.000153276	0	0.000121911	0.000238551	0.00048348	0.000716624	0.000437797	0.000687269	0.000555185	0.000420607	0.216186	0	0.377209	0.499685	1.19786	0.770109	0.674943	0.224616
P	C9JZN1	2	2	4	0	2	0	2	0	0	0	4	0	2	2	2	3	3	0	0	0	0.000208368	0.000289781	0.0004227	0	0.00031948	0	0.000250707	0	0	0	0.000277308	0	0.000352901	0.00022196	0.000161486	0.000444523	0.000380192	0	0	0	0.294196	0.3122	0.807174	0	0.294196	0	0.294196	0
P	P30049	0	0	0	0	2	0	2	0	0	0	0	0	0	0	0	2	2	0	0	0	0	0	0	0	0.000289053	0	0.000604881	0	0	0	0	0	0	0	0	0.000402187	0.000429979	0	0	0	0	0	0	0	0.370882	0	0.370882	0
P	Q8N3U4	0	0	0	2	0	0	0	0	0	0	3	0	2	3	2	0	0	0	0	2	0	0	0	2.80992e-05	0	0	0	0	0	0	2.73929e-05	0	3.26813e-05	3.65426e-05	2.99097e-05	0	0	0	0	3.75847e-05	0	0	0	0.0739894	0	0	0	0
P	B0QZK4	0	2	0	2	0	0	0	0	0	0	2	0	0	2	0	0	0	0	0	0	0	0.000130573	0	9.11466e-05	0	0	0	0	0	0	9.99624e-05	0	0	0.000133352	0	0	0	0	0	0	0	0.199499	0	0.327394	0	0	0	0
P	H0Y8X4	0	0	0	0	0	0	0	2	2	2	0	0	0	0	0	0	0	0	2	0	0	0	0	0	0	0	0	0.000183022	0.000231503	0.000737386	0	0	0	0	0	0	0	0	0.000205624	0	0	0	0	0	0	0	0	0.380384
P	X6RLV5	2	2	2	2	0	0	0	0	0	0	3	2	0	0	2	0	0	0	0	0	0.00109972	0.000688229	0.000557729	0.000720628	0	0	0	0	0	0	0.0006147	0.00102115	0	0	0.000894903	0	0	0	0	0	0.303167	0.303167	0.303167	0.303167	0	0	0	0
P	P46782	4	9	8	5	8	9	5	0	2	2	4	5	6	7	6	7	3	2	3	2	0.000414013	0.000809682	0.00073489	0.000565198	0.0022019	0.00167092	0.00105854	0	0.00183841	0.00138027	0.000330595	0.000720814	0.000591628	0.000606402	0.000661777	0.000607224	0.00042492	0.000208455	0.000408224	0.00124739	0.663413	1.64241	1.38232	0.967886	1.61216	2.45939	1.64241	0
P	Q12873	2	2	0	2	0	0	0	0	0	0	2	0	3	2	0	0	0	0	0	0	2.11147e-05	1.65175e-05	0	1.72951e-05	0	0	0	0	0	0	1.68603e-05	0	3.35256e-05	2.2492e-05	0	0	0	0	0	0	0.0351422	0.0327615	0	0.0351422	0	0	0	0
P	A0A0A0MTS7	2	0	2	0	0	0	0	0	4	2	3	0	0	0	0	2	0	0	0	3	1.17333e-06	0	5.95059e-07	0	0	0	0	0	2.08405e-06	1.42246e-06	9.36919e-07	0	0	0	0	6.25781e-07	0	0	0	1.92826e-06	0.00230527	0	0.00230527	0	0	0	0	0
P	K7EP65	2	2	2	3	2	0	0	0	0	0	3	0	0	2	0	2	0	0	0	0	0.00131967	0.000917639	0.00178473	0.00192167	0.00202337	0	0	0	0	0	0.00105377	0	0	0.00164004	0	0.00140766	0	0	0	0	2.16228	2.16228	2.16228	2.48337	2.16228	0	0	0
P	P41219	0	2	2	2	0	0	0	0	0	0	0	0	2	0	0	0	0	0	0	0	0	4.68582e-05	6.83514e-05	9.8128e-05	0	0	0	0	0	0	0	0	0.00011413	0	0	0	0	0	0	0	0	0.0914403	0.0914403	0.0914403	0	0	0	0
P	K7EJT5	2	2	2	3	2	0	0	0	0	0	3	0	0	2	0	2	0	0	0	0	0.00134774	0.000937163	0.0018227	0.00196256	0.00206642	0	0	0	0	0	0.00107619	0	0	0.00167494	0	0.00143761	0	0	0	0	2.2434	2.2434	2.2434	2.57273	2.2434	0	0	0
P	Q9H3K6	2	2	2	2	0	0	4	4	0	0	2	2	2	2	0	0	0	4	3	0	0.000736558	0.000768256	0.000622581	0.000402211	0	0	0.00103392	0.00189619	0	0	0.000588151	0.000759928	0.000779665	0.000392302	0	0	0	0.00164825	0.00174302	0	0.95434	0.95434	0.95434	0.95434	0	0	1.48313	3.13048
P	E7ETD8	0	0	2	2	3	3	0	0	3	0	2	0	0	2	2	4	0	2	2	0	0	0	0.00019009	0.0002729	0.000431014	0.000336162	0	0	0.000554786	0	0.000199531	0	0	0.000266177	0.000290484	0.000533077	0	0.000838753	0.000394214	0	0	0	0.610646	0.610646	1.0893	1.1727	0	0
P	F8VTT8	0	0	0	0	2	2	0	0	0	0	0	0	0	0	0	2	3	0	0	0	0	0	0	0	0.000244434	0.000305028	0	0	0	0	0	0	0	0	0	0.000226736	0.000484809	0	0	0	0	0	0	0	0.690441	0.690441	0	0
P	A0A087WZT3	2	2	2	2	0	0	4	4	0	0	2	2	2	2	0	0	0	4	3	0	0.000416737	0.000434671	0.00035225	0.000227567	0	0	0.000584983	0.00107285	0	0	0.00033277	0.000429959	0.000441126	0.00022196	0	0	0	0.00093256	0.000986184	0	0.458814	0.458814	0.458814	0.458814	0	0	0.674943	1.23357
P	I3L3Q7	2	0	0	0	2	3	0	0	0	2	0	0	0	0	0	2	2	0	0	0	0.000178938	0	0	0	0.000411533	0.000385162	0	0	0	0.000578482	0	0	0	0	0	0.000381737	0.000408116	0	0	0	0.845015	0	0	0	0.845015	0.990673	0	0
P	E9PCP0	2	0	2	0	2	0	2	0	0	0	2	0	2	0	2	2	2	0	0	0	9.34277e-05	0	9.47645e-05	0	0.000143248	0	0.000112411	0	0	0	4.97355e-05	0	0.000158233	0	7.24068e-05	0.000166095	0.000127852	0	0	0	0.122018	0	0.122018	0	0.122018	0	0.122018	0
P	Reverse_tr|F8W689|F8W689_HUMAN	0	0	0	0	0	0	0	2	0	0	0	0	0	0	0	0	0	2	3	0	0	0	0	0	0	0	0	7.46214e-05	0	0	0	0	0	0	0	0	0	4.75668e-05	0.000139728	0	0	0	0	0	0	0	0	0.0690548
P	P16520	2	0	2	0	2	0	2	0	0	0	2	0	2	0	2	2	2	0	0	0	9.31529e-05	0	9.44858e-05	0	0.000142826	0	0.000112081	0	0	0	4.95892e-05	0	0.000157767	0	7.21938e-05	0.000165607	0.000127476	0	0	0	0.122018	0	0.122018	0	0.122018	0	0.122018	0
P	F8VP89	0	0	2	2	2	4	3	2	2	0	0	0	2	2	2	3	0	2	0	0	0	0	0.000233638	0.000209637	0.000264878	0.000371857	0.000600482	0.000215633	0.000477318	0	0	0	0.000195058	0.000245367	0.000223145	0.0002457	0	0.000206181	0	0	0	0	0.153453	0.153453	0.153453	0.422329	0.422329	0.153453
P	F8W0K0	0	0	2	2	2	4	3	2	2	0	0	0	2	2	2	3	0	2	0	0	0	0	0.000377943	0.000339119	0.000428479	0.000601533	0.000971367	0.000348818	0.000772132	0	0	0	0.000315535	0.000396917	0.000360969	0.000397456	0	0.000333527	0	0	0	0	0.258925	0.258925	0.258925	0.766038	0.766038	0.258925
P	P15531	2	3	6	8	12	12	14	8	8	2	3	2	4	5	6	9	8	11	11	7	0.000347281	0.000652007	0.00105675	0.00182053	0.00311493	0.00336383	0.00409488	0.00302347	0.00283744	0.00101044	0.000443693	0.000644939	0.000794027	0.00103582	0.00161486	0.00222261	0.0025663	0.0046628	0.00504049	0.00304386	0.552387	0.918669	1.51768	2.62243	3.21697	3.21697	3.68813	1.51768
P	D6RFF8	0	0	0	0	2	4	0	0	0	0	0	0	0	0	0	2	2	2	2	0	0	0	0	0	8.37257e-05	0.000274262	0	0	0	0	0	0	0	0	0	0.000155327	0.000199273	0.000244395	0.000229732	0	0	0	0	0	0.383566	0.729816	0	0
P	E9PFP8	2	3	4	2	2	2	3	3	4	0	3	2	3	2	2	2	2	3	3	2	0.000204713	0.000213523	0.000266968	0.000191635	0.000201777	0.000188847	0.000281496	0.000328527	0.000623327	0	0.000233523	0.000181035	0.000260032	0.000186914	0.000203983	9.35837e-05	0.000240121	0.000353391	0.00050751	0.000384488	0.172195	0.233105	0.402814	0.172195	0.172195	0.172195	0.233105	0.233105
P	F5H3X6	0	2	2	0	2	0	0	0	0	0	2	2	2	0	0	0	0	2	0	0	0	0.000206792	0.000150822	0	0.000227986	0	0	0	0	0	0.000118735	0.000230119	0.000251835	0	0	0	0	0.000266196	0	0	0	0.227439	0.339677	0	0.339677	0	0	0
P	D6RB13	0	0	0	0	2	5	0	0	0	0	0	0	0	0	0	2	2	2	2	0	0	0	0	0	0.00015081	0.000564586	0	0	0	0	0	0	0	0	0	0.000279782	0.000358939	0.000440215	0.000413802	0	0	0	0	0	0.798871	2.41979	0	0
P	D6RAY7	0	0	0	0	2	5	0	0	0	0	0	0	0	0	0	2	2	2	2	0	0	0	0	0	0.000102449	0.000383537	0	0	0	0	0	0	0	0	0	0.000190063	0.000243836	0.000299049	0.000281106	0	0	0	0	0	0.489361	1.30675	0	0
P	P20839	4	3	2	2	0	0	0	0	0	0	2	2	3	3	0	0	0	0	0	0	0.000164316	0.000128541	6.25003e-05	4.4864e-05	0	0	0	0	0	0	4.92033e-05	6.35737e-05	0.00020872	0.000109397	0	0	0	0	0	0	0.137627	0.124605	0.0789467	0.0789467	0	0	0	0
P	C9J381	4	3	2	2	0	0	0	0	0	0	2	2	3	3	0	0	0	0	0	0	0.000164637	0.000128791	6.26222e-05	4.49514e-05	0	0	0	0	0	0	4.92992e-05	6.36976e-05	0.000209126	0.00010961	0	0	0	0	0	0	0.14025	0.124605	0.0789467	0.0789467	0	0	0	0
P	Q9UHV9	0	0	0	0	0	2	3	3	3	3	0	0	0	0	0	0	0	0	4	2	0	0	0	0	0	0.000221343	0.000494902	0.000770118	0.000974118	0.000498659	0	0	0	0	0	0	0	0	0.00075707	0.000600867	0	0	0	0	0	0.409289	0.737801	0.737801
P	G3V2X9	0	0	0	3	6	0	0	0	0	0	0	0	2	0	3	5	0	0	0	0	0	0	0	0.000400349	0.000843072	0	0	0	0	0	0	0	0.00027938	0	0.000511373	0.000782031	0	0	0	0	0	0	0	0.468926	1.33346	0	0	0
P	H0Y5C6	0	0	0	0	0	0	2	2	0	2	0	0	0	0	0	0	0	2	6	5	0	0	0	0	0	0	0.000135614	0.000105514	0	0.000364382	0	0	0	0	0	0	0	0.000100889	0.000592724	0.000576276	0	0	0	0	0	0	0.288249	0.238797
P	Q14137	4	3	2	0	0	0	0	0	0	0	3	0	0	0	0	0	0	0	0	0	8.49115e-05	0.000118088	4.30632e-05	0	0	0	0	0	0	0	4.5202e-05	0	0	0	0	0	0	0	0	0	0.2218	0.202264	0.0839269	0	0	0	0	0
P	A0A0U1RQJ0	0	0	0	2	2	0	0	0	0	0	0	0	0	0	3	3	0	0	0	0	0	0	0	0.00123536	0.000867159	0	0	0	0	0	0	0	0	0	0.00175328	0.00120656	0	0	0	0	0	0	0	0.853532	1.79254	0	0	0
P	X6RDA4	0	0	0	4	2	0	0	0	0	0	0	0	0	2	3	4	0	0	0	0	0	0	0	0.000278953	0.000146858	0	0	0	0	0	0	0	0	0.00013604	0.000247439	0.000408674	0	0	0	0	0	0	0	0.51705	0.370882	0	0	0
P	C9JPC0	0	3	3	0	2	0	0	0	0	0	0	0	0	0	2	0	0	0	0	0	0	0.000253725	0.000345432	0	0.000223783	0	0	0	0	0	0	0	0	0	0.00022623	0	0	0	0	0	0	0.303167	0.513561	0	0.303167	0	0	0
P	D6RBW1	0	0	0	0	0	0	0	2	0	0	2	0	0	0	0	0	0	2	0	2	0	0	0	0	0	0	0	0.000302546	0	0	0.000103227	0	0	0	0	0	0	0.00017357	0	0.000283266	0	0	0	0	0	0	0	0.21899
P	P18085	0	0	0	0	0	0	0	2	2	2	0	0	0	0	0	0	0	0	0	2	0	0	0	0	0	0	0	0.00032944	0.000416706	0.00056884	0	0	0	0	0	0	0	0	0	0.000514075	0	0	0	0	0	0	0	0.690441
P	Q04760	0	0	0	0	0	0	0	0	3	7	0	0	0	0	0	0	0	3	4	3	0	0	0	0	0	0	0	0	0.000509559	0.00264325	0	0	0	0	0	0	0	0.00030815	0.000995712	0.000628624	0	0	0	0	0	0	0	0
P	Q9UHB9	2	5	2	2	2	2	2	0	0	0	4	2	3	0	2	2	0	0	0	0	5.05135e-05	0.0001405	6.83151e-05	5.51677e-05	5.80872e-05	9.06083e-05	6.07775e-05	0	0	0	0.000121007	0.000104232	0.000128328	0	5.87223e-05	7.1842e-05	0	0	0	0	0.0839269	0.288249	0.0914403	0.0914403	0.145513	0.145513	0.145513	0
P	S4R2X2	3	2	0	0	0	0	0	0	0	0	3	0	3	2	0	0	0	0	0	0	0.000477167	0.000311064	0	0	0	0	0	0	0	0	0.000476281	0	0.000530348	0.00038122	0	0	0	0	0	0	0.64059	0.422329	0	0	0	0	0	0
P	Q13435	0	3	4	7	5	3	0	0	0	3	3	0	0	5	3	5	0	0	0	2	0	4.92142e-05	9.57175e-05	0.000154593	0.000203468	7.61717e-05	0	0	0	0.000200206	4.70959e-05	0	0	0.000113088	9.59896e-05	0.000176154	0	0	0	0.000103389	0	0.1324	0.0939563	0.244515	0.142878	0.0739894	0	0
P	I3L3C4	0	0	0	2	3	0	0	0	0	0	0	0	0	0	2	4	0	0	0	0	0	0	0	0.000218925	0.000461021	0	0	0	0	0	0	0	0	0	0.000310708	0.000498916	0	0	0	0	0	0	0	0.399587	0.399587	0	0	0
P	K7ELN9	0	2	4	2	4	3	2	0	0	0	0	0	3	3	3	4	3	0	0	0	0	0.000983185	0.000334637	0.000205894	0.000379382	0.000608694	0.00022683	0	0	0	0	0	0.000359203	0.000251027	0.00038353	0.000553007	0.000451478	0	0	0	0	0.374042	0.690441	0.177606	0.462177	0.333522	0.177606	0
P	E9PPJ0	0	3	4	7	5	3	0	0	0	3	3	0	0	5	3	5	0	0	0	2	0	5.01671e-05	9.75708e-05	0.000157586	0.000207407	7.76466e-05	0	0	0	0.000204083	4.80078e-05	0	0	0.000115278	9.78481e-05	0.000179564	0	0	0	0.000105391	0	0.135011	0.0964782	0.250259	0.145513	0.0764652	0	0
P	D6RBK0	2	4	2	3	3	0	0	0	0	0	4	0	3	3	0	0	0	2	0	0	0.000255419	0.000532823	0.000259074	0.000464921	0.00039162	0	0	0	0	0	0.000475896	0	0.000540735	0.000453467	0	0	0	0.000342942	0	0	1.06538	1.57632	0.651962	1.57632	1.57632	0	0	0
P	A0A087WZZ5	0	3	4	7	5	3	0	0	0	3	3	0	0	5	3	5	0	0	0	2	0	5.05702e-05	9.83549e-05	0.000158853	0.000209074	7.82706e-05	0	0	0	0.000205723	4.83936e-05	0	0	0.000116204	9.86345e-05	0.000181007	0	0	0	0.000106238	0	0.135011	0.0964782	0.253141	0.148154	0.0764652	0	0
P	P08708	6	7	6	6	0	0	0	0	0	0	9	0	3	5	2	0	0	0	0	0	0.00117304	0.00171293	0.00142779	0.0011103	0	0	0	0	0	0	0.00156114	0	0.000695345	0.00108295	0.000363643	0	0	0	0	0	0.725838	1.51189	2.91742	2.84592	0	0	0	0
P	Q8TDI0	0	4	2	3	0	0	0	0	0	0	0	0	2	2	0	0	0	0	0	0	0	3.94481e-05	2.1921e-05	2.3603e-05	0	0	0	0	0	0	0	0	2.05889e-05	1.72661e-05	0	0	0	0	0	0	0	0.0839269	0.0375284	0.0641431	0	0	0	0
P	G8JLB6	6	7	10	10	11	8	7	6	4	5	9	5	8	8	8	10	5	6	6	6	0.00040261	0.000536585	0.000771367	0.00075727	0.000745904	0.000505525	0.000511329	0.000533943	0.00047674	0.000759257	0.000464374	0.000484615	0.000596642	0.000667135	0.000702054	0.000644181	0.000489739	0.000600632	0.00049402	0.000833193	0.428894	0.566751	0.717908	0.717908	0.832314	0.614359	0.513561	0.428894
P	E9PCY7	6	7	10	10	11	8	7	6	4	5	9	5	8	8	8	10	5	6	6	6	0.000442965	0.000590369	0.000848684	0.000833173	0.000820668	0.000556196	0.000562581	0.000587462	0.000524525	0.00083536	0.000510919	0.000533189	0.000656445	0.000734004	0.000772424	0.00070875	0.000538827	0.000660835	0.000543538	0.000916707	0.479108	0.636817	0.815516	0.815516	0.94536	0.690441	0.577611	0.479108
P	P31943	6	7	10	10	11	8	7	6	4	5	9	5	8	8	8	10	5	6	6	6	0.000423234	0.000564072	0.00081088	0.000796061	0.000784113	0.000531421	0.000537522	0.000561295	0.000501161	0.00079815	0.000488161	0.000509439	0.000627205	0.000701309	0.000738017	0.000677179	0.000514826	0.000631399	0.000519327	0.000875873	0.455459	0.603245	0.766038	0.766038	0.887991	0.651962	0.545254	0.455459
P	Q9H2U2	0	0	0	0	0	0	0	2	3	0	0	0	0	0	0	0	0	2	4	3	0	0	0	0	0	0	0	0.000177542	0.000336858	0	0	0	0	0	0	0	0	0.00016976	0.000498669	0.0009004	0	0	0	0	0	0	0	0.309182
P	X6R2L4	2	2	2	2	0	0	0	0	0	0	0	2	2	2	0	0	0	0	0	0	0.000285333	0.000170064	0.000165381	0.000133553	0	0	0	0	0	0	0	0.000252331	0.000207108	0.000130262	0	0	0	0	0	0	0.205036	0.205036	0.205036	0.205036	0	0	0	0
P	J3QL52	0	4	4	4	2	0	0	0	0	0	5	2	2	3	2	2	0	0	0	0	0	0.0017813	0.00157476	0.00220427	0.000892664	0	0	0	0	0	0.00223151	0.00144163	0.00177488	0.00132306	0.00144388	0.000662426	0	0	0	0	0	1.33346	1.33346	1.33346	0.355189	0	0	0
P	P36871	0	0	0	0	0	0	0	5	5	0	0	0	0	0	0	0	2	6	0	0	0	0	0	0	0	0	0	0.000290165	0.00043376	0	0	0	0	0	0	0	0.000102828	0.000277445	0	0	0	0	0	0	0	0	0	0.238797
P	P17612	3	5	4	0	0	0	0	0	0	0	5	0	3	0	0	0	0	0	0	0	0.000180467	0.000282351	0.000244066	0	0	0	0	0	0	0	0.000264193	0	0.000152823	0	0	0	0	0	0	0	0.185769	0.472312	0.386756	0	0	0	0	0
P	P11766	0	0	0	0	0	3	7	4	0	0	0	0	0	0	0	11	4	0	0	0	0	0	0	0	0	0.000243044	0.000441531	0.000436023	0	0	0	0	0	0	0	0.000632316	0.000270404	0	0	0	0	0	0	0	0	0.279381	1.05589	0.428894
P	F8W0P7	4	5	5	3	0	0	2	2	0	0	8	4	4	3	3	0	0	0	0	2	0.000547417	0.000570975	0.000317286	0.000213519	0	0	0.000188185	0.000878505	0	0	0.000530788	0.000847179	0.00059601	0.000249911	0.000227277	0	0	0	0	0.00128519	0.584893	0.803018	0.896706	0.419058	0	0	0.258925	0.291219
P	A0A087WXQ5	0	0	0	0	2	3	2	0	0	0	0	0	0	0	0	0	2	0	0	0	0	0	0	0	0.000121402	0.000454491	0.00025405	0	0	0	0	0	0	0	0	0	0.000433419	0	0	0	0	0	0	0	0.318257	0.462177	0.273503	0
P	A0A087WV68	0	0	0	0	2	3	2	0	0	0	0	0	0	0	0	0	2	0	0	0	0	0	0	0	0.00011453	0.000428766	0.00023967	0	0	0	0	0	0	0	0	0	0.000408886	0	0	0	0	0	0	0	0.297179	0.432188	0.25603	0
P	B8ZZK4	0	0	2	2	2	0	2	0	0	0	2	0	2	2	2	3	3	0	0	0	0	0	0.000813296	0.0005838	0.000768369	0	0.000643164	0	0	0	0.000320133	0	0.000509249	0.000711772	0.000466061	0.000712737	0.000731509	0	0	0	0	0	0.690441	0.690441	0.690441	0	0.64059	0
P	H0Y7C1	2	2	4	3	0	0	0	0	0	0	3	0	0	4	0	0	0	0	0	0	4.43585e-05	4.62675e-05	0.000119982	6.45941e-05	0	0	0	0	0	0	5.90348e-05	0	0	0.000126006	0	0	0	0	0	0	0.0519619	0.0690548	0.193988	0.0939563	0	0	0	0
P	D6RDI2	0	3	3	0	0	0	0	0	0	0	0	0	2	3	0	0	0	0	0	0	0	0.00029923	0.000465582	0	0	0	0	0	0	0	0	0	0.000291527	0.000366717	0	0	0	0	0	0	0	0.438799	0.318257	0	0	0	0	0
P	J3KTM9	4	6	12	11	10	6	3	0	0	2	11	6	9	10	7	6	3	0	0	0	0.000137704	0.000239384	0.000419024	0.000367625	0.000404674	0.000181138	9.20471e-05	0	0	0.00118715	0.000354311	0.000402541	0.000388702	0.000407464	0.000355738	0.000163206	0.000104691	0	0	0	0.142878	0.309182	0.690441	0.823896	0.513561	0.309182	0.174898	0
P	E7ESE0	0	0	2	2	0	2	2	0	0	0	0	0	0	0	0	2	0	0	0	0	0	0	0.000258034	0.000208374	0	0.000205343	0.000229563	0	0	0	0	0	0	0	0	0.000271355	0	0	0	0	0	0	0.51705	0.51705	0	0.51705	0.766038	0
P	F5GWA7	0	3	3	2	3	0	2	2	0	0	3	3	3	0	2	2	2	3	0	0	0	0.000253142	0.000205142	0.000176706	0.000279086	0	0.000194674	0.0001136	0	0	0.000161497	0.000312997	0.000308281	0	0.000188091	0.000172586	0.000221414	0.00032586	0	0	0	0.327394	0.422329	0.235947	0.422329	0	0.235947	0.235947
P	Q96FV9	0	0	3	3	3	0	0	0	0	0	0	0	0	0	4	2	0	0	0	0	0	0	8.14946e-05	8.77477e-05	0.00011087	0	0	0	0	0	0	0	0	0	0.000130762	3.42808e-05	0	0	0	0	0	0	0.158777	0.145513	0.145513	0	0	0
P	A0A087WWS1	0	0	3	3	3	0	0	0	0	0	0	0	0	0	4	2	0	0	0	0	0	0	8.14946e-05	8.77477e-05	0.00011087	0	0	0	0	0	0	0	0	0	0.000130762	3.42808e-05	0	0	0	0	0	0	0.158777	0.145513	0.145513	0	0	0
P	A0A096LNY6	3	4	3	2	0	0	0	0	0	0	3	0	0	2	0	0	0	0	0	0	0.00014663	0.000214116	0.000178473	6.40558e-05	0	0	0	0	0	0	0.000117086	0	0	6.24777e-05	0	0	0	0	0	0	0.438799	0.702159	0.438799	0.386756	0	0	0	0
P	Q14165	0	0	0	0	3	3	5	0	0	0	0	0	0	0	0	0	4	0	0	0	0	0	0	0	0.000249457	0.000350207	0.000348014	0	0	0	0	0	0	0	0	0	0.000445293	0	0	0	0	0	0	0	0.235947	0.235947	0.555966	0
P	A0A087WYY5	0	0	0	0	2	2	2	0	4	0	0	0	0	0	0	2	0	0	2	0	0	0	0	0	0.000346864	0.000243478	0.000272196	0	0.000803647	0	0	0	0	0	0	0.000482625	0	0	0.000356905	0	0	0	0	0	0.901078	0.901078	0.901078	0
P	Q15428	0	0	0	0	5	2	0	0	0	0	0	0	0	3	4	6	0	0	0	0	0	0	0	0	0.000287807	4.89754e-05	0	0	0	0	0	0	0	0.000169659	0.000185152	0.000242699	0	0	0	0	0	0	0	0	0.352073	0.137627	0	0
P	H0YE72	0	0	0	0	2	4	6	5	2	2	0	2	0	0	3	4	6	2	3	5	0	0	0	0	0.000233466	0.000509846	0.00105854	0.00133043	0.000480815	0.000492266	0	0.000209467	0	0	0.000708055	0.000360937	0.00111133	0.000363459	0.00106766	0.00266923	0	0	0	0	0.803018	2.45144	3.18794	3.18794
P	P35609	0	0	0	5	7	2	0	0	0	0	0	0	0	3	7	7	0	0	0	0	0	0	0	0.000103177	0.000176536	3.81285e-05	0	0	0	0	0	0	0	5.03176e-05	0.000164738	0.000277122	0	0	0	0	0	0	0	0.0964782	0.16681	0.0616956	0	0
P	I3L3U9	0	0	0	2	3	0	0	0	0	0	0	0	0	3	2	5	0	0	0	0	0	0	0	0.000116859	0.000164057	0	0	0	0	0	0	0	0	0.000227959	0.000124388	0.000380447	0	0	0	0	0	0	0	0.213389	0.419058	0	0	0
P	F5H423	0	0	0	0	2	2	2	5	3	2	0	0	0	0	0	0	0	2	2	2	0	0	0	0	0.000173432	0.000324637	0.000120976	0.000776536	0.000535765	0.000487578	0	0	0	0	0	0	0	0.000134999	0.000317248	0.000440635	0	0	0	0	0.358313	0.358313	0.21899	1.13305
P	K7EM13	0	0	0	2	0	0	0	0	0	0	0	0	0	2	2	0	0	0	0	0	0	0	0	0.000226079	0	0	0	0	0	0	0	0	0	0.00022051	0.000481292	0	0	0	0	0	0	0	0	0.196741	0	0	0	0
P	Reverse_tr|H0Y4B4|H0Y4B4_HUMAN	0	0	0	0	0	0	0	2	0	0	0	0	0	0	0	0	0	2	2	0	0	0	0	0	0	0	0	0.000189252	0	0	0	0	0	0	0	0	0	0.000120638	0.000283499	0	0	0	0	0	0	0	0	0.180321
P	B7ZBH1	0	0	0	0	0	0	3	0	0	0	0	0	0	0	0	0	2	4	0	0	0	0	0	0	0	0	0.000705694	0	0	0	0	0	0	0	0	0	0.000668856	0.00131249	0	0	0	0	0	0	0	0	0.815516	0
P	E5RIT4	0	0	0	0	2	0	0	0	0	0	3	0	0	0	2	0	0	0	0	0	0	0	0	0	0.000323739	0	0	0	0	0	0.000449609	0	0	0	0.000327279	0	0	0	0	0	0	0	0	0	0.905461	0	0	0
P	Q5H919	0	0	0	2	2	0	0	0	0	0	0	0	0	0	2	0	0	0	0	0	0	0	0	0.000206817	0.000108881	0	0	0	0	0	0	0	0	0	0.000165107	0	0	0	0	0	0	0	0	0.448772	0.448772	0	0	0
P	A2A2P1	0	0	4	0	0	0	0	0	0	0	0	0	2	4	0	0	0	0	0	0	0	0	0.000451559	0	0	0	0	0	0	0	0	0	0.000242354	0.000406482	0	0	0	0	0	0	0	0	0.840772	0	0	0	0	0
P	P84077	0	0	0	0	2	2	2	5	3	2	0	0	0	0	0	0	0	2	2	2	0	0	0	0	0.000201219	0.00037665	0.000140359	0.000900953	0.000621606	0.000565698	0	0	0	0	0	0	0	0.000156629	0.000368078	0.000511235	0	0	0	0	0.428894	0.428894	0.25603	1.40436
P	P61204	0	0	0	0	2	2	2	5	3	2	0	0	0	0	0	0	0	2	2	2	0	0	0	0	0.000201219	0.00037665	0.000140359	0.000900953	0.000621606	0.000565698	0	0	0	0	0	0	0	0.000156629	0.000368078	0.000511235	0	0	0	0	0.428894	0.428894	0.25603	1.40436
P	P35232	2	4	2	4	3	0	0	0	0	0	5	2	3	3	2	0	0	2	0	0	0.000116441	0.000242904	0.000118107	0.000254339	0.000178533	0	0	0	0	0	0.000278939	0.000120136	0.000246512	0.000206728	0.000135363	0	0	0.000156341	0	0	0.389953	0.541701	0.25603	0.967886	0.541701	0	0	0
P	B4DJC3	2	0	0	0	0	2	0	0	0	0	2	0	0	0	0	0	0	0	0	0	0.00015836	0	0	0	0	0.000227246	0	0	0	0	0.000168603	0	0	0	0	0	0	0	0	0	0.412538	0	0	0	0	0.428894	0	0
P	Q5SWC8	0	3	2	3	0	0	0	0	0	0	3	0	2	3	0	0	0	0	0	0	0	0.000158441	7.70388e-05	0.0001659	0	0	0	0	0	0	0.000151622	0	9.64765e-05	0.000202266	0	0	0	0	0	0	0	0.315225	0.199499	0.438799	0	0	0	0
P	X6RGJ2	0	3	2	3	0	0	0	0	0	0	3	0	2	3	0	0	0	0	0	0	0	0.000134699	6.54948e-05	0.00014104	0	0	0	0	0	0	0.000128902	0	8.20198e-05	0.000171957	0	0	0	0	0	0	0	0.261828	0.16681	0.364583	0	0	0	0
P	E9PMD7	2	0	2	3	7	4	5	0	7	3	2	0	2	3	5	7	3	5	5	3	8.34571e-05	0	0.000126977	0.00027344	0.000575821	0.000359282	0.000451867	0	0.000815294	0.00101177	0.000133283	0	0.000159015	0.000222253	0.000533607	0.000801195	0.000571039	0.000784383	0.00059249	0.000548617	0.291219	0	0.291219	0.438799	0.995262	0.790606	0.958845	0
P	H7C0C1	3	4	2	0	0	0	0	5	2	0	3	0	0	0	0	0	2	2	0	0	0.000218127	0.000273017	0.000176998	0	0	0	0	0.000490075	0.000309947	0	0.000174177	0	0	0	0	0	0.000238798	0.000234296	0	0	0.342765	0.380384	0.210598	0	0	0	0	0.610646
P	U3KQK1	0	0	0	0	0	2	2	0	0	0	0	0	0	0	0	2	0	0	0	0	0	0	0	0	0	0.000272695	0.00040648	0	0	0	0	0	0	0	0	0.00027027	0	0	0	0	0	0	0	0	0	0.294196	0.294196	0
P	E7EPL9	0	0	0	0	0	0	3	0	0	0	0	0	0	0	0	3	2	0	0	0	0	0	0	0	0	0	0.000133993	0	0	0	0	0	0	0	0	9.50316e-05	9.14386e-05	0	0	0	0	0	0	0	0	0	0.213389	0
P	P62857	0	0	0	0	0	0	0	0	2	2	0	0	0	0	0	0	0	0	3	0	0	0	0	0	0	0	0	0	0.000815294	0.00148393	0	0	0	0	0	0	0	0	0.000965539	0	0	0	0	0	0	0	0	0
P	D6R9G2	0	0	0	0	0	0	2	0	0	0	0	0	0	0	0	2	2	0	0	0	0	0	0	0	0	0	0.000401131	0	0	0	0	0	0	0	0	0.000474158	0.00045623	0	0	0	0	0	0	0	0	0	3.9545	0
P	H0YJ50	0	0	0	2	2	0	0	0	0	0	0	0	0	0	3	3	0	0	0	0	0	0	0	0.000149095	0.000209314	0	0	0	0	0	0	0	0	0	0.000264503	0.000291239	0	0	0	0	0	0	0	0.386756	0.282331	0	0	0
P	K7EPL2	0	4	4	2	2	0	0	0	0	0	2	0	2	3	0	0	0	0	0	0	0	0.000294205	0.000286102	0.000176031	9.26735e-05	0	0	0	0	0	9.65286e-05	0	0.000153552	0.000171695	0	0	0	0	0	0	0	0.803018	0.803018	0.485936	0.485936	0	0	0
P	H0YCC6	0	2	2	0	3	0	2	0	0	0	0	0	0	0	3	4	2	0	0	0	0	0.000156194	0.000227838	0	0.000516606	0	0.000270266	0	0	0	0	0	0	0	0.000348169	0.000479202	0.000512315	0	0	0	0	0.364583	0.25603	0	0.527566	0	0.25603	0
P	P30405	0	0	0	0	0	0	0	2	2	0	0	0	0	0	0	0	0	0	2	0	0	0	0	0	0	0	0	0.000286469	0.000271765	0	0	0	0	0	0	0	0	0	0.000241385	0	0	0	0	0	0	0	0	0.193988
P	K7EQK3	0	0	0	2	0	0	0	0	0	0	0	0	0	2	2	2	0	0	0	0	0	0	0	0.000709541	0	0	0	0	0	0	0	0	0	0.000692061	0.00113289	0.000692999	0	0	0	0	0	0	0	0.958845	0	0	0	0
P	K7EPR5	0	0	0	2	0	0	0	0	0	0	0	0	0	2	2	2	0	0	0	0	0	0	0	0.00100261	0	0	0	0	0	0	0	0	0	0.000977913	0.00160082	0.000979238	0	0	0	0	0	0	0	1.58821	0	0	0	0
P	Q9HAV4	0	2	3	2	2	0	0	0	0	0	2	0	2	3	0	0	0	0	0	0	0	2.74377e-05	5.33641e-05	3.83058e-05	3.02497e-05	0	0	0	0	0	1.40036e-05	0	2.22761e-05	3.73621e-05	0	0	0	0	0	0	0	0.0690548	0.0990058	0.0690548	0.0690548	0	0	0
P	K7EMU2	0	0	0	2	0	0	0	0	0	0	0	0	0	2	2	2	0	0	0	0	0	0	0	0.000408143	0	0	0	0	0	0	0	0	0	0.000398088	0.000651661	0.000398628	0	0	0	0	0	0	0	0.472312	0	0	0	0
P	O60282	0	0	2	2	0	0	0	0	0	0	0	0	0	3	2	0	0	0	0	0	0	0	3.35686e-05	3.61443e-05	0	0	0	0	0	0	0	0	0	7.05078e-05	3.84732e-05	0	0	0	0	0	0	0	0.0519619	0.0519619	0	0	0	0
P	J3KPD9	2	2	6	6	10	9	11	9	6	0	2	2	4	4	5	9	7	11	9	4	0.000267952	0.000391278	0.00081536	0.00117056	0.00209527	0.00213403	0.00303054	0.00225758	0.00171336	0	0.000299549	0.000331745	0.00061265	0.000685035	0.00112139	0.00165775	0.00176008	0.00352574	0.00304365	0.00152657	0.402814	0.402814	0.94536	0.733804	1.18776	0.94536	1.37684	1.29087
P	B7Z4E3	0	0	2	3	2	0	3	0	0	0	3	0	2	3	3	3	3	0	0	0	0	0	0.00053542	0.000576502	0.000505843	0	0.000529271	0	0	0	0.000351257	0	0.000335256	0.0005623	0.000409098	0.000469218	0.000481577	0	0	0	0	0	0.412538	1.28034	0.412538	0	0.81134	0
P	M0R323	0	0	2	0	2	0	0	2	3	0	0	0	0	2	2	2	2	2	3	0	0	0	0.000223092	0	0.000505843	0	0	0.000463274	0.00117199	0	0	0	0	0.000351437	0.00038353	0.000469218	0.000601971	0.000590622	0.000693981	0	0	0	0.577611	0	1.37137	0	0	1.37137
P	M0QXS6	0	0	2	0	2	0	0	2	3	0	0	0	0	2	2	2	2	2	3	0	0	0	0.00022544	0	0.000511168	0	0	0.000468151	0.00118432	0	0	0	0	0.000355137	0.000387567	0.000474158	0.000608307	0.000596839	0.000701286	0	0	0	0.584893	0	1.39332	0	0	1.39332
P	B7Z4C8	0	0	2	3	2	0	3	0	0	0	3	0	2	3	3	3	3	0	0	0	0	0	0.000494233	0.000532156	0.000466932	0	0.000488558	0	0	0	0.000324237	0	0.000309467	0.000519046	0.000377629	0.000433125	0.000444532	0	0	0	0	0	0.374042	1.14289	0.374042	0	0.729816	0
P	J3KSZ0	3	12	12	9	5	2	0	0	0	0	13	4	5	9	5	3	0	0	0	0	0.000275409	0.00129267	0.00139675	0.001153	0.000527836	9.88025e-05	0	0	0	0	0.0013195	0.00063933	0.00087458	0.000831226	0.000747049	0.000293772	0	0	0	0	0.336596	1.64241	1.64241	1.07491	0.524053	0.233105	0	0
P	M0R0K9	2	6	7	5	3	3	0	0	0	0	5	0	2	5	2	3	0	0	0	0	6.88521e-05	0.000215446	0.000325908	0.000200523	0.000131959	0.000148204	0	0	0	0	0.000164938	0	0.000116611	0.000171135	0.000106721	0.000146886	0	0	0	0	0.318257	0.64059	0.64059	0.455459	0.318257	0.389953	0	0
P	H7C341	0	0	3	0	0	0	0	0	0	0	3	0	3	4	0	0	0	0	0	0	0	0	0.000177733	0	0	0	0	0	0	0	0.00027984	0	0.000333865	0.000326647	0	0	0	0	0	0	0	0	0.425608	0	0	0	0	0
P	P62899	0	0	2	3	2	0	3	0	0	0	3	0	2	3	3	3	3	0	0	0	0	0	0.000514003	0.000553442	0.000485609	0	0.0005081	0	0	0	0.000337207	0	0.000321846	0.000539808	0.000392734	0.00045045	0.000462313	0	0	0	0	0	0.393157	1.208	0.393157	0	0.770109	0
P	P12814	0	0	6	17	34	4	0	0	0	0	0	4	8	12	24	28	0	0	0	0	0	0	0.000132054	0.000439486	0.00110242	8.91659e-05	0	0	0	0	0	0.0001099	0.000210474	0.000239545	0.000729223	0.000946853	0	0	0	0	0	0	0.180321	0.513561	1.44906	0.109175	0	0
P	K7ERI7	2	2	2	4	2	0	0	0	0	0	3	0	0	2	2	2	0	0	0	0	0.000666779	0.000463649	0.000901759	0.00121369	0.00102234	0	0	0	0	0	0.000532432	0	0	0.000828652	0.000904323	0.000711236	0	0	0	0	0.790606	0.790606	0.790606	1.28034	0.790606	0	0	0
P	C9JW96	2	4	2	4	3	0	0	0	0	0	5	0	3	3	2	0	0	2	0	0	0.000128748	0.000268577	0.00013059	0.000281221	0.000197402	0	0	0	0	0	0.000308421	0	0.000272566	0.000228577	0.00014967	0	0	0.000172865	0	0	0.442115	0.610646	0.288249	1.11349	0.610646	0	0	0
P	H0YN88	6	6	5	5	0	0	0	0	0	0	8	0	3	4	2	0	0	0	0	0	0.00116441	0.00153839	0.00125981	0.000932577	0	0	0	0	0	0	0.00142569	0	0.000690232	0.000909602	0.000360969	0	0	0	0	0	0.717908	0.717908	1.66686	1.62422	0	0	0	0
P	A0A075B716	6	6	5	5	0	0	0	0	0	0	8	0	3	4	2	0	0	0	0	0	0.000829109	0.0010954	0.000897038	0.000664034	0	0	0	0	0	0	0.00101515	0	0.000491474	0.000647675	0.000257025	0	0	0	0	0	0.472312	0.472312	1.01372	0.986095	0	0	0	0
P	F8VPP1	0	0	0	0	0	0	0	2	2	0	0	0	0	0	0	0	0	2	0	2	0	0	0	0	0	0	0	0.00317674	0.00267882	0	0	0	0	0	0	0	0	0.00202499	0	0.00275397	0	0	0	0	0	0	0	2.72392
P	P31947	0	3	3	2	3	2	2	0	0	0	3	0	2	3	3	3	0	0	0	0	0	0.000310813	0.000345432	0.000278953	0.000538478	0.000274894	0.000153659	0	0	0	0.000271941	0	0.000324441	0.000453467	0.000494877	0.000499491	0	0	0	0	0	0.261828	0.261828	0.148154	0.261828	0.148154	0.148154	0
P	D6RCK3	2	2	3	3	2	2	3	3	0	0	3	3	3	3	3	3	4	0	0	0	0.000243631	0.000338821	0.000494233	0.000620849	0.000373546	0.000349609	0.000977115	0.00114037	0	0	0.000324237	0.000628402	0.000618934	0.000605553	0.000566444	0.000692999	0.0010002	0	0	0	0.531088	0.584893	0.958845	0.958845	0.531088	0.584893	0.958845	0.958845
P	Q9BWJ5	0	2	2	4	2	0	0	0	0	0	0	0	0	4	4	2	0	0	0	0	0	0.000512171	0.000871613	0.0013407	0.000705827	0	0	0	0	0	0	0	0	0.00104614	0.0015698	0.000523779	0	0	0	0	0	1.11836	1.11836	2.6141	1.11836	0	0	0
P	Q9NZ08	3	3	2	2	0	0	0	0	0	0	0	3	3	0	0	0	0	0	0	0	4.48771e-05	7.02126e-05	2.27596e-05	3.67589e-05	0	0	0	0	0	0	0	8.68143e-05	8.55062e-05	0	0	0	0	0	0	0	0.0789467	0.0789467	0.0789467	0.0789467	0	0	0	0
P	E9PMH2	0	0	0	0	2	2	0	0	0	0	0	0	0	0	0	2	2	0	0	0	0	0	0	0	0.000313971	0.000244877	0	0	0	0	0	0	0	0	0	0.000291239	0.000249091	0	0	0	0	0	0	0	0.294196	0.294196	0	0
P	D6RBH1	0	0	0	0	0	0	0	2	0	0	0	0	0	0	0	0	0	2	2	0	0	0	0	0	0	0	0	0.000438171	0	0	0	0	0	0	0	0	0	0.000279309	0.000574329	0	0	0	0	0	0	0	0	0.3122
P	H0YEC5	0	0	2	3	3	2	0	0	0	0	0	0	2	0	2	3	3	0	0	0	0	0	0.000351095	0.00033078	0.00049755	0.0002794	0	0	0	0	0	0	0.00010992	0	0.000301794	0.000461526	0.000414472	0	0	0	0	0	0.352073	0.458814	0.458814	0.352073	0	0
P	H0YD77	0	0	2	3	3	2	0	0	0	0	0	0	2	0	2	3	3	0	0	0	0	0	0.000303784	0.000286207	0.000430505	0.000241751	0	0	0	0	0	0	9.5108e-05	0	0.000261127	0.000399335	0.000358621	0	0	0	0	0	0.297179	0.386756	0.386756	0.297179	0	0
P	H0YCH5	0	0	2	3	3	2	0	0	0	0	0	0	2	0	2	3	3	0	0	0	0	0	0.000192944	0.00018178	0.000273429	0.000153544	0	0	0	0	0	0	6.04064e-05	0	0.000165851	0.000253632	0.000227773	0	0	0	0	0	0.180321	0.230269	0.230269	0.180321	0	0
P	Q92901	5	3	3	0	0	0	0	0	0	0	5	0	2	2	0	0	0	0	0	0	0.000233454	0.000243501	0.000184174	0	0	0	0	0	0	0	0.000227842	0	0.000164745	0.000165789	0	0	0	0	0	0	0.114295	0.0690548	0.0690548	0	0	0	0	0
P	A0A0D9SEI8	0	0	0	0	0	0	0	0	0	3	0	0	0	0	0	2	4	0	2	2	0	0	0	0	0	0	0	0	0	0.00139119	0	0	0	0	0	0.000734429	0.00109925	0	0.000724154	0.0015087	0	0	0	0	0	0	0	0
P	Q969P6	0	0	0	2	2	2	0	0	0	0	0	0	0	0	2	4	0	0	0	0	0	0	0	9.59238e-05	0.000101	7.56225e-05	0	0	0	0	0	0	0	0	6.12627e-05	0.000187375	0	0	0	0	0	0	0	0.0641431	0.0641431	0.0641431	0	0
P	H0YKK0	0	0	0	0	0	0	0	2	2	0	0	0	0	0	2	0	0	2	0	0	0	0	0	0	0	0	0	0.000481324	0.000487059	0	0	0	0	0	0.000159389	0	0	0.000276135	0	0	0	0	0	0	0	0	0	0.958845
P	P17081	0	0	0	0	0	2	0	2	2	0	0	0	0	0	2	0	0	2	2	0	0	0	0	0	0	0.000221703	0	0.00036158	0.000365888	0	0	0	0	0	0.00029934	0	0	0.000414876	0.000324986	0	0	0	0	0	0	0.264736	0	0.264736
P	A0A0C4DH03	0	0	0	0	0	2	0	2	2	0	0	0	0	0	2	0	0	2	2	0	0	0	0	0	0	0.000213376	0	0.000347999	0.000352146	0	0	0	0	0	0.000288097	0	0	0.000399293	0.00031278	0	0	0	0	0	0	0.25603	0	0.25603
P	P50993	3	3	5	4	2	0	0	0	0	0	4	0	2	5	2	0	0	0	0	0	5.17516e-05	7.55703e-05	0.000104984	6.78238e-05	4.76088e-05	0	0	0	0	0	7.43838e-05	0	5.25891e-05	0.000110255	4.81292e-05	0	0	0	0	0	0.0715193	0.0839269	0.172195	0.101539	0.0641431	0	0	0
P	H0Y9R4	0	0	2	2	0	2	0	0	0	0	0	0	0	0	0	2	0	0	0	0	0	0	0.000470699	0.000380111	0	0.000374581	0	0	0	0	0	0	0	0	0	0.000495	0	0	0	0	0	0	0.745822	0.745822	0	0.745822	0	0
P	A0A140T9N3	0	2	0	0	2	2	0	0	0	0	0	0	2	0	0	3	0	0	0	0	0	0.000340567	0	0	0.000500628	0.000468548	0	0	0	0	0	0	0.000414749	0	0	0.000696572	0	0	0	0	0	0.462177	0	0	0.462177	0.462177	0	0
P	A0A140T9K2	0	2	0	0	2	2	0	0	0	0	0	0	2	0	0	3	0	0	0	0	0	0.000516172	0	0	0.000758765	0.000710143	0	0	0	0	0	0	0.000628605	0	0	0.00105574	0	0	0	0	0	0.778279	0	0	0.778279	0.778279	0	0
P	Q5TEE2	0	3	5	3	3	3	0	0	0	0	4	0	2	3	2	3	0	0	0	0	0	0.00026094	0.000558257	0.000273224	0.00034522	0.000376948	0	0	0	0	0.000319627	0	0.000254222	0.000319791	0.000232663	0.000533708	0	0	0	0	0	0.358313	0.706082	0.419058	0.419058	0.419058	0	0
P	B1AKY9	3	3	5	4	2	0	0	0	0	0	4	0	2	5	2	0	0	0	0	0	5.23158e-05	7.63941e-05	0.000106129	6.85632e-05	4.81278e-05	0	0	0	0	0	7.51947e-05	0	5.31625e-05	0.000111457	4.86539e-05	0	0	0	0	0	0.0739894	0.0864257	0.172195	0.104079	0.0665962	0	0	0
P	E7ERL0	2	2	5	6	9	9	10	7	6	0	2	0	3	4	5	8	6	9	8	4	0.00037976	0.000554544	0.00107854	0.001659	0.00279487	0.00294275	0.00374678	0.00287963	0.00242829	0	0.000363892	0	0.000675335	0.000970877	0.0015893	0.00218744	0.00228662	0.00438505	0.00407402	0.00216355	0.61808	0.61808	1.17771	1.17771	1.5704	1.5704	1.88403	1.17771
P	F8WBS5	2	2	2	0	0	0	0	0	0	0	2	0	0	0	0	0	0	0	0	0	0.000767806	0.000600637	0.000778792	0	0	0	0	0	0	0	0.000459827	0	0	0	0	0	0	0	0	0	0.874995	0.874995	0.874995	0	0	0	0	0
P	J3QLE9	0	2	2	0	0	0	0	0	0	0	0	0	2	2	0	0	0	0	0	0	0	0.000286017	0.000347675	0	0	0	0	0	0	0	0	0	0.000348318	0.000292104	0	0	0	0	0	0	0	0.367729	0.367729	0	0	0	0	0
P	F8WB72	2	2	2	0	0	0	0	0	0	0	2	0	0	0	0	0	0	0	0	0	0.000740865	0.000579561	0.000751466	0	0	0	0	0	0	0	0.000443693	0	0	0	0	0	0	0	0	0	0.832314	0.832314	0.832314	0	0	0	0	0
P	J3QQH7	0	2	2	0	0	0	0	0	0	0	0	0	2	2	0	0	0	0	0	0	0	0.000295615	0.000359342	0	0	0	0	0	0	0	0	0	0.000360006	0.000301906	0	0	0	0	0	0	0	0.383566	0.383566	0	0	0	0	0
P	P19784	4	3	3	0	0	0	0	0	0	0	4	0	4	3	0	0	0	0	0	0	0.000211147	0.00015731	0.000152977	0	0	0	0	0	0	0	0.000120431	0	0.000191575	0.000160657	0	0	0	0	0	0	0.380384	0.318257	0.336596	0	0	0	0	0
P	P46977	2	3	2	2	0	0	0	0	0	0	2	0	2	2	0	0	0	0	0	0	4.49248e-05	7.80969e-05	4.55676e-05	4.9064e-05	0	0	0	0	0	0	2.39154e-05	0	5.70648e-05	4.78553e-05	0	0	0	0	0	0	0.0641431	0.158777	0.124605	0.0641431	0	0	0	0
P	C9JIJ5	0	2	0	0	0	0	0	0	0	0	3	2	0	0	0	0	0	0	0	0	0	0.000778603	0	0	0	0	0	0	0	0	0.000851532	0.000990209	0	0	0	0	0	0	0	0	0	0.555966	0	0	0	0	0	0
P	O95197	0	0	0	0	0	2	2	2	2	0	0	0	0	0	0	0	0	2	2	0	0	0	0	0	0	4.40399e-05	6.15431e-05	7.18255e-05	7.26813e-05	0	0	0	0	0	0	0	0	5.49415e-05	9.68346e-05	0	0	0	0	0	0	0.0303861	0.0303861	0.0303861
P	A0A0D9SF32	0	0	0	0	0	0	2	2	0	0	0	0	0	0	0	0	0	3	0	0	0	0	0	0	0	0	0.00109504	0.0010224	0	0	0	0	0	0	0	0	0	0.00195516	0	0	0	0	0	0	0	0	1.80543	2.16228
P	C9J5J3	0	0	0	0	0	0	2	2	0	0	0	0	0	0	0	0	0	3	0	0	0	0	0	0	0	0	0.00109504	0.0010224	0	0	0	0	0	0	0	0	0	0.00195516	0	0	0	0	0	0	0	0	1.80543	2.16228
P	E5RJU8	0	0	0	2	0	0	0	0	0	0	0	0	0	2	3	0	0	0	0	0	0	0	0	0.000301439	0	0	0	0	0	0	0	0	0	0.000294013	0.000401077	0	0	0	0	0	0	0	0	0.435489	0	0	0	0
P	K7EK07	7	3	5	6	3	4	3	4	3	3	7	3	3	5	4	3	3	3	4	2	0.00327917	0.000917639	0.00162248	0.00209637	0.00137957	0.00103294	0.00115477	0.00303234	0.00113647	0.002521	0.00242687	0.00185664	0.0014223	0.00170394	0.00185954	0.00110906	0.00142284	0.00118124	0.00403771	0.00122677	0.874995	0.321296	0.603245	0.603245	0.603245	0.603245	0.603245	1.79898
P	K7EJE9	0	0	0	2	2	2	0	0	0	0	0	0	0	0	2	2	2	0	0	0	0	0	0	0.000623246	0.000492172	0.000614178	0	0	0	0	0	0	0	0	0.000497552	0.000608716	0.000780935	0	0	0	0	0	0	0.862087	0.862087	0.862087	0	0
P	P54725	0	0	0	0	0	0	0	0	3	2	0	0	0	0	0	0	0	0	2	0	0	0	0	0	0	0	0	0	0.000206631	0.000352587	0	0	0	0	0	0	0	0	0.000137649	0	0	0	0	0	0	0	0	0
P	K7EK03	0	0	0	2	2	2	0	0	0	0	0	0	0	0	2	2	2	0	0	0	0	0	0	0.000606845	0.00047922	0.000598015	0	0	0	0	0	0	0	0	0.000484459	0.000592697	0.000760384	0	0	0	0	0	0	0.832314	0.832314	0.832314	0	0
P	K7ENJ0	0	0	0	0	0	0	0	0	3	2	0	0	0	0	0	0	0	0	2	0	0	0	0	0	0	0	0	0	0.000539619	0.000920785	0	0	0	0	0	0	0	0	0.000359472	0	0	0	0	0	0	0	0	0
P	C9JZ20	2	4	2	4	3	0	0	0	0	0	4	0	3	3	2	0	0	2	0	0	0.000157572	0.000328707	0.000159827	0.00034418	0.000241597	0	0	0	0	0	0.000293588	0	0.000333588	0.000279751	0.000183178	0	0	0.000211566	0	0	0.563148	0.794734	0.361445	1.50035	0.794734	0	0	0
P	E7ESE2	2	4	2	4	3	0	0	0	0	0	4	0	3	3	2	0	0	2	0	0	0.000156792	0.000327079	0.000159036	0.000342477	0.000240401	0	0	0	0	0	0.000292134	0	0.000331936	0.000278366	0.000182272	0	0	0.000210519	0	0	0.559552	0.786488	0.361445	1.48886	0.786488	0	0	0
P	E9PCW0	2	4	2	4	3	0	0	0	0	0	4	0	3	3	2	0	0	2	0	0	0.00014663	0.00030588	0.000148728	0.000320279	0.000224819	0	0	0	0	0	0.0002732	0	0.000310422	0.000260324	0.000170458	0	0	0.000196874	0	0	0.51705	0.721869	0.333522	1.34423	0.721869	0	0	0
P	K7ELW1	0	0	0	0	0	0	0	0	3	2	0	0	0	0	0	0	0	0	2	0	0	0	0	0	0	0	0	0	0.000528219	0.000901332	0	0	0	0	0	0	0	0	0.000351878	0	0	0	0	0	0	0	0	0
P	F8VR34	0	0	0	0	2	2	0	0	0	0	0	0	0	0	0	3	3	0	0	0	0	0	0	0	0.000249457	0.000466943	0	0	0	0	0	0	0	0	0	0.000308527	0.00049477	0	0	0	0	0	0	0	0.506607	0.506607	0	0
P	F5H2X1	0	0	0	2	5	0	0	0	0	0	0	0	0	0	2	2	0	0	0	0	0	0	0	6.79571e-05	0.000166958	0	0	0	0	0	0	0	0	0	7.23357e-05	6.63727e-05	0	0	0	0	0	0	0	0.0690548	0.428894	0	0	0
P	P36542	3	3	2	0	0	0	0	0	0	0	4	0	2	0	0	0	0	0	0	0	0.000283418	0.000369519	0.000143737	0	0	0	0	0	0	0	0.00033947	0	0.000135002	0	0	0	0	0	0	0	0.291219	0.291219	0.185769	0	0	0	0	0
P	A2A3R7	3	3	3	2	0	0	0	0	0	0	4	0	3	0	0	0	0	0	0	0	0.000696088	0.000968059	0.000941397	0.000633519	0	0	0	0	0	0	0.000926392	0	0.000884191	0	0	0	0	0	0	0	0.702159	1.42661	1.42661	0.659587	0	0	0	0
P	V9GZ56	0	0	0	0	0	3	3	0	0	0	0	0	0	0	0	3	0	0	0	0	0	0	0	0	0	0.000238703	0.000426975	0	0	0	0	0	0	0	0	0.000236581	0	0	0	0	0	0	0	0	0	0.285287	0.285287	0
P	A0A0U1RR22	0	0	0	0	0	2	0	0	0	0	0	0	0	0	0	3	4	0	0	0	0	0	0	0	0	0.000100774	0	0	0	0	0	0	0	0	0	0.000124847	0.000256271	0	0	0	0	0	0	0	0	0.119438	0	0
P	U3KQS7	0	0	0	0	0	3	3	0	0	0	0	0	0	0	0	3	0	0	0	0	0	0	0	0	0	0.000521206	0.000932293	0	0	0	0	0	0	0	0	0.000516571	0	0	0	0	0	0	0	0	0	0.733804	0.733804	0
P	Q5SRQ6	2	4	5	2	0	0	0	0	0	0	4	0	2	3	0	0	0	0	0	0	0.000315817	0.000470584	0.000411861	0.000197095	0	0	0	0	0	0	0.000360264	0	0.000286543	0.000240299	0	0	0	0	0	0	0.216186	0.770109	1.2182	0.216186	0	0	0	0
P	P67870	2	4	5	2	0	0	0	0	0	0	4	0	2	3	0	0	0	0	0	0	0.000343727	0.000512171	0.000448258	0.000214512	0	0	0	0	0	0	0.000392101	0	0.000311866	0.000261535	0	0	0	0	0	0	0.238797	0.862087	1.38232	0.238797	0	0	0	0
P	P35998	4	5	3	0	0	0	0	0	0	0	4	0	0	0	0	0	0	0	0	0	0.000195055	0.00022888	9.89228e-05	0	0	0	0	0	0	0	0.000194692	0	0	0	0	0	0	0	0	0	0.291219	0.389953	0.205036	0	0	0	0	0
P	D6RFM5	0	0	2	3	3	4	4	3	0	0	0	3	0	2	0	4	4	7	0	0	0	0	5.51032e-05	7.91084e-05	0.000104119	0.000116936	0.000130729	0.000127142	0	0	0	0.000140124	0	5.78696e-05	0	0.000135212	0.00027259	0.000413334	0	0	0	0	0.122018	0.174898	0.185769	0.324342	0.348963	0.156112
P	F8W727	4	4	2	2	0	0	0	0	0	0	8	0	0	0	0	0	0	0	0	0	0.000552017	0.000503802	0.000349947	0.000376799	0	0	0	0	0	0	0.000936685	0	0	0	0	0	0	0	0	0	0.595879	0.798871	0.370882	0.412538	0	0	0	0
P	P62910	4	4	2	2	0	0	0	0	0	0	8	0	0	0	0	0	0	0	0	0	0.000625619	0.000570975	0.000396607	0.000427039	0	0	0	0	0	0	0.00106158	0	0	0	0	0	0	0	0	0	0.698244	0.94536	0.432188	0.479108	0	0	0	0
P	C9JIS1	3	3	5	2	3	0	2	0	0	0	5	0	3	3	3	3	3	0	0	0	0.000227529	0.000284785	0.000369255	0.000198794	0.000261643	0	0.000164256	0	0	0	0.000254358	0	0.000346816	0.000242371	0.000211603	0.000291239	0.000249091	0	0	0	0.333522	0.34586	0.659587	0.207814	0.333522	0	0.183042	0
P	C9JXA5	3	3	5	2	3	0	2	0	0	0	5	0	3	3	3	3	3	0	0	0	0.000210305	0.000263227	0.000341303	0.000183746	0.000241837	0	0.000151823	0	0	0	0.000235104	0	0.000320563	0.000224024	0.000195585	0.000269193	0.000230236	0	0	0	0.306171	0.318257	0.595879	0.191242	0.306171	0	0.169499	0
P	P84095	0	3	2	2	2	3	0	6	7	4	2	0	0	2	3	0	0	5	6	0	0	0.000288264	0.000280324	0.000241467	0.000254246	0.00035693	0	0.000776166	0.00176718	0.00107216	0.000132411	0	0	0.000176639	0.000385538	0	0	0.00118743	0.000872018	0	0	0.506607	0.419058	0.419058	0.419058	0.61808	0	0.892344
P	Q5QNZ2	5	5	7	6	5	3	3	2	0	0	7	3	5	3	3	0	0	5	0	0	0.000487261	0.000508231	0.000768808	0.000709541	0.000435803	0.000291341	0.000325705	0.000304098	0	0	0.000734938	0.000418934	0.000687704	0.000346031	0.000251753	0	0	0.000726919	0	0	0.475707	0.761976	1.05589	0.761976	0.721869	0.603245	0.51008	0.2218
P	Q15555	0	0	2	0	0	0	0	0	0	0	2	2	2	0	0	0	0	0	0	0	0	0	0.00013099	0	0	0	0	0	0	0	7.7341e-05	9.99293e-05	0.00012303	0	0	0	0	0	0	0	0	0	0.16681	0	0	0	0	0
P	H7C1D4	0	0	0	0	2	4	8	0	0	0	0	0	0	0	0	2	8	9	0	0	0	0	0	0	0.000262492	0.000245671	0.00123592	0	0	0	0	0	0	0	0	0.000182615	0.00109331	0.0014558	0	0	0	0	0	0	0.250259	0.840772	1.8119	0
P	Q86U42	0	0	0	0	2	2	2	0	0	0	0	0	0	0	0	2	0	0	0	0	0	0	0	0	7.93479e-05	0.000111395	0.000124534	0	0	0	0	0	0	0	0	7.36029e-05	0	0	0	0	0	0	0	0	0.224616	0.224616	0.224616	0
P	Q9Y4G6	0	0	0	0	0	3	0	0	0	0	0	0	0	0	0	3	3	0	0	0	0	0	0	0	0	1.78793e-05	0	0	0	0	0	0	0	0	0	2.21504e-05	3.41006e-05	0	0	0	0	0	0	0	0	0.0399202	0	0
P	M0R0F0	4	9	8	5	8	9	5	0	2	2	4	5	6	7	6	7	3	2	3	2	0.000422293	0.000825875	0.000749587	0.000576502	0.00224594	0.00170434	0.00107971	0	0.00187518	0.00140788	0.000337207	0.00073523	0.00060346	0.00061853	0.000675012	0.000619368	0.000433419	0.000212624	0.000416389	0.00127234	0.678804	1.69153	1.42661	0.995262	1.66073	2.54813	1.69153	0
P	M0QYT0	0	0	4	4	5	8	7	5	2	0	0	0	3	3	3	5	5	5	5	2	0	0	0.000200157	0.000287353	0.000567301	0.000601741	0.00110801	0.00073893	0.000467334	0	0	0	0.000208882	0.000175171	0.000191167	0.000315736	0.000585093	0.000662379	0.00103773	0.000720665	0	0	0.380384	0.548817	0.737801	1.18776	0.949845	0.548817
P	Q96FX7	0	0	0	0	3	3	0	0	0	0	0	0	0	0	0	3	0	0	0	0	0	0	0	0	0.000252046	0.000196579	0	0	0	0	0	0	0	0	0	0.00031173	0	0	0	0	0	0	0	0	0.499685	0.352073	0	0
P	P63279	0	0	0	0	0	0	0	3	3	0	0	0	0	0	0	0	0	0	2	0	0	0	0	0	0	0	0	0.000562966	0.00059341	0	0	0	0	0	0	0	0	0	0.000316244	0	0	0	0	0	0	0	0	1.29615
P	H7C5W5	0	2	2	2	0	0	0	0	0	0	0	0	2	0	0	0	0	0	0	0	0	0.000110117	0.000160626	0.000230601	0	0	0	0	0	0	0	0	0.000268205	0	0	0	0	0	0	0	0	0.230269	0.230269	0.230269	0	0	0	0
P	P83881	5	5	2	2	0	0	0	0	0	0	4	0	2	2	2	0	0	0	0	0	0.000995974	0.00103884	0.000808181	0.000435096	0	0	0	0	0	0	0.000636239	0	0.000632558	0.000424377	0.00046313	0	0	0	0	0	1.04644	1.43781	0.648162	0.648162	0	0	0	0
P	H0Y5B4	5	5	2	2	0	0	0	0	0	0	4	0	2	2	2	0	0	0	0	0	0.000942619	0.000983185	0.000764885	0.000411787	0	0	0	0	0	0	0.000602155	0	0.000598671	0.000401643	0.00043832	0	0	0	0	0	0.972423	1.32274	0.603245	0.603245	0	0	0	0
P	J3KQN4	5	5	2	2	0	0	0	0	0	0	4	0	2	2	2	0	0	0	0	0	0.000743474	0.00077547	0.00060329	0.00032479	0	0	0	0	0	0	0.000474939	0	0.000472191	0.000316789	0.000345717	0	0	0	0	0	0.706082	0.94536	0.452112	0.452112	0	0	0	0
P	J3QT27	2	3	4	2	2	2	3	4	4	0	3	2	3	2	2	2	2	3	3	2	0.000229507	0.000239384	0.000299303	0.000214846	0.000226215	0.00021172	0.00031559	0.000414357	0.000698824	0	0.000261806	0.000152222	0.000291527	0.000209553	0.000228689	0.000104918	0.000269204	0.000396193	0.000568978	0.000431056	0.196741	0.264736	0.462177	0.196741	0.196741	0.196741	0.264736	0.428894
P	H7C125	0	0	0	0	0	0	0	0	2	2	0	0	0	0	0	0	0	0	0	2	0	0	0	0	0	0	0	0	0.000540916	0.000492266	0	0	0	0	0	0	0	0	0	0.000444872	0	0	0	0	0	0	0	0
P	H7BZ11	5	5	2	2	0	0	0	0	0	0	4	0	2	2	2	0	0	0	0	0	0.000894689	0.000933192	0.000725993	0.000390849	0	0	0	0	0	0	0.000571537	0	0.00056823	0.00038122	0.000416032	0	0	0	0	0	0.905461	1.22331	0.566751	0.566751	0	0	0	0
P	J3QLH6	2	0	2	0	0	0	0	0	0	0	0	0	2	0	0	0	0	0	0	0	0.000147312	0	9.96129e-05	0	0	0	0	0	0	0	0	0	0.000124746	0	0	0	0	0	0	0	0.380384	0	0.422329	0	0	0	0	0
P	J3QQM1	2	0	2	0	0	0	0	0	0	0	0	0	2	0	0	0	0	0	0	0	0.000120426	0	8.14326e-05	0	0	0	0	0	0	0	0	0	0.000101979	0	0	0	0	0	0	0	0.30017	0	0.333522	0	0	0	0	0
P	J3QSA9	2	0	2	0	0	0	0	0	0	0	0	0	2	0	0	0	0	0	0	0	0.000123237	0	8.33338e-05	0	0	0	0	0	0	0	0	0	0.00010436	0	0	0	0	0	0	0	0.309182	0	0.342765	0	0	0	0	0
P	C9JQM9	0	2	2	0	0	0	0	0	0	0	0	0	2	0	0	0	0	0	0	0	0	0.000244704	0.000158643	0	0	0	0	0	0	0	0	0	0.00019867	0	0	0	0	0	0	0	0	0.479108	0.479108	0	0	0	0	0
P	H0YLP3	0	0	0	2	0	0	0	0	0	0	0	0	2	2	0	0	0	0	0	0	0	0	0	0.00039419	0	0	0	0	0	0	0	0	0.000343852	0.000192239	0	0	0	0	0	0	0	0	0	0.541701	0	0	0	0
P	J3KRP2	2	0	2	0	0	0	0	0	0	0	0	0	2	0	0	0	0	0	0	0	0.000131419	0	8.88663e-05	0	0	0	0	0	0	0	0	0	0.000111288	0	0	0	0	0	0	0	0.330454	0	0.370882	0	0	0	0	0
P	F8WCR1	3	3	4	2	0	0	0	0	0	0	6	0	2	4	2	0	0	0	0	0	0.00064517	0.000734111	0.000713893	0.000448391	0	0	0	0	0	0	0.000749348	0	0.00059601	0.000812211	0.000409098	0	0	0	0	0	0.324342	0.324342	0.468926	0.309182	0	0	0	0
P	H0Y990	4	2	0	0	0	0	0	0	0	0	0	2	0	0	0	0	0	0	0	0	0.000430911	0.000299637	0	0	0	0	0	0	0	0	0	0.000333438	0	0	0	0	0	0	0	0	0.990673	0.455459	0	0	0	0	0	0
P	F5H0S8	2	0	2	0	2	0	2	0	0	0	2	0	2	0	2	2	2	0	0	0	0.000119517	0	0.000121227	0	0.000183249	0	0.000143802	0	0	0	6.36239e-05	0	0.000202419	0	9.26261e-05	0.000212476	0.000163554	0	0	0	0.158777	0	0.158777	0	0.158777	0	0.158777	0
P	F5H100	2	0	2	0	2	0	2	0	0	0	2	0	2	0	2	2	2	0	0	0	0.000136517	0	0.000138471	0	0.000209314	0	0.000164256	0	0	0	7.26739e-05	0	0.000231211	0	0.000105801	0.000242699	0.000186818	0	0	0	0.183042	0	0.183042	0	0.183042	0	0.183042	0
P	F5H8J8	2	0	2	0	2	0	2	0	0	0	2	0	2	0	2	2	2	0	0	0	0.000136517	0	0.000138471	0	0.000209314	0	0.000164256	0	0	0	7.26739e-05	0	0.000231211	0	0.000105801	0.000242699	0.000186818	0	0	0	0.183042	0	0.183042	0	0.183042	0	0.183042	0
P	F8WBI5	0	3	2	2	0	0	0	0	0	0	0	0	2	3	0	0	0	0	0	0	0	0.000455655	0.000295404	0.00031807	0	0	0	0	0	0	0	0	0.000369937	0.000310234	0	0	0	0	0	0	0	0.51008	0.288249	0.51008	0	0	0	0
P	Q96G03	2	2	0	0	0	0	0	4	0	0	4	0	0	0	0	0	0	2	0	0	5.17516e-05	5.39788e-05	0	0	0	0	0	0.000169564	0	0	9.64235e-05	0	0	0	0	0	0	6.94849e-05	0	0	0.0690548	0.127197	0	0	0	0	0	0.396368
P	P55795	4	4	6	6	6	5	5	4	3	3	5	4	5	5	5	6	4	4	4	3	0.000352695	0.000367873	0.000524687	0.000513588	0.000459652	0.000354281	0.00045265	0.000429225	0.000417634	0.000570107	0.000262856	0.000436662	0.000448003	0.000475888	0.000546679	0.000426372	0.000450472	0.00050512	0.000370948	0.000618264	0.247383	0.247383	0.374042	0.374042	0.333522	0.285287	0.285287	0.247383
P	P29144	0	2	5	11	5	0	0	0	0	0	0	3	4	3	9	0	0	0	0	0	0	2.64492e-05	6.85886e-05	0.000184628	8.74796e-05	0	0	0	0	0	0	3.92437e-05	6.44206e-05	4.502e-05	0.00015722	0	0	0	0	0	0	0.0375284	0.122018	0.276439	0.1324	0	0	0
P	Q5VZU9	0	2	5	11	5	0	0	0	0	0	0	3	4	3	9	0	0	0	0	0	0	2.61767e-05	6.7882e-05	0.000182727	8.65785e-05	0	0	0	0	0	0	3.88394e-05	6.3757e-05	4.45562e-05	0.0001556	0	0	0	0	0	0	0.0375284	0.122018	0.273503	0.1324	0	0	0
P	Q96PK6	2	4	3	2	3	0	0	0	0	0	4	2	4	2	2	0	0	0	0	0	4.73423e-05	0.000115219	0.000112046	8.61737e-05	0.000108881	0	0	0	0	0	0.000138613	4.88444e-05	0.000160362	6.72406e-05	7.33809e-05	0	0	0	0	0	0.0495424	0.124605	0.0939563	0.0495424	0.0939563	0	0	0
P	K7EJH8	0	0	0	3	9	2	0	0	0	0	0	0	3	3	5	7	0	0	0	0	0	0	0	0.000380111	0.00126739	0.00018729	0	0	0	0	0	0	0.000442095	0.000247165	0.00053947	0.000866249	0	0	0	0	0	0	0	0.321296	1.61818	0.164126	0	0
P	B0QYA4	0	0	0	2	0	3	0	0	0	0	0	0	0	0	0	2	2	0	0	0	0	0	0	0.00032943	0	0.000757486	0	0	0	0	0	0	0	0	0	0.00053625	0.00082556	0	0	0	0	0	0	1.10863	0	1.40436	0	0
P	G3V5L0	2	3	3	2	2	4	0	0	0	0	2	2	2	6	6	0	0	0	0	0	0.000147312	0.000409737	0.000398452	0.000268141	0.000338797	0.000422783	0	0	0	0	0.00011763	0.000227978	0.000374239	0.000575376	0.000627918	0	0	0	0	0	0.725838	0.940886	1.02768	0.690441	0.690441	1.25424	0	0
P	P68431	7	3	5	7	4	5	4	4	3	3	7	3	3	6	6	4	4	4	3	3	0.00318272	0.00089065	0.00157476	0.00211949	0.00214239	0.00200511	0.00233502	0.00250713	0.00248185	0.00263507	0.00235549	0.00180203	0.00138046	0.0018192	0.00397066	0.00115925	0.00169968	0.00166764	0.00232688	0.00272157	0.840772	0.3122	0.581248	1.71644	1.71644	1.71644	1.71644	1.71644
P	Q13263	10	12	13	7	3	3	0	0	0	0	18	2	6	9	3	3	0	0	0	0	0.00021494	0.000250565	0.000320611	0.000151893	7.2696e-05	8.16452e-05	0	0	0	0	0.000333168	5.8701e-05	0.000176662	0.000188556	7.34907e-05	8.09191e-05	0	0	0	0	0.432188	0.482518	0.524053	0.336596	0.164126	0.199499	0	0
P	K7EPP7	0	0	0	3	3	3	0	0	0	0	2	0	0	0	3	4	2	0	0	0	0	0	0	0.00027344	0.00019194	0.000314372	0	0	0	0	9.99624e-05	0	0	0	0.000242548	0.000400598	0.000228416	0	0	0	0	0	0	0.303167	0.315225	0.303167	0	0
P	F5H2I0	0	0	0	2	2	2	0	0	0	0	0	0	0	0	0	2	0	0	0	0	0	0	0	0.000443463	0.000466932	0.000437011	0	0	0	0	0	0	0	0	0	0.000433125	0	0	0	0	0	0	0	0.663413	0.663413	0.663413	0	0
P	C9JPM4	0	0	0	0	0	0	0	2	2	2	0	0	0	0	0	0	0	0	0	2	0	0	0	0	0	0	0	0.000466922	0.000590607	0.00080623	0	0	0	0	0	0	0	0	0	0.00072861	0	0	0	0	0	0	0	1.10378
P	A0A0D9SF20	0	0	2	4	6	8	6	0	0	0	0	2	2	3	4	5	8	6	0	2	0	0	0.000326144	0.000585281	0.00117089	0.00155727	0.00141855	0	0	0	0	0.000248809	0.000408433	0.000399604	0.000560693	0.000857455	0.0022001	0.00143908	0	0.000587141	0	0	0.21899	0.370882	1.69774	1.69774	1.31739	0
P	Q5RKV6	0	0	0	3	4	0	0	0	0	0	0	0	0	0	3	2	0	0	0	0	0	0	0	0.000296729	0.000401699	0	0	0	0	0	0	0	0	0	0.000225606	0.000124205	0	0	0	0	0	0	0	0.452112	0.452112	0	0	0
P	Q969Q0	4	4	2	2	0	0	0	0	0	0	4	0	2	2	2	0	0	0	0	0	0.000896377	0.000934953	0.000808181	0.000435096	0	0	0	0	0	0	0.000636239	0	0.000632558	0.000424377	0.00046313	0	0	0	0	0	0.648162	0.958845	0.648162	0.648162	0	0	0	0
P	H7C3F9	0	0	0	0	3	3	0	0	0	0	0	0	0	0	0	4	3	0	0	0	0	0	0	0	0.000367886	0.000344312	0	0	0	0	0	0	0	0	0	0.000682499	0.000525356	0	0	0	0	0	0	0	0.358313	0.358313	0	0
P	D6RFI0	3	2	0	0	0	0	0	0	0	0	3	0	3	2	0	0	0	0	0	0	0.000435354	0.000283806	0	0	0	0	0	0	0	0	0.000434545	0	0.000483874	0.000347814	0	0	0	0	0	0	0.570363	0.377209	0	0	0	0	0	0
P	D6RDG7	3	2	0	0	0	0	0	0	0	0	3	0	3	2	0	0	0	0	0	0	0.000586518	0.00038235	0	0	0	0	0	0	0	0	0.000585428	0	0.000651886	0.000468583	0	0	0	0	0	0	0.836538	0.541701	0	0	0	0	0	0
P	P39656	2	4	4	3	3	0	0	0	0	0	3	3	3	2	0	2	0	0	0	0	6.94561e-05	0.000193187	0.000164383	0.000101141	0.00015974	0	0	0	0	0	0.000110923	0.00021498	0.000117634	9.86491e-05	0	7.40871e-05	0	0	0	0	0.425608	0.44544	0.458814	0.380384	0.380384	0	0	0
P	A0A0C4DGS1	2	4	4	3	3	0	0	0	0	0	3	3	3	2	0	2	0	0	0	0	7.21458e-05	0.000200668	0.000170749	0.000105057	0.000165926	0	0	0	0	0	0.000115219	0.000223304	0.000122189	0.000102469	0	7.69561e-05	0	0	0	0	0.442115	0.465548	0.482518	0.399587	0.399587	0	0	0
P	O60739	0	0	0	0	0	3	3	0	0	0	0	0	0	0	0	0	3	2	0	0	0	0	0	0	0	0.000402205	0.000562057	0	0	0	0	0	0	0	0	0	0.000894965	0.000501767	0	0	0	0	0	0	0	0.386756	0.386756	0
P	D6RBV2	0	0	0	0	0	2	3	5	3	0	0	0	0	0	0	0	2	5	7	0	0	0	0	0	0	0.000104883	0.000195423	0.000547376	0.000230791	0	0	0	0	0	0	0	0.000177813	0.000479767	0.0010762	0	0	0	0	0	0	0.177606	0.253141	0.364583
P	H9KV75	0	0	4	13	29	4	0	0	0	0	0	3	7	10	19	23	0	0	0	0	0	0	9.11907e-05	0.00035067	0.0010043	9.67591e-05	0	0	0	0	0	9.93823e-05	0.00019577	0.0002189	0.000627085	0.000753489	0	0	0	0	0	0	0.1324	0.435489	1.29615	0.119438	0	0
P	O75367	4	0	0	2	0	2	0	0	0	0	4	0	2	2	0	0	0	0	0	0	0.0001419	0	0	9.29842e-05	0	0.000122175	0	0	0	0	0.00013597	0	0.000144196	0.000120925	0	0	0	0	0	0	0.475707	0	0	0.233105	0	0.210598	0	0
P	O43707	0	3	11	21	39	12	0	0	0	0	0	7	10	15	29	37	0	0	0	0	0	6.04373e-05	0.000211582	0.000518915	0.00130597	0.000261919	0	0	0	0	0	0.000197281	0.000294407	0.000357995	0.000862205	0.00126086	0	0	0	0	0	0.0964782	0.472312	0.710015	1.69153	0.402814	0	0
P	Q99714	4	5	3	0	0	0	0	0	0	0	7	3	0	0	0	0	0	0	0	0	0.000242697	0.000337522	0.00024617	0	0	0	0	0	0	0	0.000452193	0.000250398	0	0	0	0	0	0	0	0	0.499685	0.887991	0.541701	0	0	0	0	0
P	Q13951	0	0	0	0	0	0	4	0	0	0	0	0	0	0	0	0	3	3	0	0	0	0	0	0	0	0	0.000488558	0	0	0	0	0	0	0	0	0	0.000555665	0.000623073	0	0	0	0	0	0	0	0	0.790606	0
P	S4R457	0	0	0	0	2	4	3	0	0	0	0	0	0	2	0	4	0	0	0	0	0	0	0	0	0.000945992	0.00177075	0.00181464	0	0	0	0	0	0	0.000292104	0	0.0014625	0	0	0	0	0	0	0	0	0.520548	1.11349	0.990673	0
P	Q5JXL7	2	2	2	2	2	2	0	0	0	0	0	2	2	2	2	2	0	0	0	0	0.000479879	0.000375398	0.000486745	0.00039307	0.000275914	0.000258234	0	0	0	0	0	0.000742657	0.000609556	0.000383386	0.000557861	0.000511875	0	0	0	0	0.778279	0.778279	0.778279	0.778279	0.778279	0.778279	0	0
P	M0QXI6	2	2	2	2	0	0	0	0	0	0	0	2	2	2	0	0	0	0	0	0	0.000677993	0.000404098	0.000392968	0.000317341	0	0	0	0	0	0	0	0.000599576	0.000492119	0.000309523	0	0	0	0	0	0	0.559552	0.559552	0.559552	0.559552	0	0	0	0
P	H7C3T4	0	0	0	0	0	0	2	0	0	2	0	0	0	0	0	2	0	0	2	4	0	0	0	0	0	0	0.000236692	0	0	0.000476978	0	0	0	0	0	0.000209837	0	0	0.000310352	0.00114948	0	0	0	0	0	0	0.581248	0
P	O95757	0	2	2	0	0	2	2	2	0	0	0	0	2	0	0	0	3	2	0	0	0	5.2499e-05	3.82898e-05	0	0	5.41706e-05	6.05602e-05	7.06783e-05	0	0	0	0	4.79508e-05	0	0	0	8.60983e-05	6.75801e-05	0	0	0	0.0789467	0.0789467	0	0	0.0641431	0.0889301	0.0889301
P	E9PDE8	0	2	2	0	0	2	2	2	0	0	0	0	2	0	0	0	3	2	0	0	0	5.41779e-05	3.95144e-05	0	0	5.5903e-05	6.24969e-05	7.29386e-05	0	0	0	0	4.94842e-05	0	0	0	8.88518e-05	6.97413e-05	0	0	0	0.081434	0.081434	0	0	0.0665962	0.0914403	0.0914403
P	H0YN26	4	3	8	10	8	8	6	0	0	0	5	5	8	8	13	7	4	0	0	0	0.000417521	0.000373277	0.00120999	0.0018891	0.00212626	0.00218259	0.00258356	0	0	0	0.00114307	0.00184615	0.00159104	0.00139781	0.0030509	0.00146333	0.000816231	0	0	0	0.595879	0.51705	1.42103	1.68534	1.42103	2.76704	2.1842	0
P	D6R967	0	0	0	0	0	0	0	0	3	0	0	0	0	0	0	0	0	2	4	3	0	0	0	0	0	0	0	0	0.000589061	0	0	0	0	0	0	0	0	0.000296857	0.000872018	0.00157452	0	0	0	0	0	0	0	0
P	H0Y9D8	0	0	0	0	0	0	0	0	3	0	0	0	0	0	0	0	0	2	4	3	0	0	0	0	0	0	0	0	0.000497835	0	0	0	0	0	0	0	0	0.000250884	0.000736971	0.00133068	0	0	0	0	0	0	0	0
P	Q8TAQ2	0	0	2	2	2	2	0	0	0	0	0	0	0	0	2	2	0	0	0	0	0	0	2.64623e-05	3.79903e-05	4.00008e-05	2.80781e-05	0	0	0	0	0	0	0	0	5.05476e-05	3.71046e-05	0	0	0	0	0	0	0.0375284	0.0375284	0.0375284	0.0375284	0	0
P	F8VXC8	0	0	2	2	2	2	0	0	0	0	0	0	0	0	2	2	0	0	0	0	0	0	2.58034e-05	3.70443e-05	3.90048e-05	2.7379e-05	0	0	0	0	0	0	0	0	4.9289e-05	3.61807e-05	0	0	0	0	0	0	0.0351422	0.0351422	0.0351422	0.0351422	0	0
P	M0R1H5	2	3	4	3	0	0	0	0	0	0	5	3	2	3	0	0	0	0	0	0	0.000801822	0.000836329	0.00149104	0.00072975	0	0	0	0	0	0	0.00160066	0.00144771	0.000509249	0.00142354	0	0	0	0	0	0	0.261828	0.741807	1.85759	1.85759	0	0	0	0
P	P04818	0	2	4	3	3	2	0	0	0	0	3	2	2	5	3	0	0	0	0	0	0	0.000140724	0.000171061	0.000221023	0.000155147	0.000108904	0	0	0	0	0.000215468	0.000208798	0.000257065	0.000287438	0.000274475	0	0	0	0	0	0	0.1508	0.555966	0.402814	0.247383	0.247383	0	0
P	A0A0D9SEM9	0	5	4	2	3	2	0	0	0	0	2	2	3	0	2	3	0	0	0	0	0	0.00126175	0.00100391	0.000600523	0.000758765	0.000473429	0	0	0	0	0.000526885	0.000680768	0.000977829	0	0.000639216	0.000821132	0	0	0	0	0	1.42661	1.05116	0.614359	0.958845	0.468926	0	0
P	H0YGI8	0	0	0	0	2	3	4	4	3	2	0	0	0	0	2	2	0	2	5	2	0	0	0	0	0.000354459	0.000746427	0.000927189	0.00129852	0.00109499	0.000560536	0	0	0	0	0.000268751	0.000328795	0	0.000517333	0.00133731	0.000844283	0	0	0	0	0.65577	0.65577	0.65577	1.43781
P	H0YLA4	5	4	6	3	2	0	0	0	0	0	6	0	3	2	2	2	0	0	0	0	0.000314206	0.000294955	0.000350572	0.000171578	0.000108395	0	0	0	0	0	0.000275988	0	0.000199557	0.000133881	0.00010958	0.000134062	0	0	0	0	0.297179	0.342765	0.438799	0.428894	0.148154	0	0	0
P	O60361	2	0	5	4	6	6	7	6	2	0	0	0	2	3	4	5	3	6	4	2	0.000231182	0	0.000859798	0.00092577	0.00186091	0.00207341	0.00222525	0.00162315	0.00123187	0	0	0	0.00039154	0.0006567	0.001075	0.00147958	0.000949092	0.00258666	0.0018236	0.000844283	0.573983	0	1.1677	0.832314	1.1677	1.51768	1.97852	1.74157
P	B8ZZ09	2	0	2	0	0	0	0	0	0	0	0	2	2	2	0	0	0	0	0	0	0.00050273	0	0.000764885	0	0	0	0	0	0	0	0	0.000778021	0.000957874	0.000401643	0	0	0	0	0	0	0.986095	0	0.986095	0	0	0	0	0
P	J3QLI9	2	0	2	0	2	2	0	0	2	2	0	0	0	2	0	2	0	0	2	2	0.000563058	0	0.000428336	0	0.00145683	0.000605989	0	0	0.00325031	0.00443696	0	0	0	0.000599786	0	0.0021021	0	0	0.00222074	0.00462667	0.489361	0	0.489361	0	1.75423	1.75423	0	0
P	P62314	2	0	2	0	2	2	0	0	2	2	0	0	0	2	0	2	0	0	2	2	0.000354868	0	0.000269959	0	0.000918169	0.000381926	0	0	0.00204851	0.0027964	0	0	0	0.000378017	0	0.00132485	0	0	0.00139963	0.00291597	0.285287	0	0.285287	0	0.892344	0.892344	0	0
P	F5GY55	0	0	0	0	2	3	13	2	0	0	0	0	0	2	0	2	8	11	0	0	0	0	0	0	2.22349e-05	5.20251e-05	0.000279176	2.71516e-05	0	0	0	0	0	3.08956e-05	0	3.09375e-05	0.000264602	0.000311537	0	0	0	0	0	0	0.0839269	0.111732	0.448772	0.0423174
P	P49458	0	0	2	0	0	0	0	2	2	0	0	0	0	0	0	0	0	0	2	0	0	0	0.000249032	0	0	0	0	0.000689525	0.000872175	0	0	0	0	0	0	0	0	0	0.000774676	0	0	0	0.61808	0	0	0	0	0.803018
P	E7EWE1	0	0	2	0	0	0	0	0	0	0	2	0	3	2	0	0	0	0	0	0	0	0	6.17198e-05	0	0	0	0	0	0	0	9.71777e-05	0	0.000154585	6.48184e-05	0	0	0	0	0	0	0	0	0.127197	0	0	0	0	0
P	P10644	0	2	2	4	3	2	0	0	0	0	0	0	0	4	4	2	0	0	0	0	0	0.000115608	0.000112424	0.000211838	0.000127457	0.000119289	0	0	0	0	0	0	0	0.000206619	0.00038655	0.000118228	0	0	0	0	0	0.127197	0.127197	0.205036	0.213389	0.148154	0	0
P	D6RCR4	0	0	0	0	2	2	0	0	0	0	0	0	0	0	0	2	0	0	0	0	0	0	0	0	0.00052216	0.000366525	0	0	0	0	0	0	0	0	0	0.000484354	0	0	0	0	0	0	0	0	0.766038	0.766038	0	0
P	B5MD47	0	0	0	0	2	2	0	0	0	0	0	0	0	0	0	2	0	0	0	0	0	0	0	0	0.000516606	0.000362626	0	0	0	0	0	0	0	0	0	0.000479202	0	0	0	0	0	0	0	0	1.18776	1.18776	0	0
P	H0YMT1	0	0	0	0	0	2	0	0	0	0	0	0	0	0	0	2	2	0	0	0	0	0	0	0	0	1.54484e-05	0	0	0	0	0	0	0	0	0	2.29665e-05	3.92856e-05	0	0	0	0	0	0	0	0	0.0303861	0	0
P	Q5H918	0	0	0	2	3	0	0	0	0	0	0	0	0	0	2	0	0	0	0	0	0	0	0	0.000189017	0.000149265	0	0	0	0	0	0	0	0	0	0.000150897	0	0	0	0	0	0	0	0	0.406048	0.559552	0	0	0
P	P60763	0	3	0	2	2	4	2	5	5	3	3	0	2	2	3	2	3	5	5	2	0	0.000401467	0	0.000300262	0.000505843	0.000650964	0.000396953	0.000849336	0.00117199	0.000533288	0.000175628	0	0.000349225	0.00041001	0.000639216	0.000410566	0.000376232	0.00095976	0.00104097	0.000481945	0	0.415794	0	0.241652	0.241652	0.559552	0.241652	1.18273
P	D6RJ96	0	2	2	0	0	0	0	0	0	0	0	0	2	0	0	0	0	0	0	0	0	8.29504e-05	6.04994e-05	0	0	0	0	0	0	0	0	0	7.5764e-05	0	0	0	0	0	0	0	0	0.129796	0.129796	0	0	0	0	0
P	Q5H928	3	4	2	0	0	0	0	0	0	0	5	3	0	0	0	0	0	0	0	0	0.000249878	0.000456105	0.000253453	0	0	0	0	0	0	0	0.000498826	0.000386709	0	0	0	0	0	0	0	0	0.545254	1.03236	0.485936	0	0	0	0	0
P	H3BNI9	2	0	0	0	0	0	0	0	0	0	2	0	0	2	0	0	0	0	0	0	0.000234607	0	0	0	0	0	0	0	0	0	0.000187337	0	0	0.000333215	0	0	0	0	0	0	0.406048	0	0	0	0	0	0	0
P	F8VZB1	0	0	0	0	2	0	0	0	0	0	0	0	0	0	2	2	0	0	0	0	0	0	0	0	0.000689786	0	0	0	0	0	0	0	0	0	0.000418396	0.000511875	0	0	0	0	0	0	0	0	0.874995	0	0	0
P	Q8WVC2	0	0	2	2	2	2	0	0	0	3	2	0	0	2	0	2	0	0	0	3	0	0	0.00052881	0.000569385	0.000449638	0.000561101	0	0	0	0.00221216	0.000416304	0	0	0.000555358	0	0.000834166	0	0	0	0.00171358	0	0	0.766038	0.766038	0.766038	0.766038	0	0
P	P63220	0	0	2	2	2	2	0	0	0	3	2	0	0	2	0	2	0	0	0	3	0	0	0.000516067	0.000555665	0.000438804	0.00054758	0	0	0	0.00215885	0.000406273	0	0	0.000541976	0	0.000814066	0	0	0	0.00167229	0	0	0.741807	0.741807	0.741807	0.741807	0	0
P	P49366	0	0	0	0	0	0	4	0	0	0	0	0	0	0	0	0	4	5	0	0	0	0	0	0	0	0	0.000309817	0	0	0	0	0	0	0	0	0	0.000391526	0.000422559	0	0	0	0	0	0	0	0	0.419058	0
P	H7C3A0	2	3	3	0	0	0	0	0	0	0	0	0	4	2	0	0	0	0	0	0	0.000249386	0.00043353	0.000505908	0	0	0	0	0	0	0	0	0	0.000844739	0.000354205	0	0	0	0	0	0	0.361445	0.603245	0.603245	0	0	0	0	0
P	A0A087WZK0	0	0	0	0	0	0	4	0	0	0	0	0	0	0	0	0	4	5	0	0	0	0	0	0	0	0	0.00030898	0	0	0	0	0	0	0	0	0	0.000390467	0.000421416	0	0	0	0	0	0	0	0	0.415794	0
P	Q15136	3	4	3	0	0	0	0	0	0	0	5	0	2	0	0	0	0	0	0	0	0.00030601	0.000425572	0.000310388	0	0	0	0	0	0	0	0.00044798	0	0.000194351	0	0	0	0	0	0	0	0.336596	0.648162	0.492794	0	0	0	0	0
P	E7EUI8	2	4	5	5	7	5	0	0	0	0	4	2	2	4	3	7	3	0	0	0	9.34277e-05	0.000194897	0.000221117	0.000272095	0.000465555	0.000335171	0	0	0	0	0.000174074	0.000192784	0.000158233	0.000232218	0.00021722	0.000597942	0.000383557	0	0	0	0.185769	0.386756	0.545254	0.472312	0.819701	0.462177	0	0
P	E9PD92	2	4	5	5	7	5	0	0	0	0	4	2	2	4	3	7	3	0	0	0	0.000123719	0.000258086	0.000292808	0.000360314	0.000616496	0.000443839	0	0	0	0	0.000230512	0.000255288	0.000209535	0.000307508	0.000287647	0.000791806	0.000507913	0	0	0	0.253141	0.541701	0.778279	0.671091	1.208	0.65577	0	0
P	E7EM57	2	4	5	5	7	5	0	0	0	0	4	2	2	4	3	7	3	0	0	0	9.8975e-05	0.000206469	0.000234246	0.000288251	0.000493197	0.000355071	0	0	0	0	0.00018441	0.000204231	0.000167628	0.000246006	0.000230118	0.000633445	0.00040633	0	0	0	0.196741	0.412538	0.584893	0.506607	0.883649	0.496236	0	0
P	F8VP03	0	0	0	0	2	3	0	0	0	0	0	0	0	0	0	3	3	0	0	0	0	0	0	0	0.000346864	0.000649273	0	0	0	0	0	0	0	0	0	0.00053625	0.000687966	0	0	0	0	0	0	0	1.10863	1.5704	0	0
P	P22392	3	2	7	8	12	12	14	13	8	0	2	2	4	5	6	10	9	15	12	5	0.000486193	0.000507116	0.00119765	0.00166882	0.00311493	0.00336383	0.00426202	0.00370619	0.00296081	0	0.00033277	0.000429959	0.000794027	0.00103582	0.00161486	0.0022967	0.00266134	0.00540885	0.00460219	0.00197851	0.807174	0.552387	1.76058	2.16228	2.68129	3.21697	3.90908	3.54988
P	A0A0G2JMZ6	0	0	2	2	0	0	0	0	0	0	0	0	0	3	2	0	0	0	0	0	0	0	3.73549e-05	4.02211e-05	0	0	0	0	0	0	0	0	0	7.84604e-05	4.28126e-05	0	0	0	0	0	0	0	0.0568175	0.0568175	0	0	0	0
P	P50570	2	4	3	0	0	0	0	0	0	0	4	2	2	0	0	0	0	0	0	0	3.64046e-05	7.59425e-05	6.15425e-05	0	0	0	0	0	0	0	5.81391e-05	3.75596e-05	3.08281e-05	0	0	0	0	0	0	0	0.081434	0.135011	0.0789467	0	0	0	0	0
P	C9JU56	0	0	2	3	2	0	3	0	0	0	3	0	2	3	3	3	3	0	0	0	0	0	0.000558699	0.000601568	0.000527836	0	0.000552282	0	0	0	0.000366529	0	0.000349832	0.000586748	0.000426885	0.000489619	0.000502515	0	0	0	0	0	0.435489	1.36592	0.435489	0	0.862087	0
P	U3KQ93	0	0	0	0	0	0	2	2	0	0	0	0	2	0	0	0	2	0	0	0	0	0	0	0	0	0	0.000382605	0.000357224	0	0	0	0	0.000242354	0	0	0	0.000522191	0	0	0	0	0	0	0	0	0	0.415794	0.415794
P	F5GY37	2	3	3	3	4	2	2	2	0	0	3	4	4	2	2	2	2	3	0	0	0.000118622	0.000247453	0.000200532	0.000215918	0.000363752	0.000127666	0.0001903	0.000111047	0	0	0.000157868	0.000367156	0.000351579	0.000168479	0.000183864	0.000168708	0.000216439	0.000318537	0	0	0.241652	0.318257	0.412538	0.364583	0.566751	0.21899	0.230269	0.230269
P	P31040	0	0	2	3	3	4	4	4	0	0	0	3	0	2	0	4	4	8	0	0	0	0	4.83813e-05	6.94581e-05	9.14174e-05	0.000102671	0.000114782	0.000133959	0	0	0	0.00012303	0	5.08102e-05	0	0.000118718	0.000239338	0.000405608	0	0	0	0	0.106624	0.153453	0.161449	0.279381	0.30017	0.180321
P	H7C2W9	0	0	2	3	2	0	3	0	0	0	3	0	2	3	3	3	3	0	0	0	0	0	0.000594911	0.000640558	0.000562048	0	0.000588078	0	0	0	0.000390285	0	0.000372506	0.000624777	0.000454554	0.000521354	0.000535085	0	0	0	0	0	0.468926	1.50035	0.468926	0	0.936422	0
P	P11413	2	6	6	7	11	9	2	0	0	0	5	3	4	5	6	12	8	0	0	0	6.1499e-05	0.000192437	0.000166344	0.000246273	0.000471465	0.000353003	9.86602e-05	0	0	0	0.000147323	0.000190351	0.000182275	0.000174695	0.000262141	0.000655995	0.000476901	0	0	0	0.119438	0.422329	0.374042	0.399587	0.836538	0.570363	0.122018	0
P	H7C3M2	3	4	5	2	0	0	0	0	0	0	7	0	2	4	2	0	0	0	0	0	0.000444945	0.000548474	0.000574396	0.000309235	0	0	0	0	0	0	0.000581391	0	0.000411042	0.000560145	0.000282137	0	0	0	0	0	0.213389	0.303167	0.399587	0.202264	0	0	0	0
P	Q16531	0	0	0	0	2	3	14	2	0	0	0	0	0	2	0	3	11	14	0	0	0	0	0	0	2.12987e-05	4.98346e-05	0.000311991	2.60084e-05	0	0	0	0	0	2.95947e-05	0	3.95131e-05	0.0003295	0.000373024	0	0	0	0	0	0	0.0789467	0.106624	0.448772	0.0423174
P	K7EMH1	2	2	2	4	2	0	0	0	0	0	3	0	0	2	2	2	0	0	0	0	0.00071173	0.000494906	0.000962552	0.00129551	0.00109126	0	0	0	0	0	0.000568326	0	0	0.000884516	0.000965288	0.000759185	0	0	0	0	0.862087	0.862087	0.862087	1.40991	0.862087	0	0	0
P	K7ELC4	2	2	2	4	2	0	0	0	0	0	3	0	0	2	2	2	0	0	0	0	0.000801822	0.000557553	0.00108439	0.0014595	0.00122939	0	0	0	0	0	0.000640266	0	0	0.000996481	0.00108748	0.000855284	0	0	0	0	1.01372	1.01372	1.01372	1.69153	1.01372	0	0	0
P	Q99623	2	4	3	3	4	2	2	2	0	0	3	4	4	2	2	2	2	3	0	0	0.000105926	0.000257798	0.00017907	0.00019281	0.000324822	0.000114003	0.000169933	9.91624e-05	0	0	0.000140973	0.000327862	0.000313952	0.000150448	0.000164187	0.000150652	0.000193275	0.000284447	0	0	0.213389	0.482518	0.361445	0.318257	0.492794	0.193988	0.202264	0.202264
P	J3KPX7	2	4	3	3	4	2	2	2	0	0	3	4	4	2	2	2	2	3	0	0	0.000106282	0.000258663	0.000179671	0.000193457	0.000325912	0.000114385	0.000170503	9.94952e-05	0	0	0.000141446	0.000328962	0.000315005	0.000150953	0.000164738	0.000151158	0.000193923	0.000285401	0	0	0.213389	0.482518	0.361445	0.321296	0.492794	0.193988	0.205036	0.205036
P	Q9UKX7	0	0	0	0	0	0	2	4	3	0	0	0	0	0	0	0	0	2	4	5	0	0	0	0	0	0	8.14263e-05	0.000316769	0.000240407	0	0	0	0	0	0	0	0	0.00018173	0.000320299	0.000346012	0	0	0	0	0	0	0.148154	0.216186
P	E7EN40	2	2	3	3	5	3	2	2	0	2	2	0	3	0	3	4	0	2	0	3	0.000190795	0.000265341	0.000451559	0.000277832	0.000585071	0.000410685	0.000382605	0.000357224	0	0.000616815	0.000203137	0	0.000403923	0	0.000369667	0.000474872	0	0.000341564	0	0.000696788	0.51705	0.51705	0.648162	0.648162	1.36048	0.648162	0.377209	0.51705
P	A0A0A6YYI9	2	3	2	2	2	0	0	0	0	0	3	2	2	2	2	0	0	0	0	0	0.000268407	0.000466596	0.000453745	0.000488561	0.000514417	0	0	0	0	0	0.000714421	0.000276923	0.00056823	0.00038122	0.000416032	0	0	0	0	0	0.315225	0.534617	0.315225	0.315225	0.315225	0	0	0
P	F8WAM2	3	2	2	3	0	2	2	3	2	4	4	2	2	3	2	0	4	4	3	3	0.000646367	0.000449456	0.000437077	0.000588268	0	0.000463767	0.000518469	0.00121019	0.000956723	0.00182842	0.000602155	0.00100031	0.000547356	0.00068853	0.000375703	0	0.000884528	0.00115714	0.000679818	0.00118027	0.757924	0.674943	0.674943	1.32809	0	0.674943	0.674943	1.94442
P	C9JMJ4	0	0	2	3	4	2	0	0	0	0	0	0	0	2	3	5	0	0	0	2	0	0	0.000157476	0.000254339	0.000758765	0.000250639	0	0	0	0	0	0	0	0.000165382	0.000315848	0.000579623	0	0	0	0.000425246	0	0	0.25603	0.34586	0.552387	0.25603	0	0
P	C9JRH2	0	0	2	3	4	2	0	0	0	0	0	0	0	2	3	5	0	0	0	2	0	0	0.000186233	0.000300784	0.000897322	0.000296407	0	0	0	0	0	0	0	0.000195582	0.000373525	0.000685467	0	0	0	0.000502899	0	0	0.309182	0.419058	0.682674	0.309182	0	0
P	C9JQZ4	0	0	2	3	4	2	0	0	0	0	0	0	0	2	3	5	0	0	0	2	0	0	0.000151355	0.000244453	0.000729272	0.000240897	0	0	0	0	0	0	0	0.000158954	0.000303571	0.000557093	0	0	0	0.000408717	0	0	0.244515	0.330454	0.527566	0.244515	0	0
P	C9J3R0	0	0	2	3	4	2	0	0	0	0	0	0	0	2	3	5	0	0	0	2	0	0	0.0001569	0.000253408	0.000755985	0.000249721	0	0	0	0	0	0	0	0.000164776	0.000314691	0.0005775	0	0	0	0.000423688	0	0	0.25603	0.342765	0.548817	0.25603	0	0
P	B8ZZ74	2	3	2	2	2	0	0	0	0	0	3	2	2	2	2	0	0	0	0	0	0.000199195	0.000346279	0.000336742	0.00036258	0.000381768	0	0	0	0	0	0.000530199	0.000205515	0.000421705	0.000282918	0.000308754	0	0	0	0	0	0.224616	0.374042	0.224616	0.224616	0.224616	0	0	0
P	F8WDX3	2	3	2	2	2	0	0	0	0	0	3	2	2	2	2	0	0	0	0	0	0.000245519	0.000426809	0.000415054	0.000446901	0.000470552	0	0	0	0	0	0.000653501	0.000253309	0.000519776	0.000348713	0.000380557	0	0	0	0	0	0.285287	0.482518	0.285287	0.285287	0.285287	0	0	0
P	A0A0A0MSL8	2	3	2	2	2	0	0	0	0	0	3	2	2	2	2	0	0	0	0	0	0.000215456	0.000374547	0.000364231	0.000392178	0.000412933	0	0	0	0	0	0.000573481	0.000222292	0.00045613	0.000306013	0.000333958	0	0	0	0	0	0.244515	0.412538	0.244515	0.244515	0.244515	0	0	0
P	P42025	0	2	2	2	0	0	0	0	0	0	2	0	2	2	0	0	0	0	0	0	0	0.000146432	0.000170879	0.00018399	0	0	0	0	0	0	8.96826e-05	0	0.000178328	0.000149548	0	0	0	0	0	0	0	0.137627	0.137627	0.137627	0	0	0	0
P	A0A087WVZ1	2	0	2	2	0	0	0	0	0	0	0	2	2	2	0	0	0	0	0	0	0.000229507	0	0.000310388	0.000250653	0	0	0	0	0	0	0	0.000473578	0.000388702	0.000325971	0	0	0	0	0	0	0.492794	0	0.492794	0.492794	0	0	0	0
P	Q14151	2	0	0	0	0	0	0	3	3	4	0	0	0	0	0	0	0	0	6	2	3.3234e-05	0	0	0	0	0	0	7.77795e-05	9.83828e-05	0.000161162	0	0	0	0	0	0	0	0	0.000157293	9.7097e-05	0.0641431	0	0	0	0	0	0	0.0939563
P	F8W1I5	2	2	2	0	0	0	0	0	0	0	2	0	0	0	0	0	0	0	0	0	0.000482621	0.000377543	0.000367145	0	0	0	0	0	0	0	0.000481724	0	0	0	0	0	0	0	0	0	0.370882	0.370882	0.370882	0	0	0	0	0
P	P14649	2	2	2	0	0	0	0	0	0	0	2	0	0	0	0	0	0	0	0	0	0.000406051	0.000317644	0.000308896	0	0	0	0	0	0	0	0.000405296	0	0	0	0	0	0	0	0	0	0.303167	0.303167	0.303167	0	0	0	0	0
P	A0A0U1RRM4	0	2	3	7	11	14	14	3	4	3	0	5	3	5	6	11	14	12	4	6	0	7.49093e-05	0.000145692	0.000294134	0.0006194	0.000753621	0.000864115	0.000201698	0.000446471	0.00034827	0	0.000194505	0.000182452	0.000210384	0.000271341	0.000478794	0.00103195	0.000795531	0.000481538	0.000629479	0	0.0864257	0.119438	0.377209	0.97697	1.10378	1.04174	0.1324
P	P63151	0	4	2	2	0	0	0	0	0	0	2	2	2	0	0	0	0	0	0	0	0	0.000147808	7.18684e-05	5.15886e-05	0	0	0	0	0	0	5.65783e-05	0.000109654	9.00015e-05	0	0	0	0	0	0	0	0	0.267652	0.142878	0.109175	0	0	0	0
P	A0A087X1B2	0	3	2	3	0	0	0	0	0	0	2	2	3	3	3	0	0	0	0	0	0	0.000113056	8.79539e-05	0.000142054	0	0	0	0	0	0	5.19312e-05	6.70983e-05	0.000165218	0.000184739	0.000151207	0	0	0	0	0	0	0.164126	0.109175	0.164126	0	0	0	0
P	E7EQL5	0	2	2	2	0	0	0	0	0	0	0	2	0	0	0	0	0	0	0	0	0	0.000144415	0.000140438	0.00011341	0	0	0	0	0	0	0	0.000107137	0	0	0	0	0	0	0	0	0	0.303167	0.303167	0.303167	0	0	0	0
P	M0R076	0	0	2	0	2	2	0	0	0	0	0	0	0	0	0	2	0	0	0	0	0	0	0.0002818	0	0.000425973	0.000398677	0	0	0	0	0	0	0	0	0	0.000296348	0	0	0	0	0	0	0.794734	0	0.794734	0.794734	0	0
P	A0A0B4J295	2	2	2	2	0	0	3	2	0	0	2	2	2	2	0	0	0	3	2	0	0.000510838	0.000532823	0.00043179	0.000278953	0	0	0.000512197	0.000836883	0	0	0.000407911	0.000527047	0.000540735	0.00027208	0	0	0	0.000914511	0.000671594	0	0.592209	0.592209	0.592209	0.592209	0	0	0.592209	0.592209
P	P61254	3	3	5	3	2	0	0	0	0	0	8	0	3	3	2	0	0	0	0	0	0.000655282	0.000683483	0.000590808	0.000397588	0.000251177	0	0	0	0	0	0.000755808	0	0.000369937	0.000465351	0.000253923	0	0	0	0	0	0.485936	0.485936	1.14289	0.485936	0.330454	0	0	0
P	P18754	0	0	3	4	8	6	0	0	0	0	0	0	0	3	4	9	0	0	0	3	0	0	0.000127178	0.000219098	0.000720916	0.000350854	0	0	0	0	0	0	0	0.000160275	0.000262367	0.000561725	0	0	0	0.000329692	0	0	0.224616	0.279381	0.737801	0.51705	0	0
P	H0YN73	5	5	3	3	0	0	0	0	0	0	7	0	2	2	0	0	0	0	0	0	0.00196832	0.00261294	0.00181498	0.00117255	0	0	0	0	0	0	0.00242903	0	0.00113646	0.00114366	0	0	0	0	0	0	1.36048	1.36048	1.36048	1.26986	0	0	0	0
P	Q96EP5	0	0	0	0	0	6	7	2	0	0	0	0	0	0	0	0	7	5	0	2	0	0	0	0	0	0.000335006	0.000468151	0.000182123	0	0	0	0	0	0	0	0	0.000496959	0.000383106	0	0.000170516	0	0	0	0	0	0.468926	0.555966	0.191242
P	K7EQ55	0	0	0	0	0	6	7	2	0	0	0	0	0	0	0	0	7	5	0	2	0	0	0	0	0	0.000335831	0.000469304	0.000182571	0	0	0	0	0	0	0	0	0.000498183	0.00038405	0	0.000170936	0	0	0	0	0	0.468926	0.555966	0.191242
P	E5RH42	0	0	0	2	0	0	0	0	0	0	0	0	0	2	3	0	0	0	0	0	0	0	0	0.00039419	0	0	0	0	0	0	0	0	0	0.000384478	0.000524485	0	0	0	0	0	0	0	0	0.603245	0	0	0	0
P	E5RI46	0	0	0	2	0	0	0	0	0	0	0	0	0	2	3	0	0	0	0	0	0	0	0	0.00043924	0	0	0	0	0	0	0	0	0	0.000428419	0.000584426	0	0	0	0	0	0	0	0	0.694338	0	0	0	0
P	E5RIF8	0	0	0	2	0	0	0	0	0	0	0	0	0	2	3	0	0	0	0	0	0	0	0	0.000435096	0	0	0	0	0	0	0	0	0	0.000424377	0.000578913	0	0	0	0	0	0	0	0	0.682674	0	0	0	0
P	K7EK33	0	0	0	0	0	6	7	2	0	0	0	0	0	0	0	0	7	5	0	2	0	0	0	0	0	0.000335831	0.000469304	0.000182571	0	0	0	0	0	0	0	0	0.000498183	0.00038405	0	0.000170936	0	0	0	0	0	0.468926	0.555966	0.191242
P	P40938	0	3	3	0	0	0	0	0	0	0	3	2	2	0	0	0	0	0	0	0	0	0.000123727	0.000150399	0	0	0	0	0	0	0	0.000142081	0.000275367	0.000150677	0	0	0	0	0	0	0	0	0.279381	0.294196	0	0	0	0	0
P	H0YB37	0	0	0	0	0	2	3	0	0	0	0	0	0	0	0	0	2	0	0	0	0	0	0	0	0	0.000348536	0.000311718	0	0	0	0	0	0	0	0	0	0.000354535	0	0	0	0	0	0	0	0	0.34586	0.34586	0
P	C9JUG7	0	0	0	0	0	2	4	0	0	0	0	0	0	0	0	0	3	2	0	0	0	0	0	0	0	0.000233472	0.000609024	0	0	0	0	0	0	0	0	0	0.00049477	0.000388354	0	0	0	0	0	0	0	0.327394	0.766038	0
P	A0A0D9SET8	0	0	0	0	0	2	4	0	0	0	0	0	0	0	0	0	3	2	0	0	0	0	0	0	0	0.000195901	0.00051102	0	0	0	0	0	0	0	0	0	0.000415152	0.00032586	0	0	0	0	0	0	0	0.267652	0.610646	0
P	F8W9N7	0	0	0	0	0	2	4	0	0	0	0	0	0	0	0	0	3	2	0	0	0	0	0	0	0	0.000195901	0.00051102	0	0	0	0	0	0	0	0	0	0.000415152	0.00032586	0	0	0	0	0	0	0	0.267652	0.610646	0
P	Q32Q12	3	2	7	8	13	13	16	13	10	0	2	2	4	5	6	11	10	16	13	6	0.000253087	0.000263978	0.000660106	0.000868702	0.00170462	0.00182886	0.00239259	0.0021831	0.00179811	0	0.000173223	0.000223814	0.000413329	0.000539192	0.000840613	0.00123411	0.00153379	0.00315538	0.00250974	0.00118836	0.361445	0.25603	0.694338	0.819701	1.13305	1.29087	1.61818	1.19786
P	A0A087WTS6	0	0	0	0	0	0	2	0	0	0	0	0	0	0	0	0	2	2	0	0	0	0	0	0	0	0	0.000662739	0	0	0	0	0	0	0	0	0	0.000502515	0.000616301	0	0	0	0	0	0	0	0	0.97697	0
P	C9K0R9	2	2	2	2	0	0	0	0	0	0	0	2	2	2	0	0	0	0	0	0	0.000146122	0.000152411	0.00011116	7.97927e-05	0	0	0	0	0	0	0	0.000113069	0.000232011	0.00011674	0	0	0	0	0	0	0.145513	0.145513	0.145513	0.145513	0	0	0	0
P	G3V119	0	0	0	3	3	0	0	0	0	0	2	2	0	2	4	0	0	0	0	0	0	0	0	9.64051e-05	6.09042e-05	0	0	0	0	0	4.22918e-05	5.46436e-05	0	5.6418e-05	0.000143663	0	0	0	0	0	0	0	0	0.330454	0.330454	0	0	0
P	P46940	0	0	2	2	4	3	2	0	0	0	0	0	2	2	2	3	3	2	2	0	0	0	1.93876e-05	2.78335e-05	5.12864e-05	3.42857e-05	3.06638e-05	0	0	0	0	0	2.42792e-05	2.71478e-05	2.96269e-05	2.71847e-05	5.23137e-05	2.56637e-05	4.02065e-05	0	0	0	0.0495424	0.0495424	0.0864257	0.0864257	0.023293	0
P	A0A0C4DG17	4	5	8	8	8	8	8	8	7	0	3	4	6	7	6	8	6	11	10	3	0.000492675	0.000477172	0.000606809	0.000730236	0.000809349	0.000757486	0.000846833	0.000938903	0.00100009	0	0.000224804	0.000599076	0.000670511	0.00067476	0.000695467	0.000713212	0.000866838	0.00141749	0.00122141	0.000539778	0.573983	0.874995	1.99916	1.99916	1.99916	1.99916	1.99916	1.45471
P	P08865	4	5	8	8	8	8	8	8	7	0	3	4	6	7	6	8	6	11	10	3	0.000501026	0.00048526	0.000617094	0.000742613	0.000823067	0.000770325	0.000861186	0.000954816	0.00101705	0	0.000228615	0.00060923	0.000681876	0.000686196	0.000707255	0.0007253	0.00088153	0.00144152	0.00124211	0.000548927	0.584893	0.896706	2.05492	2.05492	2.05492	2.05492	2.05492	1.49459
P	J3QQV1	3	3	5	3	2	0	0	0	0	0	6	0	3	3	2	0	0	0	0	0	0.000863781	0.000900955	0.000778792	0.000524093	0.000331097	0	0	0	0	0	0.000843017	0	0.000487645	0.000613418	0.000334717	0	0	0	0	0	0.686553	0.686553	1.72898	0.686553	0.458814	0	0	0
P	C9JHP4	2	4	4	0	0	0	0	0	0	0	0	0	5	2	0	0	0	0	0	0	0.000211147	0.000513878	0.000571114	0	0	0	0	0	0	0	0	0	0.000804614	0.000299893	0	0	0	0	0	0	0.297179	0.737801	0.737801	0	0	0	0	0
P	C9K0Q7	2	4	4	0	0	0	0	0	0	0	0	0	5	2	0	0	0	0	0	0	0.000173071	0.000421211	0.000468126	0	0	0	0	0	0	0	0	0	0.000659519	0.000245814	0	0	0	0	0	0	0.238797	0.573983	0.573983	0	0	0	0	0
P	M0QZT2	0	0	2	0	2	0	0	3	4	0	0	0	0	3	3	2	2	4	5	2	0	0	0.000152977	0	0.000346864	0	0	0.000529456	0.00107153	0	0	0	0	0.000321314	0.000350656	0.00032175	0.00041278	0.000809995	0.000713809	0.000660953	0	0	0.367729	0	0.807174	0	0	1.06063
P	J3QQQ9	3	3	5	3	2	0	0	0	0	0	6	0	3	3	2	0	0	0	0	0	0.000888	0.000926215	0.000800627	0.000538787	0.00034038	0	0	0	0	0	0.000866653	0	0.000501317	0.000630616	0.000344101	0	0	0	0	0	0.713957	0.713957	1.8119	0.713957	0.472312	0	0	0
P	Q3KNR6	0	0	0	0	2	4	6	0	0	0	0	0	0	0	2	2	3	4	0	0	0	0	0	0	0.00034522	0.000646196	0.000903021	0	0	0	0	0	0	0	0.000290828	0.000373596	0.000684706	0.000738977	0	0	0	0	0	0	0.342765	0.761976	1.14783	0
P	Q02539	3	0	0	0	0	2	0	3	0	3	3	0	0	0	0	0	0	2	4	2	0.000343727	0	0	0	0	0.000158544	0	0.000413715	0	0.000714358	0.000313681	0	0	0	0	0	0	0.000461509	0.000619741	0.000537985	0.253141	0	0	0	0	0.174898	0	0.185769
P	O95232	3	6	6	3	2	0	0	0	0	0	0	2	4	6	0	0	0	0	0	0	0.000122191	0.00022941	0.000322243	0.00013345	8.43072e-05	0	0	0	0	0	0	0.000113461	0.000248338	0.000286356	0	0	0	0	0	0	0.210598	0.383566	0.468926	0.238797	0.153453	0	0	0
P	D3YTB1	4	4	2	2	0	0	0	0	0	0	8	0	0	0	0	0	0	0	0	0	0.000635027	0.000579561	0.000402571	0.00043346	0	0	0	0	0	0	0.00107754	0	0	0	0	0	0	0	0	0	0.710015	0.96336	0.438799	0.489361	0	0	0	0
P	K7EN19	0	0	0	3	2	3	0	0	0	0	0	0	0	0	3	3	2	0	0	0	0	0	0	0.000665195	0.000350199	0.000764769	0	0	0	0	0	0	0	0	0.000590046	0.000757968	0.000555665	0	0	0	0	0	0	0.901078	0.555966	0.901078	0	0
P	K7EJV7	0	0	0	3	2	3	0	0	0	0	0	0	0	0	3	3	2	0	0	0	0	0	0	0.000612215	0.000322307	0.000703858	0	0	0	0	0	0	0	0	0.000543051	0.000697599	0.000511409	0	0	0	0	0	0	0.807174	0.503142	0.807174	0	0
P	K7EJL5	0	0	0	3	2	3	0	0	0	0	0	0	0	0	3	3	2	0	0	0	0	0	0	0.000678238	0.000357066	0.000779765	0	0	0	0	0	0	0	0	0.000601615	0.00077283	0.000566561	0	0	0	0	0	0	0.923092	0.570363	0.923092	0	0
P	J3KPP4	3	6	6	3	2	0	0	0	0	0	0	2	4	6	0	0	0	0	0	0	0.000107948	0.000202669	0.000284681	0.000117894	7.448e-05	0	0	0	0	0	0	0.000100236	0.00021939	0.000252977	0	0	0	0	0	0	0.185769	0.333522	0.402814	0.207814	0.135011	0	0	0
P	D6RFL1	0	3	0	2	5	2	0	0	0	0	0	0	2	2	3	0	0	0	0	0	0	0.000336234	0	0.000264047	0.000926735	0.000260205	0	0	0	0	0	0	0.000307105	0.000515084	0.000468433	0	0	0	0	0	0	0.422329	0	0.279381	1.40991	0.279381	0	0
P	H0Y9H1	0	3	0	2	5	2	0	0	0	0	0	0	2	2	3	0	0	0	0	0	0	0.000231825	0	0.000182053	0.00063896	0.000179405	0	0	0	0	0	0	0.00021174	0.000355137	0.000322972	0	0	0	0	0	0	0.273503	0	0.185769	0.832314	0.185769	0	0
P	H0YEX5	0	0	2	3	4	2	0	0	0	0	0	0	0	3	2	4	0	0	0	0	0	0	0.00013598	0.000183017	0.000423945	0.000180354	0	0	0	0	0	0	0	0.000214209	0.000155847	0.000429	0	0	0	0	0	0	0.16681	0.264736	0.389953	0.16681	0	0
P	P25685	0	0	2	2	2	3	2	0	0	0	0	2	2	2	3	4	0	2	2	0	0	0	0.000125981	0.000101736	0.000214239	0.000233929	0.000186801	0	0	0	0	9.61085e-05	0.000157767	9.92294e-05	0.000288775	0.000298092	0	0.000125073	0.000195948	0	0	0	0.177606	0.177606	0.177606	0.3122	0.161449	0
P	K7ELW5	0	0	0	2	2	2	3	2	2	2	0	2	0	0	0	2	3	3	2	2	0	0	0	0.00032943	0.000693727	0.000649273	0.000846833	0.000564754	0.000714353	0.000975155	0	0.000466813	0	0	0	0.0006435	0.00110075	0.000944995	0.000634497	0.000881271	0	0	0	0.887991	0.887991	0.887991	0.887991	0.548817
P	E5RI98	2	0	3	3	0	2	0	0	0	2	2	0	3	3	3	4	0	0	2	2	0.000380444	0	0.000771776	0.000830994	0	0.000409452	0	0	0	0.000922444	0.00030379	0	0.000604064	0.000810522	0.000884537	0.000608716	0	0	0.00045015	0.000833635	0.823896	0	0.823896	0.823896	0	1.15278	0	0
P	Q8WZ42	2	0	0	0	0	0	0	0	3	2	3	0	0	0	0	2	0	0	0	3	1.22938e-06	0	0	0	0	0	0	0	1.63771e-06	1.49041e-06	9.81679e-07	0	0	0	0	6.55676e-07	0	0	0	2.02038e-06	0.00230527	0	0	0	0	0	0	0
P	O94808	2	2	3	2	0	0	0	0	0	0	2	0	3	0	0	0	0	0	0	0	6.19198e-05	6.45846e-05	7.85073e-05	6.76249e-05	0	0	0	0	0	0	4.94438e-05	0	7.86524e-05	0	0	0	0	0	0	0	0.0690548	0.0690548	0.106624	0.0690548	0	0	0	0
P	K7ERD8	0	0	2	0	0	0	0	0	0	0	2	2	2	0	0	0	0	0	0	0	0	0	0.000220792	0	0	0	0	0	0	0	0.000130363	0.000168438	0.000207375	0	0	0	0	0	0	0	0	0	0.297179	0	0	0	0	0
P	K7EL66	0	0	2	0	0	0	0	0	0	0	2	2	2	0	0	0	0	0	0	0	0	0	0.000319653	0	0	0	0	0	0	0	0.000188735	0.000243857	0.000300229	0	0	0	0	0	0	0	0	0	0.458814	0	0	0	0	0
P	Q99471	0	0	0	0	0	0	0	4	4	0	0	0	0	0	0	0	0	3	0	0	0	0	0	0	0	0	0	0.000770118	0.000974118	0	0	0	0	0	0	0	0	0.00055227	0	0	0	0	0	0	0	0	0	0.931968
P	P17706	0	0	0	0	0	0	0	3	0	0	0	0	0	0	0	0	0	2	2	0	0	0	0	0	0	0	0	0.000214334	0	0	0	0	0	0	0	0	0	0.000136626	0.000160535	0	0	0	0	0	0	0	0	0.202264
P	C9JQJ4	0	0	0	0	3	3	0	0	0	0	0	0	0	0	0	3	0	0	0	0	0	0	0	0	0.00049552	0.000386472	0	0	0	0	0	0	0	0	0	0.000459643	0	0	0	0	0	0	0	0	0.990673	0.990673	0	0
P	H7C310	0	0	0	0	3	3	0	0	0	0	0	0	0	0	0	3	0	0	0	0	0	0	0	0	0.000452431	0.000352866	0	0	0	0	0	0	0	0	0	0.000419674	0	0	0	0	0	0	0	0	0.745822	0.745822	0	0
P	C9IZU3	0	0	0	0	3	3	0	0	0	0	0	0	0	0	0	3	0	0	0	0	0	0	0	0	0.000556041	0.000433675	0	0	0	0	0	0	0	0	0	0.000515782	0	0	0	0	0	0	0	0	1.1677	1.1677	0	0
P	Q9H115	0	0	0	0	0	2	2	0	0	0	0	0	0	0	0	2	0	0	0	0	0	0	0	0	0	0.000152514	0.000170503	0	0	0	0	0	0	0	0	0.000113368	0	0	0	0	0	0	0	0	0	0.193988	0.193988	0
P	P54920	0	0	0	0	0	2	2	0	0	0	0	0	0	0	0	2	0	0	0	0	0	0	0	0	0	0.000154065	0.000172237	0	0	0	0	0	0	0	0	0.000114521	0	0	0	0	0	0	0	0	0	0.196741	0.196741	0
P	M0R0Y2	0	0	0	0	0	2	2	0	0	0	0	0	0	0	0	2	0	0	0	0	0	0	0	0	0	0.000177536	0.000198477	0	0	0	0	0	0	0	0	0.000131968	0	0	0	0	0	0	0	0	0	0.230269	0.230269	0
P	A0A087WZQ7	0	0	0	0	0	2	2	0	0	0	0	0	0	0	0	2	0	0	0	0	0	0	0	0	0	0.000150494	0.000168245	0	0	0	0	0	0	0	0	0.000111867	0	0	0	0	0	0	0	0	0	0.191242	0.191242	0
P	P38117	0	0	0	0	0	0	3	5	0	0	0	0	0	0	0	0	0	4	0	0	0	0	0	0	0	0	0.000348696	0.000406955	0	0	0	0	0	0	0	0	0	0.000444703	0	0	0	0	0	0	0	0	0.396368	0.702159
P	V9GYD9	0	0	0	0	0	0	0	2	2	0	0	0	0	0	0	0	0	0	4	0	0	0	0	0	0	0	0	0.000202156	0.000255706	0	0	0	0	0	0	0	0	0	0.000340682	0	0	0	0	0	0	0	0	0.169499
P	O95319	0	0	0	0	0	0	0	2	2	0	0	0	0	0	0	0	0	0	4	0	0	0	0	0	0	0	0	0.000175096	0.000221478	0	0	0	0	0	0	0	0	0	0.000295079	0	0	0	0	0	0	0	0	0.145513
P	E9PC62	0	0	0	0	0	0	0	2	2	0	0	0	0	0	0	0	0	0	4	0	0	0	0	0	0	0	0	0.000170727	0.000215951	0	0	0	0	0	0	0	0	0	0.000287716	0	0	0	0	0	0	0	0	0.142878
P	A0A0J9YX66	0	0	0	0	0	0	0	2	2	0	0	0	0	0	0	0	0	0	4	0	0	0	0	0	0	0	0	0.000173052	0.000218892	0	0	0	0	0	0	0	0	0	0.000291634	0	0	0	0	0	0	0	0	0.142878
P	A0A087WY81	3	5	4	2	0	0	0	0	0	0	5	0	2	2	0	0	0	0	0	0	0.00107728	0.00168546	0.00120196	0.000470614	0	0	0	0	0	0	0.000946243	0	0.00136839	0.00045902	0	0	0	0	0	0	0.887991	1.44343	1.44343	0.563148	0	0	0	0
P	A0A0J9YXJ0	0	0	0	0	0	0	0	2	2	0	0	0	0	0	0	0	0	0	4	0	0	0	0	0	0	0	0	0.000166883	0.000211089	0	0	0	0	0	0	0	0	0	0.000281238	0	0	0	0	0	0	0	0	0.137627
P	Q5VZZ6	0	0	0	0	0	0	0	2	2	0	0	0	0	0	0	0	0	0	4	0	0	0	0	0	0	0	0	0.000177189	0.000224125	0	0	0	0	0	0	0	0	0	0.000298605	0	0	0	0	0	0	0	0	0.148154
P	H3BMQ1	0	0	0	0	0	0	0	3	3	0	0	0	0	0	0	0	0	2	0	0	0	0	0	0	0	0	0	0.00105891	0.00133941	0	0	0	0	0	0	0	0	0.000674996	0	0	0	0	0	0	0	0	0	1.04174
P	P50579	0	0	0	0	0	0	0	0	0	2	0	0	0	0	0	0	0	0	3	2	0	0	0	0	0	0	0	0	0	0.000214208	0	0	0	0	0	0	0	0	0.000139377	0.000193585	0	0	0	0	0	0	0	0
P	P0DN26	0	0	0	0	0	0	2	2	0	0	0	0	0	0	0	0	0	2	0	0	0	0	0	0	0	0	0.000774542	0.00090395	0	0	0	0	0	0	0	0	0	0.000864324	0	0	0	0	0	0	0	0	0.342765	0.342765
P	H3BSV8	3	3	4	0	3	0	0	0	0	0	3	0	3	0	0	0	0	0	0	0	0.00026526	0.000276675	0.000376677	0	0.000366037	0	0	0	0	0	0.000254176	0	0.000269552	0	0	0	0	0	0	0	0.276439	0.291219	0.291219	0	0.291219	0	0	0
P	K7EIH8	0	0	0	3	3	3	0	0	0	0	2	0	0	0	3	4	2	0	0	0	0	0	0	0.000264047	0.000185347	0.000303573	0	0	0	0	9.65286e-05	0	0	0	0.000234217	0.000386837	0.000220569	0	0	0	0	0	0	0.291219	0.303167	0.291219	0	0
P	Q9Y536	0	0	0	0	0	0	2	2	0	0	0	0	0	0	0	0	0	2	0	0	0	0	0	0	0	0	0.000774542	0.00090395	0	0	0	0	0	0	0	0	0	0.000864324	0	0	0	0	0	0	0	0	0.342765	0.342765
P	F5H284	0	0	0	0	0	0	2	2	0	0	0	0	0	0	0	0	0	2	0	0	0	0	0	0	0	0	0.000774542	0.00090395	0	0	0	0	0	0	0	0	0	0.000864324	0	0	0	0	0	0	0	0	0.342765	0.342765
P	A0A0B4J2A2	0	0	0	0	0	0	2	2	0	0	0	0	0	0	0	0	0	2	0	0	0	0	0	0	0	0	0.000774542	0.00090395	0	0	0	0	0	0	0	0	0	0.000864324	0	0	0	0	0	0	0	0	0.342765	0.342765
P	A0A0H2UH34	0	0	0	0	0	0	2	2	0	0	0	0	0	0	0	0	0	2	0	0	0	0	0	0	0	0	0.000774542	0.00090395	0	0	0	0	0	0	0	0	0	0.000864324	0	0	0	0	0	0	0	0	0.342765	0.342765
P	A0A075B759	0	0	0	0	0	0	2	2	0	0	0	0	0	0	0	0	0	2	0	0	0	0	0	0	0	0	0.000774542	0.00090395	0	0	0	0	0	0	0	0	0	0.000864324	0	0	0	0	0	0	0	0	0.342765	0.342765
P	A0A075B767	0	0	0	0	0	0	2	2	0	0	0	0	0	0	0	0	0	2	0	0	0	0	0	0	0	0	0.000774542	0.00090395	0	0	0	0	0	0	0	0	0	0.000864324	0	0	0	0	0	0	0	0	0.342765	0.342765
P	P53004	0	0	0	0	0	0	4	0	0	0	0	0	0	0	0	0	3	3	0	0	0	0	0	0	0	0	0.000386225	0	0	0	0	0	0	0	0	0	0.000341659	0.000335218	0	0	0	0	0	0	0	0	0.51008	0
P	K7EQ02	0	0	0	0	0	6	6	2	0	0	0	0	0	0	0	0	6	5	0	2	0	0	0	0	0	0.000416965	0.000504992	0.000226679	0	0	0	0	0	0	0	0	0.000574357	0.000476832	0	0.000212233	0	0	0	0	0	0.614359	0.614359	0.244515
P	O60828	0	0	0	0	3	3	0	0	0	0	0	0	0	0	0	3	0	0	0	0	0	0	0	0	0.000274873	0.000257259	0	0	0	0	0	0	0	0	0	0.000254972	0	0	0	0	0	0	0	0	0.599558	0.599558	0	0
P	B1APP8	2	2	0	0	0	0	0	0	0	0	6	0	0	0	0	0	0	0	0	0	0.000156792	0.00016354	0	0	0	0	0	0	0	0	0.000500802	0	0	0	0	0	0	0	0	0	0.30017	0.30017	0	0	0	0	0	0
P	H0Y9K7	0	0	0	3	3	4	0	0	0	0	0	0	0	2	0	6	0	0	0	0	0	0	0	0.000775564	0.000979929	0.000968087	0	0	0	0	0	0	0	0.000100861	0	0.00146447	0	0	0	0	0	0	0	0.606941	0.606941	0.606941	0	0
P	Q9H0C8	0	0	0	0	0	0	0	3	0	0	0	0	0	0	0	0	2	2	0	0	0	0	0	0	0	0	0	0.000340365	0	0	0	0	0	0	0	0	0.000147421	0.000144642	0	0	0	0	0	0	0	0	0	0.193988
P	A0A0A0MSL3	0	0	0	0	0	0	0	0	0	3	0	0	0	0	0	0	0	0	2	3	0	0	0	0	0	0	0	0	0	0.00099409	0	0	0	0	0	0	0	0	0.000808522	0.00112298	0	0	0	0	0	0	0	0
P	G3V2F7	0	0	0	0	0	0	0	0	0	3	0	0	0	0	0	0	0	0	2	3	0	0	0	0	0	0	0	0	0	0.000975155	0	0	0	0	0	0	0	0	0.000793121	0.00110159	0	0	0	0	0	0	0	0
P	P53634	0	0	0	0	0	0	0	0	3	0	0	0	0	0	0	0	0	0	2	2	0	0	0	0	0	0	0	0	0.000202503	0	0	0	0	0	0	0	0	0	0.000143892	0.000199856	0	0	0	0	0	0	0	0
P	K7EMY3	0	3	2	2	0	0	0	0	0	0	0	0	2	2	0	0	0	0	0	0	0	5.19418e-05	4.0409e-05	3.26322e-05	0	0	0	0	0	0	0	0	3.79535e-05	3.18283e-05	0	0	0	0	0	0	0	0.106624	0.0690548	0.0690548	0	0	0	0
P	J3QSF1	2	4	4	4	5	0	0	0	0	0	6	0	3	3	4	3	0	0	0	0	0.000345011	0.000647745	0.000839874	0.000828958	0.000793479	0	0	0	0	0	0.00060609	0	0.00061354	0.000661529	0.000882369	0.000441617	0	0	0	0	0.370882	0.883649	0.940886	0.940886	1.2182	0	0	0
P	Q5QPM1	3	2	3	2	0	0	0	2	2	0	5	2	2	3	0	0	0	0	0	0	0.000349967	0.000182514	0.000414137	0.000254808	0	0	0	0.000327619	0.000518005	0	0.000605482	0.000270803	0.000296359	0.000310663	0	0	0	0	0	0	0.482518	0.25603	0.482518	0.339677	0	0	0	0.339677
P	J3KNA1	0	0	2	2	0	0	0	0	0	0	0	0	0	3	0	0	0	0	0	0	0	0	3.4067e-05	3.66809e-05	0	0	0	0	0	0	0	0	0	7.15546e-05	0	0	0	0	0	0	0	0	0.0519619	0.0519619	0	0	0	0
P	E5RGH3	0	0	0	0	0	2	2	0	0	0	0	0	0	0	3	3	0	0	0	0	0	0	0	0	0	0.000420825	0.000352847	0	0	0	0	0	0	0	0.000340915	0.000521354	0	0	0	0	0	0	0	0	0	1.02302	0.702159	0
P	K7EIL4	0	0	0	0	0	2	2	0	0	0	0	0	0	2	0	2	0	0	0	0	0	0	0	0	0	0.000413174	0.000346432	0	0	0	0	0	0	0.000306709	0	0.000511875	0	0	0	0	0	0	0	0	0	0.458814	0.458814	0
P	K7ERK8	0	0	0	0	0	2	2	0	0	0	0	0	0	2	0	2	0	0	0	0	0	0	0	0	0	0.000341723	0.000286522	0	0	0	0	0	0	0.000253669	0	0.000423355	0	0	0	0	0	0	0	0	0	0.364583	0.364583	0
P	Q12840	0	0	2	2	0	0	0	0	0	0	0	0	0	3	0	0	0	0	0	0	0	0	3.1129e-05	3.35176e-05	0	0	0	0	0	0	0	0	0	6.53837e-05	0	0	0	0	0	0	0	0	0.0471286	0.0471286	0	0	0	0
P	B0QYN7	0	0	0	0	0	0	0	2	2	0	0	0	0	0	0	0	0	0	2	0	0	0	0	0	0	0	0	0.000322278	0.000407647	0	0	0	0	0	0	0	0	0	0.000271558	0	0	0	0	0	0	0	0	0.383566
P	Q9UIG0	0	0	0	4	0	0	0	0	0	0	0	0	0	2	2	0	0	0	0	0	0	0	0	6.21985e-05	0	0	0	0	0	0	0	0	0	2.27498e-05	2.48273e-05	0	0	0	0	0	0	0	0	0.0764652	0	0	0	0
P	D6RIU4	0	0	0	0	0	0	2	4	2	0	0	0	0	0	0	0	0	4	6	0	0	0	0	0	0	0	0.000198477	0.000617699	0.000292996	0	0	0	0	0	0	0	0	0.000664449	0.00156146	0	0	0	0	0	0	0	0.270574	0.468926
P	P62191	2	0	3	0	0	0	0	0	0	0	3	0	0	0	0	0	0	0	0	0	9.59757e-05	0	9.7349e-05	0	0	0	0	0	0	0	9.57973e-05	0	0	0	0	0	0	0	0	0	0.1508	0	0.164126	0	0	0	0	0
P	Q9NRF8	2	2	0	0	0	0	0	0	0	0	2	0	0	0	0	0	0	0	0	0	7.20637e-05	7.5165e-05	0	0	0	0	0	0	0	0	5.75438e-05	0	0	0	0	0	0	0	0	0	0.0471286	0.0471286	0	0	0	0	0	0
P	G3V2R8	2	2	0	0	0	0	0	0	0	0	2	0	0	0	0	0	0	0	0	0	0.000357876	0.000373277	0	0	0	0	0	0	0	0	0.000285768	0	0	0	0	0	0	0	0	0	0.694338	0.694338	0	0	0	0	0	0
P	G3V2N6	2	2	0	0	0	0	0	0	0	0	2	0	0	0	0	0	0	0	0	0	0.000257496	0.000268577	0	0	0	0	0	0	0	0	0.000205614	0	0	0	0	0	0	0	0	0	0.462177	0.462177	0	0	0	0	0	0
P	G3V3R4	2	2	0	0	0	0	0	0	0	0	2	0	0	0	0	0	0	0	0	0	0.000285333	0.000297613	0	0	0	0	0	0	0	0	0.000227842	0	0	0	0	0	0	0	0	0	0.520548	0.520548	0	0	0	0	0	0
P	F8VXH9	3	3	4	4	2	2	3	4	5	2	5	0	3	4	2	2	2	3	4	2	0.00059385	0.000550583	0.000602347	0.000720628	0.000455259	0.000426086	0.000635125	0.000926549	0.00152358	0.000799932	0.000684951	0	0.000586698	0.000702875	0.000460236	0.000211148	0.000541774	0.000708746	0.00114507	0.000722918	0.803018	0.803018	1.40436	1.81838	0.432188	0.432188	0.803018	1.17771
P	B0QYA5	0	0	2	3	0	2	0	0	0	0	0	0	2	2	0	2	2	0	0	0	0	0	0.000159233	0.000214313	0	0.000211195	0	0	0	0	0	0	0.000199409	0.00012542	0	0.000209317	0.000322245	0	0	0	0	0	0.258925	0.496236	0	0.336596	0	0
P	D6RGF4	5	4	2	0	0	0	0	0	0	0	0	2	2	0	0	0	0	0	0	0	0.000351911	0.000419492	0.000152977	0	0	0	0	0	0	0	0	0.000233406	0.000191575	0	0	0	0	0	0	0	0.770109	0.584893	0.205036	0	0	0	0	0
P	G3V5W4	2	2	0	0	0	0	0	0	0	0	2	0	0	0	0	0	0	0	0	0	0.000435354	0.000454089	0	0	0	0	0	0	0	0	0.000347636	0	0	0	0	0	0	0	0	0	0.896706	0.896706	0	0	0	0	0	0
P	F8WAR4	0	0	0	2	0	0	0	0	0	0	0	0	0	2	2	0	0	0	0	0	0	0	0	0.000143528	0	0	0	0	0	0	0	0	0	0.000186656	0.0002037	0	0	0	0	0	0	0	0	0.294196	0	0	0	0
P	E9PG15	7	8	8	10	8	10	9	8	2	3	10	5	9	10	10	10	8	2	2	2	0.00134624	0.00155198	0.00172484	0.00232149	0.00252582	0.00236397	0.00238705	0.00258687	0.00251702	0.00343595	0.00175393	0.00131585	0.00243004	0.00249072	0.00288291	0.00234294	0.00319974	0.000570802	0.000558911	0.00124206	1.56448	2.0903	2.28852	3.47713	2.0903	3.47713	2.0903	1.77332
P	H3BR88	0	0	0	0	0	2	2	0	0	0	0	0	0	0	0	0	2	2	0	0	0	0	0	0	0	0.000198468	0.000332817	0	0	0	0	0	0	0	0	0	0.000378532	0.000247597	0	0	0	0	0	0	0	0.127197	0.127197	0
P	P32942	0	0	0	0	0	0	0	3	0	0	0	0	0	0	0	0	0	2	2	0	0	0	0	0	0	0	0	0.00013551	0	0	0	0	0	0	0	0	0	7.77418e-05	9.13467e-05	0	0	0	0	0	0	0	0	0.119438
P	P06730	0	0	0	0	0	0	0	2	0	0	2	0	0	0	0	0	0	2	0	0	0	0	0	0	0	0	0	0.000341585	0	0	0.000116546	0	0	0	0	0	0	0.000195967	0	0	0	0	0	0	0	0	0	0.250259
P	Q9Y333	0	0	0	0	0	0	2	0	0	0	0	0	0	0	0	2	2	0	0	0	0	0	0	0	0	0	0.000534842	0	0	0	0	0	0	0	0	0.000355618	0.00045623	0	0	0	0	0	0	0	0	0	1.51189	0
P	E5RGW4	2	2	2	2	0	0	0	0	0	0	2	2	2	2	2	2	0	0	0	0	0.00178938	0.00186638	0.00181498	0.00195425	0	0	0	0	0	0	0.000857305	0.00166154	0.00227292	0.0019061	0.00208016	0.00114521	0	0	0	0	0.659587	0.659587	0.659587	0.659587	0	0	0	0
P	G5EA31	0	0	0	0	0	2	2	0	0	0	0	0	0	0	0	0	3	0	0	0	0	0	0	0	0	3.27129e-05	3.65715e-05	0	0	0	0	0	0	0	0	0	5.54599e-05	0	0	0	0	0	0	0	0	0.0616956	0.0616956	0
P	P53992	0	0	0	0	0	2	2	0	0	0	0	0	0	0	0	0	3	0	0	0	0	0	0	0	0	3.1158e-05	3.48332e-05	0	0	0	0	0	0	0	0	0	5.28237e-05	0	0	0	0	0	0	0	0	0.0592537	0.0592537	0
P	Q96F07	2	0	0	0	0	0	0	0	0	0	4	3	0	0	0	0	0	0	0	0	3.30433e-05	0	0	0	0	0	0	0	0	0	3.95782e-05	7.67063e-05	0	0	0	0	0	0	0	0	0.0447202	0	0	0	0	0	0	0
P	H0YN14	3	3	0	0	0	0	0	0	0	0	4	0	0	0	0	0	0	0	0	0	5.79436e-05	6.04373e-05	0	0	0	0	0	0	0	0	5.55225e-05	0	0	0	0	0	0	0	0	0	0.127197	0.148154	0	0	0	0	0	0
P	K7ERT7	3	3	2	2	3	3	3	4	2	0	3	3	0	3	2	3	3	3	2	0	0.000650794	0.000527957	0.000586761	0.000631783	0.00074837	0.000700415	0.00052202	0.000710777	0.00038531	0	0.00063515	0.000447629	0	0.000539192	0.000672491	0.000617054	0.000791633	0.000679619	0.000456316	0	1.26986	0.348963	0.348963	0.348963	0.348963	0.348963	0.348963	1.26986
P	B1AKQ8	2	2	4	0	2	2	2	0	0	0	3	0	2	0	2	3	3	0	0	0	0.000293259	0.00040784	0.000594911	0	0.000449638	0.000315619	0.000352847	0	0	0	0.000312228	0	0.000496675	0	0.000227277	0.000625625	0.000535085	0	0	0	0.435489	0.468926	1.29615	0	0.435489	0.778279	0.435489	0
P	K7EK45	0	0	0	2	4	5	6	0	0	0	0	2	0	2	2	5	6	5	0	0	0	0	0	0.000270235	0.000569073	0.000621375	0.000942763	0	0	0	0	0.000127644	0	0.000263578	0.000191765	0.000483881	0.000959391	0.000885932	0	0	0	0	0	0.321296	0.794734	1.07014	1.1677	0
P	Q12788	3	4	0	0	0	0	0	0	0	0	3	0	0	0	0	0	0	0	0	0	7.8396e-05	8.17698e-05	0	0	0	0	0	0	0	0	5.21669e-05	0	0	0	0	0	0	0	0	0	0.122018	0.122018	0	0	0	0	0	0
P	A0JNW5	0	0	0	0	0	0	2	2	0	0	0	0	0	0	0	2	2	2	2	2	0	0	0	0	0	0	4.33828e-05	6.07573e-05	0	0	0	0	0	0	0	1.53842e-05	4.93419e-05	5.80939e-05	6.82604e-05	4.74044e-05	0	0	0	0	0	0	0.0280163	0.0280163
P	P18077	3	2	2	0	0	0	0	0	0	0	4	0	0	0	0	0	0	0	0	0	0.000479879	0.000300318	0.000389396	0	0	0	0	0	0	0	0.000459827	0	0	0	0	0	0	0	0	0	0.757924	0.367729	0.367729	0	0	0	0	0
P	A6NLN1	0	2	3	7	11	14	14	4	5	4	0	5	3	5	6	11	14	12	5	6	0	8.358e-05	0.000162556	0.00032818	0.000691095	0.000840852	0.000964136	0.000281305	0.000569314	0.000437154	0	0.000217019	0.000203571	0.000234736	0.000302748	0.000534215	0.0011514	0.000887614	0.000600485	0.000702341	0	0.0964782	0.135011	0.432188	1.13796	1.29615	1.21309	0.210598
P	P62328	5	3	6	5	0	10	4	6	9	13	4	8	4	5	4	3	4	4	8	14	0.00311921	0.00200212	0.00389396	0.0034066	0	0.00955465	0.00317562	0.00774932	0.0136376	0.0314155	0.00134116	0.0100259	0.00396211	0.00408945	0.00278931	0.0020475	0.00394017	0.00515452	0.010599	0.0289167	2.69828	1.70396	2.69828	2.69828	0	2.69828	1.85102	2.69828
P	A0A0A6YYJ8	9	11	10	0	0	0	0	0	0	0	8	3	12	8	0	0	0	0	0	0	0.000553222	0.000697245	0.0006079	0	0	0	0	0	0	0	0.000404943	0.000214041	0.000966239	0.000441982	0	0	0	0	0	0	0.573983	0.713957	0.713957	0	0	0	0	0
P	J3QLK0	0	2	0	2	2	3	2	4	4	3	2	0	2	2	2	2	3	4	4	2	0	0.000485809	0	0.000423899	0.000714131	0.000751916	0.000560404	0.000981052	0.00151669	0.000752877	0.00018596	0	0.000493023	0.000578838	0.000721938	0.000579623	0.000531151	0.0011465	0.00122467	0.000680393	0	0.355189	0	0.355189	0.355189	0.552387	0.355189	1.49459
P	A0A0A6YYC3	9	11	10	0	0	0	0	0	0	0	8	3	12	8	0	0	0	0	0	0	0.000651352	0.000820921	0.000715728	0	0	0	0	0	0	0	0.00047677	0.000252007	0.00113763	0.00052038	0	0	0	0	0	0	0.702159	0.883649	0.883649	0	0	0	0	0
P	Q9Y383	9	11	10	0	0	0	0	0	0	0	8	3	12	8	0	0	0	0	0	0	0.000646367	0.000814639	0.00071025	0	0	0	0	0	0	0	0.000473122	0.000250078	0.00112892	0.000516398	0	0	0	0	0	0	0.698244	0.874995	0.874995	0	0	0	0	0
P	A0A0A0MT49	5	4	2	0	0	0	0	0	0	0	5	0	2	0	0	0	0	0	0	0	3.76823e-05	3.9304e-05	1.91108e-05	0	0	0	0	0	0	0	4.51347e-05	0	2.39326e-05	0	0	0	0	0	0	0	0.0990058	0.0543869	0.0280163	0	0	0	0	0
P	P51532	5	4	2	0	0	0	0	0	0	0	5	0	2	0	0	0	0	0	0	0	3.84602e-05	4.01154e-05	1.95053e-05	0	0	0	0	0	0	0	4.60665e-05	0	2.44266e-05	0	0	0	0	0	0	0	0.101539	0.0543869	0.0303861	0	0	0	0	0
P	A0A087WUW5	0	0	2	4	4	5	3	0	0	0	0	2	2	3	4	4	6	4	0	0	0	0	0.000783541	0.0014061	0.00207272	0.00263272	0.00201381	0	0	0	0	0.000597748	0.000981236	0.000960024	0.00134703	0.00178532	0.00422848	0.00242011	0	0	0	0	0.610646	1.13305	1.13305	1.13305	1.13305	0
P	E7EXB4	7	7	9	7	6	8	8	6	3	5	8	9	9	9	13	9	4	3	4	3	0.000859873	0.000797225	0.0011629	0.00104344	0.000988797	0.0011825	0.00120702	0.000872046	0.000509098	0.00138993	0.000610329	0.00118287	0.00115292	0.00122128	0.00155494	0.00122294	0.000588351	0.00025656	0.000602916	0.000628055	1.00909	1.13796	1.37684	1.07491	0.887991	1.07491	1.13796	0.614359
P	Q9HBD4	5	4	2	0	0	0	0	0	0	0	5	0	2	0	0	0	0	0	0	0	3.77272e-05	3.93508e-05	1.91335e-05	0	0	0	0	0	0	0	4.51885e-05	0	2.39611e-05	0	0	0	0	0	0	0	0.0990058	0.0543869	0.0303861	0	0	0	0	0
P	C9JW69	0	0	3	4	7	5	0	0	0	0	0	0	0	3	4	8	0	0	0	3	0	0	0.00014393	0.000247958	0.000783241	0.000335982	0	0	0	0	0	0	0	0.000181387	0.000296926	0.000575171	0	0	0	0.000373119	0	0	0.25603	0.321296	0.659587	0.422329	0	0
P	Q5QPM2	2	0	2	2	0	0	0	2	2	0	3	0	2	2	0	0	0	0	0	0	0.000593108	0	0.000601595	0.000518204	0	0	0	0.000666282	0.00105347	0	0.000757768	0	0.000602707	0.000505438	0	0	0	0	0	0	0.81134	0	0.81134	0.81134	0	0	0	0.81134
P	Q15424	2	0	2	2	2	2	2	2	2	5	0	0	0	2	3	2	2	0	6	2	3.46142e-05	0	3.51095e-05	7.56069e-05	9.28761e-05	8.69246e-05	6.94125e-05	6.48078e-05	8.19749e-05	0.000223806	0	0	0	7.37442e-05	0.000120718	8.61516e-05	4.73682e-05	0	0.000145622	0.000101129	0.0665962	0	0.104079	0.0543869	0.0543869	0.0543869	0.127197	0.0715193
P	H3BR70	13	14	15	14	14	17	20	6	2	3	18	9	11	13	14	16	10	7	2	2	0.0008942	0.00123355	0.00114106	0.000976589	0.00112778	0.00130387	0.00183943	0.00105313	0.00112716	0.000769333	0.00092133	0.000937452	0.00135568	0.000921803	0.00117364	0.00144612	0.00126315	0.00108442	0.000182028	0.000189618	1.39883	1.80543	1.80543	1.60016	1.84446	2.43558	2.74973	0.573983
P	Q9BQG0	0	3	5	4	0	0	0	0	0	0	5	2	4	5	0	0	0	0	0	0	0	3.31677e-05	5.64448e-05	5.20936e-05	0	0	0	0	0	0	4.44361e-05	2.46061e-05	6.05884e-05	5.92786e-05	0	0	0	0	0	0	0	0.0543869	0.137627	0.0739894	0	0	0	0
P	I3L0J9	9	10	0	0	0	0	0	0	0	0	9	0	2	0	0	0	0	0	0	0	0.000177171	0.000184796	0	0	0	0	0	0	0	0	0.000133152	0	3.97144e-05	0	0	0	0	0	0	0	0.288249	0.393157	0	0	0	0	0	0
P	A0A0A6YYG9	0	0	0	0	2	3	0	0	0	0	0	0	0	0	2	3	3	0	0	0	0	0	0	0	5.82731e-05	0.000127258	0	0	0	0	0	0	0	0	5.89102e-05	0.000108108	0.000138694	0	0	0	0	0	0	0	0.0764652	0.116863	0	0
P	F8WDD7	0	0	0	0	2	3	0	0	0	0	0	0	0	0	2	3	3	0	0	0	0	0	0	0	0.000322307	0.000703858	0	0	0	0	0	0	0	0	0.000325831	0.000597942	0.000767113	0	0	0	0	0	0	0	0.503142	0.840772	0	0
P	E5RHP0	0	0	2	3	5	5	6	4	5	0	0	0	2	2	2	5	5	6	6	3	0	0	0.000783541	0.0014061	0.00236883	0.00249416	0.0037178	0.00307343	0.00274416	0	0	0	0.000817697	0.000822878	0.00119736	0.00178532	0.00299517	0.00466735	0.00467168	0.00253903	0	0	0.803018	0.803018	1.38781	1.38781	1.90402	0.803018
P	P36507	3	3	5	3	2	0	0	0	0	0	7	4	3	0	3	0	0	0	0	0	0.00015836	0.000165175	0.000240939	0.000172951	9.10517e-05	0	0	0	0	0	0.00027398	0.000449307	0.000201153	0	0.000184094	0	0	0	0	0	0.235947	0.230269	0.479108	0.207814	0.127197	0	0	0
P	Q9UBT2	2	6	4	3	2	0	2	2	0	0	3	2	4	3	0	0	2	0	0	0	3.29917e-05	0.000189263	0.000117123	9.00785e-05	3.79382e-05	0	9.92383e-05	9.26549e-05	0	0	5.26885e-05	0.000102115	0.000125721	7.02875e-05	0	0	0.000135443	0	0	0	0.164126	0.485936	0.273503	0.205036	0.174898	0	0.0939563	0.0939563
P	J3KSJ0	2	2	2	2	0	0	0	0	0	0	2	0	2	2	0	0	0	0	0	0	0.00150819	0.00196637	0.00152977	0.000823575	0	0	0	0	0	0	0.000903232	0	0.00239468	0.000803285	0	0	0	0	0	0	1.18273	1.18273	1.18273	1.18273	0	0	0	0
P	H7C540	0	3	2	2	2	0	0	0	0	0	0	0	2	2	3	2	0	0	0	0	0	0.000254605	0.000185695	0.000266591	0.000280699	0	0	0	0	0	0	0	0.000310063	0.000260023	0.00035471	0.000195282	0	0	0	0	0	0.489361	0.253141	0.253141	0.253141	0	0	0
P	Q8IZP2	0	0	0	0	2	5	7	0	0	0	0	0	0	0	2	2	4	4	0	0	0	0	0	0	0.000303506	0.0006628	0.00089976	0	0	0	0	0	0	0	0.000255687	0.000328453	0.000662168	0.000649684	0	0	0	0	0	0	0.294196	0.940886	1.11349	0
P	Q9ULV4	0	0	0	0	2	4	3	0	0	0	0	0	0	0	0	0	5	0	0	0	0	0	0	0	7.68369e-05	0.000119855	0.000160791	0	0	0	0	0	0	0	0	0	0.000243836	0	0	0	0	0	0	0	0.0914403	0.202264	0.261828	0
P	Q9Y3C8	0	0	0	0	0	0	2	3	2	0	0	0	2	2	0	0	0	2	3	0	0	0	0	0	0	0	0.000304251	0.000976482	0.000449144	0	0	0	0.000321203	0.000202024	0	0	0	0.000679038	0.000897604	0	0	0	0	0	0	0	0.282331	0.555966
P	R4GMN4	0	0	2	2	2	0	0	0	0	0	0	0	0	0	3	0	0	0	0	0	0	0	0.000118107	0.00012717	0.000178533	0	0	0	0	0	0	0	0	0	0.000225606	0	0	0	0	0	0	0	0.25603	0.224616	0.224616	0	0	0
P	Q96AG4	0	0	0	0	0	0	0	9	4	0	0	0	0	0	0	0	0	2	7	0	0	0	0	0	0	0	0	0.000724338	0.000427565	0	0	0	0	0	0	0	0	0.000230862	0.000651031	0	0	0	0	0	0	0	0	1.19786
P	E9PP73	2	3	2	0	0	0	0	0	0	0	4	0	0	0	0	0	0	0	0	0	0.000130337	0.000135947	4.40675e-05	0	0	0	0	0	0	0	0.000156114	0	0	0	0	0	0	0	0	0	0.119438	0.180321	0.124605	0	0	0	0	0
P	P50502	0	0	0	0	2	5	8	0	0	0	0	0	0	0	2	2	4	4	0	0	0	0	0	0	0.000197402	0.000431089	0.000619634	0	0	0	0	0	0	0	0.0001663	0.000213628	0.000430678	0.000422559	0	0	0	0	0	0	0.183042	0.538155	0.721869	0
P	D6RDX1	0	0	0	0	0	2	3	4	3	0	0	0	0	0	0	0	2	4	6	0	0	0	0	0	0	0.000118357	0.000220529	0.000514749	0.000260441	0	0	0	0	0	0	0	0.000200657	0.000442966	0.00098314	0	0	0	0	0	0	0.202264	0.291219	0.291219
P	O00567	9	12	8	2	0	0	0	0	2	5	12	7	6	6	0	0	0	0	4	0	0.000284372	0.000370763	0.000288442	7.76434e-05	0	0	0	0	0.000126275	0.000517128	0.000340613	0.000275058	0.000248338	0.000151461	0	0	0	0	0.000224317	0	0.496236	0.832314	0.592209	0.172195	0	0	0	0
P	F8WCF6	0	0	0	0	2	4	0	0	0	0	0	0	2	0	2	4	4	0	0	0	0	0	0	0	0.000201219	0.000502201	0	0	0	0	0	0	0.000222269	0	0.000203419	0.000497734	0.000558735	0	0	0	0	0	0	0	0.288249	0.62181	0	0
P	P59998	0	0	0	0	2	4	0	0	0	0	0	0	2	0	2	4	4	0	0	0	0	0	0	0	0.00021679	0.000541061	0	0	0	0	0	0	0.000239468	0	0.00021916	0.00053625	0.000601971	0	0	0	0	0	0	0	0.315225	0.682674	0	0
P	H3BTW0	2	2	2	2	0	0	3	2	0	0	2	2	2	2	0	0	0	3	2	0	0.00071173	0.00074236	0.000601595	0.000388653	0	0	0.000713623	0.00116599	0	0	0.000568326	0.000734312	0.000753384	0.000379078	0	0	0	0.00127415	0.000935705	0	0.909853	0.909853	0.909853	0.909853	0	0	0.909853	0.909853
P	H3BVE0	2	2	2	2	0	0	3	2	0	0	2	2	2	2	0	0	0	3	2	0	0.000254393	0.000265341	0.000215028	0.000138916	0	0	0.00025507	0.000416761	0	0	0.000203137	0.000262465	0.000269282	0.000135494	0	0	0	0.000455419	0.000334449	0	0.258925	0.258925	0.258925	0.258925	0	0	0.258925	0.258925
P	H3BV85	2	2	2	2	0	0	3	2	0	0	2	2	2	2	0	0	0	3	2	0	0.000719818	0.000750796	0.000608431	0.00039307	0	0	0.000721733	0.00117924	0	0	0.000574784	0.000742657	0.000761945	0.000383386	0	0	0	0.00128863	0.000946338	0	0.923092	0.923092	0.923092	0.923092	0	0	0.923092	0.923092
P	F8VTZ0	0	2	2	0	0	0	2	2	2	0	0	2	2	0	0	0	0	2	2	2	0	0.000860287	0.00100391	0	0	0	0.00119086	0.00138982	0.00263697	0	0	0.000765865	0.00104767	0	0	0	0	0.00155038	0.00234219	0.00216875	0	0.981527	0.981527	0	0	0	0.981527	0.981527
P	P0DN76	2	3	2	0	0	0	0	0	0	0	4	0	2	2	0	0	0	0	0	0	0.000263933	0.00022941	0.00026771	0	0	0	0	0	0	0	0.000316131	0	0.000223504	0.000140575	0	0	0	0	0	0	0.224616	0.34586	0.224616	0	0	0	0	0
P	Q01081	2	3	2	0	0	0	0	0	0	0	4	0	2	2	0	0	0	0	0	0	0.000263933	0.00022941	0.00026771	0	0	0	0	0	0	0	0.000316131	0	0.000223504	0.000140575	0	0	0	0	0	0	0.224616	0.34586	0.224616	0	0	0	0	0
P	F6X3N5	3	3	4	2	3	2	3	0	0	0	4	0	2	2	3	4	4	0	0	0	0.000259076	0.000405337	0.000394174	0.000282946	0.00044688	0.000418244	0.000545506	0	0	0	0.000310313	0	0.000329085	0.000275975	0.000225883	0.000690874	0.000620436	0	0	0	0.527566	0.548817	0.733804	0.327394	0.527566	0.327394	0.527566	0
P	K7ER44	0	0	0	3	3	3	0	0	0	0	0	0	0	0	3	4	2	0	0	0	0	0	0	0.000540471	0.000379382	0.000621375	0	0	0	0	0	0	0	0	0.000479412	0.000791806	0.000451478	0	0	0	0	0	0	0.686553	0.713957	0.686553	0	0
P	A0A087X1H6	0	0	0	0	2	4	6	0	0	0	0	0	0	0	2	2	4	4	0	0	0	0	0	0	0.000286777	0.000536801	0.000800157	0	0	0	0	0	0	0	0.000241594	0.000310349	0.00062567	0.000613874	0	0	0	0	0	0	0.276439	0.633052	0.770109	0
P	P26599	0	2	3	7	10	13	13	4	5	4	0	5	3	5	6	10	13	11	5	6	0	8.29504e-05	0.000161332	0.000325708	0.000640163	0.000791722	0.00090903	0.000279186	0.000565025	0.000433861	0	0.000215384	0.000202037	0.000232968	0.000300468	0.000508983	0.00108831	0.000827538	0.000595961	0.000697051	0	0.0964782	0.135011	0.425608	0.836538	0.967886	1.01837	0.210598
P	Q8TAT6	0	0	0	0	2	3	3	0	0	0	0	0	0	0	0	4	2	0	0	0	0	0	0	0	5.99025e-05	7.47519e-05	0.000125354	0	0	0	0	0	0	0	0	0.000148174	7.1286e-05	0	0	0	0	0	0	0	0.116863	0.273503	0.250259	0
P	A0A087X1I3	0	0	2	2	2	3	4	4	0	0	0	3	0	2	0	3	3	6	0	0	0	0	6.18982e-05	6.66477e-05	9.35663e-05	0.000109463	0.00014685	0.000171385	0	0	0	0.000157403	0	6.50057e-05	0	0.00010849	0.000250531	0.000300432	0	0	0	0	0.137627	0.137627	0.148154	0.30017	0.399587	0.235947
P	F8WCR5	3	3	0	0	0	0	0	0	0	0	3	3	3	2	0	0	0	0	0	0	0.000494875	0.000516172	0	0	0	0	0	0	0	0	0.000395164	0.000510576	0.000523837	0.000263578	0	0	0	0	0	0	1.208	1.208	0	0	0	0	0	0
P	Q15459	0	2	4	6	7	0	0	0	2	2	0	2	3	4	5	4	0	0	2	3	0	4.16583e-05	9.45255e-05	0.000130858	0.000168402	0	0	0	9.45865e-05	0.000129119	0	4.12067e-05	5.07323e-05	8.50895e-05	0.000139289	9.94057e-05	0	0	8.40128e-05	0.000116688	0	0.0964782	0.205036	0.230269	0.233105	0	0	0
P	P32969	2	0	3	3	2	4	2	0	0	0	2	2	2	2	2	3	2	0	0	0	0.000109972	0	0.000334637	0.000300262	0.000252921	0.00041425	0.000198477	0	0	0	0.000263443	0.000340384	0.00027938	0.000234292	0.000255687	0.000351914	0.000225739	0	0	0	0.432188	0	0.636817	0.636817	0.432188	1.67301	0.636817	0
P	Q5JNZ5	4	5	4	4	0	0	0	0	0	0	6	2	5	2	0	0	0	0	0	0	0.00110163	0.00172357	0.00121051	0.00080209	0	0	0	0	0	0	0.00168603	0.000710367	0.00128272	0.000586748	0	0	0	0	0	0	1.01372	1.05589	1.05589	0.749847	0	0	0	0
P	P50416	0	0	2	4	3	0	0	0	0	0	3	0	3	3	2	0	0	0	0	0	0	0	4.15591e-05	0.000104412	4.7116e-05	0	0	0	0	0	6.54347e-05	0	5.20449e-05	8.7291e-05	6.35082e-05	0	0	0	0	0	0	0	0.0764652	0.114295	0.1324	0	0	0
P	F6XY72	0	0	3	3	5	4	5	6	3	0	0	2	3	2	2	5	5	7	6	2	0	0	0.000914131	0.0014061	0.00222077	0.00221703	0.00356289	0.0036158	0.00205812	0	0	0.000796997	0.00114478	0.000822878	0.00119736	0.00192265	0.00299517	0.00518595	0.00467168	0.0019748	0	0	1.38781	0.803018	1.38781	0.803018	1.38781	2.53997
P	F6VDH7	0	0	0	0	2	4	5	0	0	0	0	0	0	0	2	2	3	4	0	0	0	0	0	0	0.000449638	0.000841651	0.00109775	0	0	0	0	0	0	0	0.000378795	0.000486597	0.000891808	0.000962494	0	0	0	0	0	0	0.468926	1.09411	1.38232	0
P	C9J9K3	4	5	8	8	8	8	8	8	7	0	3	4	6	7	6	8	6	11	10	3	0.000559858	0.000542241	0.000689555	0.000829814	0.000919715	0.000860779	0.00096231	0.00106693	0.00113647	0	0.00025546	0.000680768	0.000761945	0.000766772	0.000790304	0.000810468	0.000985043	0.00161079	0.00138796	0.000613385	0.671091	1.04644	2.48337	2.48337	2.48337	2.48337	2.48337	1.77332
P	Q9UNX3	2	2	4	2	0	0	0	0	0	0	5	0	2	2	0	0	0	0	0	0	0.000509664	0.000455655	0.000443106	0.00031807	0	0	0	0	0	0	0.000523252	0	0.000184969	0.000310234	0	0	0	0	0	0	0.288249	0.288249	0.857804	0.288249	0	0	0	0
P	Q01130	3	3	0	0	0	0	0	0	0	0	2	2	2	0	0	0	0	0	0	0	0.000429936	0.000548092	0	0	0	0	0	0	0	0	0.000152582	0.000443578	0.000364079	0	0	0	0	0	0	0	0.285287	0.3122	0	0	0	0	0	0
P	P40121	0	0	0	0	0	0	2	5	4	0	0	0	0	0	0	0	0	2	7	3	0	0	0	0	0	0	0.000292011	0.000553799	0.000700497	0	0	0	0	0	0	0	0	0.00032586	0.000957215	0.000598277	0	0	0	0	0	0	0.172195	0.374042
P	Reverse_sp|Q9NNX6|CD209_HUMAN	0	0	0	0	0	0	0	3	0	0	0	0	0	0	2	2	0	2	0	0	0	0	0	0	0	0	0	0.00022017	0	0	0	0	0	0	6.07572e-05	5.57487e-05	0	0.000105259	0	0	0	0	0	0	0	0	0	0.158777
P	J3QRI7	3	3	5	3	2	0	0	0	0	0	6	0	3	3	2	0	0	0	0	0	0.000888	0.000926215	0.000800627	0.000538787	0.00034038	0	0	0	0	0	0.000866653	0	0.000501317	0.000630616	0.000344101	0	0	0	0	0	0.713957	0.713957	1.8119	0.713957	0.472312	0	0	0
P	J3QRC4	3	3	5	3	2	0	0	0	0	0	6	0	3	3	2	0	0	0	0	0	0.000703822	0.000734111	0.000634571	0.000427039	0.000269783	0	0	0	0	0	0.000686902	0	0.00039734	0.000499822	0.000272732	0	0	0	0	0	0.531088	0.531088	1.26986	0.531088	0.358313	0	0	0
P	Reverse_tr|M0QZG5|M0QZG5_HUMAN	0	0	0	0	0	0	0	3	0	0	0	0	0	0	2	2	0	2	0	0	0	0	0	0	0	0	0	0.000266313	0	0	0	0	0	0	7.34907e-05	6.74326e-05	0	0.00012732	0	0	0	0	0	0	0	0	0	0.196741
P	D6RAN4	2	0	3	3	2	3	2	0	0	0	2	2	2	2	2	3	2	0	0	0	0.000116015	0	0.000353024	0.000316759	0.000266818	0.000312151	0.000209382	0	0	0	0.000277918	0.000359087	0.00029473	0.000247165	0.000269735	0.00037125	0.000238142	0	0	0	0.462177	0	0.678804	0.678804	0.462177	0.678804	0.678804	0
P	P55060	0	2	2	2	2	2	3	2	0	0	2	0	3	3	4	3	5	3	0	0	0	3.40216e-05	4.41128e-05	4.74976e-05	5.00113e-05	4.68065e-05	7.84912e-05	6.10701e-05	0	0	2.60458e-05	0	6.90537e-05	0.000150564	0.000214871	9.27806e-05	0.000163667	8.75896e-05	0	0	0	0.0764652	0.0764652	0.0764652	0.0739894	0.0739894	0.109175	0.0764652
P	A0A087X1W2	0	3	6	5	3	0	0	0	0	0	0	2	4	4	4	4	0	0	0	0	0	0.000347737	0.0005636	0.000445019	0.000425973	0	0	0	0	0	0	0.000171984	0.000564641	0.000434056	0.000473693	0.000474158	0	0	0	0	0	0.348963	0.733804	0.559552	0.370882	0	0	0
P	O14745	0	0	0	0	0	0	3	9	6	4	0	0	0	0	0	0	0	3	7	8	0	0	0	0	0	0	0.000212891	0.00115948	0.000890447	0.00107253	0	0	0	0	0	0	0	0.000316758	0.00107005	0.00148622	0	0	0	0	0	0	0.342765	0.761976
P	E7ENU9	0	0	0	0	0	0	2	4	3	0	0	0	0	0	0	0	0	2	6	3	0	0	0	0	0	0	0.00040166	0.000644556	0.000815294	0	0	0	0	0	0	0	0	0.000448219	0.00118498	0.000822926	0	0	0	0	0	0	0.244515	0.374042
P	A6NHG4	0	0	0	0	0	0	0	3	2	0	0	0	0	0	0	0	0	3	4	0	0	0	0	0	0	0	0	0.00110633	0.000419816	0	0	0	0	0	0	0	0	0.000528915	0.000994361	0	0	0	0	0	0	0	0	1.09411
P	C9J0E9	0	0	0	0	3	2	0	0	0	0	0	2	2	2	2	3	0	0	0	0	0	0	0	0	0.000322307	0.000201102	0	0	0	0	0	0.000144588	0.000178012	9.95221e-05	0.000162915	0.000249143	0	0	0	0	0	0	0	0	0.264736	0.129796	0	0
P	F5H867	0	0	0	0	2	2	3	0	0	0	0	0	0	0	0	0	3	2	0	0	0	0	0	0	0.000359711	0.000252495	0.000564555	0	0	0	0	0	0	0	0	0	0.000642102	0.000209999	0	0	0	0	0	0	0.559552	0.559552	0.559552	0
P	B5MC82	0	0	0	0	0	0	0	3	2	0	0	0	0	0	0	0	0	3	4	0	0	0	0	0	0	0	0	0.000893059	0.000338887	0	0	0	0	0	0	0	0	0.000426955	0.000802677	0	0	0	0	0	0	0	0	0.815516
P	H3BU13	2	3	3	3	2	4	2	0	0	0	4	2	2	4	3	4	2	2	0	0	0.000901235	0.00134289	0.00117531	0.00182793	0.00118441	0.00180134	0.00123927	0	0	0	0.00185052	0.0011955	0.000981236	0.00164576	0.00179604	0.00151065	0.00123331	0.000691459	0	0	0.96336	1.60016	1.60016	1.52348	0.905461	2.4435	0.96336	0
P	F5GXS2	0	2	7	14	18	7	0	0	0	0	0	4	5	9	17	18	0	0	0	0	0	8.45426e-05	0.000246642	0.000619657	0.00123499	0.000283512	0	0	0	0	0	0.000188159	0.000257394	0.000388537	0.000965818	0.00114558	0	0	0	0	0	0.106624	0.482518	0.86638	1.26464	0.496236	0	0
P	H3BPF6	0	0	0	0	0	0	0	4	4	0	0	0	0	0	0	0	0	3	0	0	0	0	0	0	0	0	0	0.000780251	0.000986935	0	0	0	0	0	0	0	0	0.000559536	0	0	0	0	0	0	0	0	0	0.94536
P	O00299	0	3	5	5	6	7	11	6	0	0	3	3	4	4	5	6	8	11	0	2	0	0.000274149	0.000444332	0.000430583	0.000654867	0.000707196	0.00147581	0.000799677	0	0	0.00020988	0.000338972	0.000500797	0.000373311	0.000509251	0.000700907	0.00119895	0.00182333	0	0.000287967	0	0.452112	0.706082	0.706082	0.931968	1.02768	2.36512	1.23357
P	P43403	5	8	6	0	0	0	0	0	0	0	7	4	6	2	0	0	0	0	0	0	0.00018761	0.00032021	0.000172995	0	0	0	0	0	0	0	0.000258761	0.000158369	0.000216643	7.2672e-05	0	0	0	0	0	0	0.297179	0.506607	0.383566	0	0	0	0	0
P	Q8WU90	0	0	0	3	2	0	0	0	0	0	0	0	0	2	2	2	0	0	0	0	0	0	0	0.000135329	8.54946e-05	0	0	0	0	0	0	0	0	7.91971e-05	5.76195e-05	7.93045e-05	0	0	0	0	0	0	0	0.169499	0.109175	0	0	0
P	P41567	0	0	0	0	0	3	4	0	0	0	0	0	0	0	0	0	4	3	0	0	0	0	0	0	0	0.000402205	0.00078688	0	0	0	0	0	0	0	0	0	0.00115067	0.000627209	0	0	0	0	0	0	0	0.386756	0.807174	0
P	K7EM18	0	0	0	0	0	3	4	0	0	0	0	0	0	0	0	0	4	3	0	0	0	0	0	0	0	0.000375613	0.000734855	0	0	0	0	0	0	0	0	0	0.00107459	0.00058574	0	0	0	0	0	0	0	0.355189	0.737801	0
P	Q8NC51	2	0	3	2	2	6	10	8	7	4	0	0	0	0	0	0	5	7	6	5	5.17516e-05	0	0.000104984	5.65198e-05	8.92664e-05	0.000334185	0.000653805	0.000545029	0.000643443	0.000564658	0	0	0	0	0	0	0.00028328	0.000555879	0.000571514	0.000680393	0.191242	0	0.191242	0.191242	0.191242	0.534617	1.14289	0.990673
P	P08134	0	0	0	0	0	0	0	0	8	0	0	0	0	0	0	0	0	5	5	0	0	0	0	0	0	0	0	0	0.00155455	0	0	0	0	0	0	0	0	0.000734452	0.00094928	0	0	0	0	0	0	0	0	0
P	F5GXD8	0	2	3	4	5	9	11	14	12	4	0	0	4	4	4	5	8	9	20	10	0	0.000319179	0.000543179	0.000584857	0.00105567	0.00189371	0.0031296	0.0053713	0.00638647	0.000927457	0	0	0.000680229	0.000407464	0.000711475	0.00122405	0.00230319	0.00297879	0.0079657	0.00620242	0	0.595879	0.595879	0.883649	1.22843	2.6141	2.6141	2.92645
P	B9A018	0	2	4	3	0	0	0	0	0	0	0	0	3	2	2	0	0	0	0	0	0	6.16325e-05	0.000139848	0.000129068	0	0	0	0	0	0	0	0	0.000125095	0.000125888	0.000114486	0	0	0	0	0	0	0.0990058	0.267652	0.156112	0	0	0	0
P	P30046	0	0	0	0	0	0	0	4	2	0	0	0	0	0	0	0	0	4	5	0	0	0	0	0	0	0	0	0.0015076	0.00047674	0	0	0	0	0	0	0	0	0.000840885	0.00141149	0	0	0	0	0	0	0	0	1.87078
P	C9K073	0	0	0	0	0	0	0	4	0	0	0	0	0	0	0	0	2	3	0	0	0	0	0	0	0	0	0	0.000119417	0	0	0	0	0	0	0	0	6.65008e-05	6.5247e-05	0	0	0	0	0	0	0	0	0	0.137627
P	J3KQ18	0	0	0	0	0	0	0	4	2	0	0	0	0	0	0	0	0	4	5	0	0	0	0	0	0	0	0	0.00134771	0.000426177	0	0	0	0	0	0	0	0	0.0007517	0.00126178	0	0	0	0	0	0	0	0	1.56448
P	B7ZB78	0	0	0	0	0	0	0	0	2	2	0	0	0	0	0	0	0	2	2	2	0	0	0	0	0	0	0	0	0.000635653	0.000433861	0	0	0	0	0	0	0	0.000480506	0.000564595	0.000588136	0	0	0	0	0	0	0	0
P	P30086	0	0	0	0	0	0	0	0	8	10	0	0	0	0	0	0	0	0	0	8	0	0	0	0	0	0	0	0	0.00180498	0.00273773	0	0	0	0	0	0	0	0	0	0.00197933	0	0	0	0	0	0	0	0
P	H0YCY8	0	0	0	0	0	0	0	0	2	0	0	0	0	0	0	0	0	0	2	2	0	0	0	0	0	0	0	0	0.000306151	0	0	0	0	0	0	0	0	0	0.000271927	0.000377688	0	0	0	0	0	0	0	0
P	O75323	0	3	2	2	0	0	0	0	0	0	2	2	2	3	0	0	0	0	0	0	0	0.000231014	0.000149768	0.000161259	0	0	0	0	0	0	0.000117904	0.000171382	0.000187556	0.000157287	0	0	0	0	0	0	0	0.233105	0.137627	0.233105	0	0	0	0
P	H0YHG0	0	0	0	0	0	0	0	2	0	3	0	0	0	0	0	0	0	2	0	0	0	0	0	0	0	0	0	0.000113383	0	0.000195777	0	0	0	0	0	0	0	0.000135515	0	0	0	0	0	0	0	0	0	0.0914403
P	A0A0B4J213	0	0	0	2	2	2	2	2	3	0	0	0	0	0	0	0	2	2	3	0	0	0	0	0.0011304	0.000952175	0.00111395	0.00149441	0.00145341	0.00294145	0	0	0	0	0	0	0	0.00113312	0.00166764	0.00293921	0	0	0	0	3.85288	3.85288	3.85288	3.85288	3.85288
P	Q5TG81	0	0	0	0	0	2	2	0	0	0	0	0	0	0	0	2	0	0	0	0	0	0	0	0	0	0.000134731	0.000150622	0	0	0	0	0	0	0	0	8.90217e-05	0	0	0	0	0	0	0	0	0	0.348963	0.348963	0
P	H0Y858	0	0	0	0	3	2	0	0	0	0	0	0	0	0	2	0	0	0	0	0	0	0	0	0	4.09451e-05	3.83214e-05	0	0	0	0	0	0	0	0	4.13928e-05	0	0	0	0	0	0	0	0	0	0.0839269	0.0839269	0	0
P	I3L0V3	2	0	0	0	0	0	0	0	0	0	2	2	0	0	0	0	0	0	0	0	0.000133637	0	0	0	0	0	0	0	0	0	0.000106711	0.000206816	0	0	0	0	0	0	0	0	0.238797	0	0	0	0	0	0	0
P	F5H783	0	2	3	4	5	10	11	15	12	5	0	0	4	4	5	5	9	10	22	11	0	0.000186638	0.000317622	0.000341993	0.0006173	0.00120363	0.00183002	0.00320366	0.00373446	0.000650792	0	0	0.000397761	0.000238263	0.000468036	0.000715757	0.00146922	0.0018019	0.00486963	0.00372486	0	0.315225	0.315225	0.448772	0.595879	1.31206	1.11836	1.4322
P	Q9H4A4	3	3	4	2	0	0	0	0	0	0	6	2	2	0	0	0	0	0	0	0	6.49682e-05	0.000101646	9.88467e-05	3.54771e-05	0	0	0	0	0	0	0.000116725	7.54082e-05	8.25245e-05	0	0	0	0	0	0	0	0.21899	0.207814	0.273503	0.104079	0	0	0	0
P	A6NKB8	3	3	4	2	0	0	0	0	0	0	6	2	2	0	0	0	0	0	0	0	6.91151e-05	0.000108134	0.000105156	3.77416e-05	0	0	0	0	0	0	0.000124176	8.02215e-05	8.7792e-05	0	0	0	0	0	0	0	0.235947	0.2218	0.291219	0.111732	0	0	0	0
P	P31948	0	3	5	10	11	24	27	32	31	14	0	4	6	7	10	15	18	21	50	29	0	0.000101397	0.000216929	0.000360978	0.000558943	0.00119273	0.00177788	0.00273016	0.0034879	0.00108425	0	0.000180535	0.000222269	0.000207109	0.00042944	0.000663646	0.0012239	0.00148797	0.00450896	0.00374905	0	0.174898	0.241652	0.534617	0.65577	1.40436	1.15278	1.76694
P	Q13148	0	0	0	0	4	8	4	2	0	0	0	2	2	0	0	5	5	0	0	0	0	0	0	0	0.000234594	0.000521458	0.000214776	0.000107426	0	0	0	0.000157859	9.71756e-05	0	0	0.000353614	0.000488556	0	0	0	0	0	0	0	0.442115	1.09411	0.419058	0.396368
P	O94776	0	3	4	8	5	6	0	0	0	0	0	3	4	2	3	8	0	0	0	0	0	6.59381e-05	0.000128244	0.000224387	0.00018174	0.000170094	0	0	0	0	0	0.000122294	0.000140526	5.0506e-05	7.34907e-05	0.000202298	0	0	0	0	0	0.180321	0.180321	0.355189	0.303167	0.318257	0	0
P	H3BPC4	0	0	0	0	0	0	0	2	2	0	0	0	0	0	0	0	0	0	2	0	0	0	0	0	0	0	0	0.00084713	0.00107153	0	0	0	0	0	0	0	0	0	0.000713809	0	0	0	0	0	0	0	0	1.34963
P	A6NHL2	5	5	4	3	0	0	0	0	0	0	6	2	3	3	2	0	0	0	0	0	0.000402409	0.000419727	0.000336138	0.000206817	0	0	0	0	0	0	0.000378034	7.32666e-05	0.000210474	0.000201722	8.25535e-05	0	0	0	0	0	0.161449	0.161449	0.109175	0.109175	0	0	0	0
P	H3BQQ9	0	0	0	0	0	0	0	2	2	0	0	0	0	0	0	0	0	0	2	0	0	0	0	0	0	0	0	0.00043284	0.000547497	0	0	0	0	0	0	0	0	0	0.00036472	0	0	0	0	0	0	0	0	0.548817
P	K7EJ99	0	0	0	0	0	3	0	2	0	0	0	0	0	0	0	3	2	0	0	0	0	0	0	0	0	0.0009942	0	0.000555929	0	0	0	0	0	0	0	0.000844593	0.000722365	0	0	0	0	0	0	0	0	6.49894	0	4.62341
P	A0A0A0MSV7	0	0	0	0	0	3	0	2	0	0	0	0	0	0	0	3	2	0	0	0	0	0	0	0	0	0.000946857	0	0.000529456	0	0	0	0	0	0	0	0.000804374	0.000687966	0	0	0	0	0	0	0	0	5.80769	0	4.17607
P	Q8WUM4	2	5	7	6	0	0	0	0	0	0	6	3	6	7	5	0	0	0	0	0	4.86513e-05	0.000126863	0.000135705	0.000159402	0	0	0	0	0	0	0.000106834	9.41155e-05	0.000169945	0.000129562	0.000113115	0	0	0	0	0	0.0864257	0.196741	0.261828	0.216186	0	0	0	0
P	P60953	0	2	3	2	2	4	2	5	7	5	2	0	0	2	5	4	3	7	7	3	0	0.000115305	0.000336389	0.0003622	0.000254246	0.000475907	0.000332526	0.000853783	0.00147265	0.00107216	0.000132411	0	0	0.000353277	0.000706819	0.000648553	0.000453842	0.00126164	0.00122083	0.000605585	0	0.303167	0.472312	0.288249	0.288249	0.807174	0.383566	1.5293
P	P08243	2	0	0	3	0	0	0	0	0	0	0	0	0	3	2	0	0	0	0	0	5.64563e-05	0	0	0.000123316	0	0	0	0	0	0	0	0	0	0.000100232	6.56308e-05	0	0	0	0	0	0.0764652	0	0	0.109175	0	0	0	0
P	P42704	0	3	3	4	0	0	0	0	0	0	6	5	6	7	0	0	0	0	0	0	0	4.7396e-05	4.60906e-05	4.96272e-05	0	0	0	0	0	0	6.65221e-05	7.03233e-05	0.00010582	8.87417e-05	0	0	0	0	0	0	0	0.0519619	0.0519619	0.137627	0	0	0	0
P	C9JQA1	0	0	0	0	3	3	0	0	0	0	0	0	0	0	0	3	0	0	0	0	0	0	0	0	0.000341978	0.000320064	0	0	0	0	0	0	0	0	0	0.000317218	0	0	0	0	0	0	0	0	0.794734	0.794734	0	0
P	I3L4R8	0	0	0	0	0	3	3	0	0	0	0	0	0	0	0	3	0	0	0	0	0	0	0	0	0	0.000181506	0.000202915	0	0	0	0	0	0	0	0	0.000179892	0	0	0	0	0	0	0	0	0	0.294196	0.3122	0
P	O43143	7	6	5	7	7	3	0	0	0	3	8	4	3	5	5	8	3	0	0	2	0.000252313	0.000166214	0.000188575	0.000188542	0.00019852	0.000114337	0	0	0	0.000321985	0.00015906	0.000184964	0.000134946	0.000113167	0.000138939	0.000198311	0.000127209	0	0	0.000116394	0.25603	0.213389	0.169499	0.227439	0.235947	0.104079	0	0
P	H7C1C4	0	0	0	0	3	2	0	0	0	0	0	0	0	0	0	3	0	0	0	0	0	0	0	0	7.94778e-05	7.43849e-05	0	0	0	0	0	0	0	0	0	7.37233e-05	0	0	0	0	0	0	0	0	0.14025	0.0789467	0	0
P	A8MYV2	5	6	5	0	0	0	0	0	0	0	5	2	6	5	0	0	0	0	0	0	0.000426951	0.000566777	0.000472429	0	0	0	0	0	0	0	0.000340926	0.000240271	0.000690232	0.000330765	0	0	0	0	0	0	0.633052	0.581248	0.690441	0	0	0	0	0
P	P22102	10	12	8	2	0	2	3	0	0	0	14	3	8	2	2	0	6	3	0	0	0.000198603	0.00020715	0.000137831	6.84953e-05	0	5.62489e-05	0.000100614	0	0	0	0.000217014	8.08834e-05	0.000199162	4.45386e-05	4.86058e-05	0	0.000143043	7.01729e-05	0	0	0.425608	0.435489	0.30017	0.0399202	0	0.0471286	0.104079	0
P	P22492	3	0	0	0	0	2	0	3	0	2	3	0	0	0	0	0	0	2	3	2	0.000357011	0	0	0	0	0.000164671	0	0.000429704	0	0.000618305	0.000325804	0	0	0	0	0	0	0.000479345	0.000563231	0.000558777	0.261828	0	0	0	0	0.180321	0	0.193988
P	Q14978	2	2	2	3	2	3	4	6	8	11	2	2	2	3	3	3	3	9	10	8	0.000135931	0.000110274	6.12784e-05	0.000148456	0.000156312	0.000195061	0.000327103	0.000402962	0.000456052	0.00109862	7.23619e-05	0.000140244	0.000153479	0.00012871	0.000158021	0.000161105	0.000289359	0.000385298	0.000667175	0.000628804	0.0690548	0.0690548	0.0690548	0.191242	0.0690548	0.106624	0.156112	0.297179
P	P50991	14	13	14	12	10	7	0	0	0	0	18	5	7	9	9	8	0	0	0	0	0.000528846	0.000592464	0.000615882	0.000492006	0.000382902	0.000231883	0	0	0	0	0.000656896	0.000272813	0.000373197	0.00045902	0.000523707	0.000334285	0	0	0	0	0.786488	0.725838	0.803018	0.803018	0.721869	0.599558	0	0
P	O75533	6	12	12	8	5	2	0	0	0	12	13	9	12	16	6	0	0	0	0	9	8.90572e-05	0.000219558	0.000164239	0.000150315	8.37899e-05	2.61402e-05	0	0	0	0.000608537	0.000181016	0.000213001	0.00023653	0.000250103	0.00010353	0	0	0	0	0.000319326	0.116863	0.348963	0.330454	0.2218	0.0939563	0.0939563	0	0
P	P00367	0	0	0	0	2	5	4	2	0	0	0	0	0	0	2	5	4	5	0	0	0	0	0	0	0.000108783	0.000264713	0.000318701	0.000106271	0	0	0	0	0	0	8.79782e-05	0.000201814	0.000233021	0.000381046	0	0	0	0	0	0	0.104079	0.306171	0.233105	0.114295
P	Q99873	0	3	7	6	3	0	0	0	0	0	0	2	4	5	5	4	0	0	0	0	0	0.000274529	0.000504273	0.000415209	0.000336295	0	0	0	0	0	0	0.000135777	0.000445769	0.00040498	0.000441962	0.000374335	0	0	0	0	0	0.264736	0.686553	0.552387	0.282331	0	0	0
P	E9PKG1	0	3	7	6	3	0	0	0	0	0	0	2	4	5	5	4	0	0	0	0	0	0.000304938	0.000560131	0.000461202	0.000373546	0	0	0	0	0	0	0.000150816	0.000495147	0.00044984	0.000490918	0.0004158	0	0	0	0	0	0.30017	0.786488	0.629296	0.318257	0	0	0
P	D6RHH8	0	0	0	2	0	0	0	0	0	0	0	0	0	2	2	0	0	0	0	0	0	0	0	0.000311623	0	0	0	0	0	0	0	0	0	0.000303946	0.000331701	0	0	0	0	0	0	0	0	0.923092	0	0	0	0
P	H7C2I1	0	3	7	6	3	0	0	0	0	0	0	2	4	5	5	4	0	0	0	0	0	0.000267129	0.000490681	0.000404018	0.00032723	0	0	0	0	0	0	0.000132117	0.000433754	0.000394064	0.00043005	0.000364245	0	0	0	0	0	0.258925	0.663413	0.534617	0.273503	0	0	0
P	O14776	2	0	0	0	2	8	0	0	2	2	0	0	0	0	2	7	5	0	0	3	1.92301e-05	0	0	0	2.21134e-05	0.000134526	0	0	6.83124e-05	0.000116566	0	0	0	0	3.35327e-05	0.00013333	0.00011842	0	0	0.000126412	0.0665962	0	0	0	0.0592537	0.188502	0	0
P	K7EIE7	0	0	0	0	2	2	0	0	0	0	0	0	0	0	0	2	0	0	0	0	0	0	0	0	0.0004564	0.000427154	0	0	0	0	0	0	0	0	0	0.000508026	0	0	0	0	0	0	0	0	0.210598	0.210598	0	0
P	Q71DI3	8	3	7	6	4	4	3	3	2	2	7	3	4	5	4	3	3	3	2	2	0.00326035	0.00089065	0.00338574	0.00203471	0.00151753	0.00100255	0.00112081	0.00152608	0.000827284	0.00150575	0.00235549	0.00180203	0.00147907	0.00165382	0.00180485	0.00107644	0.00138099	0.0011465	0.00110221	0.00119069	1.71644	0.3122	1.71644	0.581248	1.71644	0.581248	0.581248	0.581248
P	E5RIZ6	0	0	0	3	0	0	0	0	0	0	0	0	0	4	5	0	0	0	0	0	0	0	0	0.000467434	0	0	0	0	0	0	0	0	0	0.000607892	0.000663403	0	0	0	0	0	0	0	0	0.862087	0	0	0	0
P	B2ZWH1	0	0	0	0	0	2	0	2	0	0	0	0	0	0	0	0	0	2	0	0	0	0	0	0	0	0.000681737	0	0.000889487	0	0	0	0	0	0	0	0	0	0.00113399	0	0	0	0	0	0	0	1.18776	0	1.18776
P	K7ER00	4	4	0	0	0	0	0	0	0	0	5	0	0	0	0	0	0	0	0	0	0.000154122	0.00014066	0	0	0	0	0	0	0	0	0.000199986	0	0	0	0	0	0	0	0	0	0.207814	0.193988	0	0	0	0	0	0
P	Q9Y285	4	4	0	0	0	0	0	0	0	0	5	0	0	0	0	0	0	0	0	0	0.000166257	0.000151736	0	0	0	0	0	0	0	0	0.000215733	0	0	0	0	0	0	0	0	0	0.227439	0.210598	0	0	0	0	0	0
P	Q12907	0	0	0	0	0	3	5	6	4	0	0	0	0	0	0	0	2	7	8	0	0	0	0	0	0	0.000159583	0.000285449	0.000582997	0.000368715	0	0	0	0	0	0	0	0.000162329	0.000597258	0.00107606	0	0	0	0	0	0	0.270574	0.34586	0.455459
P	F5H1C8	2	2	0	2	0	0	0	0	0	0	2	0	0	0	0	0	0	0	0	0	0.000185216	0.000120742	0	0.000126426	0	0	0	0	0	0	0.00012941	0	0	0	0	0	0	0	0	0	0.145513	0.145513	0	0.145513	0	0	0	0
P	H0YE58	0	0	0	0	0	0	2	2	0	0	0	0	0	0	0	0	3	0	0	0	0	0	0	0	0	0	0.000320231	0.000373734	0	0	0	0	0	0	0	0	0.000485623	0	0	0	0	0	0	0	0	0	0.531088	0.531088
P	Q8IY34	2	2	0	2	0	0	0	0	0	0	2	0	0	0	0	0	0	0	0	0	0.000145368	9.47648e-05	0	9.92259e-05	0	0	0	0	0	0	0.000101568	0	0	0	0	0	0	0	0	0	0.111732	0.111732	0	0.111732	0	0	0	0
P	M0R0R2	4	8	7	4	7	8	4	0	0	0	4	4	5	6	5	6	2	2	2	0	0.000375372	0.00063623	0.000571114	0.000409957	0.00188848	0.00141397	0.000846833	0	0	0	0.000299739	0.000508307	0.000417207	0.000499822	0.000545465	0.0005005	0.000256841	0.000188999	0.000222074	0	0.584893	0.96336	0.790606	0.506607	0.94536	1.51189	0.96336	0
P	Q14166	2	3	4	4	0	0	0	0	0	0	3	0	3	2	0	0	0	0	0	0	4.91801e-05	0.000102593	0.000133023	0.000125327	0	0	0	0	0	0	6.54516e-05	0	0.000104117	6.98509e-05	0	0	0	0	0	0	0.158777	0.213389	0.327394	0.336596	0	0	0	0
P	M0R0P7	5	2	4	2	0	0	0	0	0	0	5	2	2	2	0	0	0	0	0	0	0.00100179	0.000884149	0.000781634	0.000168322	0	0	0	0	0	0	0.00123068	0.000357776	0.00019577	0.000246263	0	0	0	0	0	0	0.958845	0.422329	0.713957	0.422329	0	0	0	0
P	Q99536	3	3	3	3	5	4	4	5	3	0	4	3	2	3	2	5	4	4	3	0	0.000241771	0.000196137	0.00024523	0.000264047	0.000339803	0.000318028	0.000258575	0.000414943	0.000238572	0	0.00025741	0.000166295	0.000136491	0.00020031	0.000249831	0.0003152	0.000367616	0.000396753	0.000339044	0	0.355189	0.116863	0.241652	0.241652	0.324342	0.191242	0.191242	0.44544
P	Q5SSJ5	2	3	2	4	0	0	0	0	0	0	4	0	2	4	0	0	0	0	0	0	5.7273e-05	7.96504e-05	3.87284e-05	0.0001251	0	0	0	0	0	0	0.000106711	0	4.84999e-05	0.000122018	0	0	0	0	0	0	0.137627	0.148154	0.0964782	0.315225	0	0	0	0
P	P61586	0	0	0	0	0	0	0	0	9	3	0	0	0	0	0	0	0	6	5	3	0	0	0	0	0	0	0	0	0.00184603	0.00198947	0	0	0	0	0	0	0	0.000881342	0.00094928	0.00131848	0	0	0	0	0	0	0	0
P	C9J386	2	0	3	2	0	0	0	0	0	2	2	0	2	2	2	2	0	0	0	3	0.00194477	0	0.0012681	0.00121369	0	0	0	0	0	0.00269451	0.00122016	0	0.00123515	0.00147974	0.00145338	0.00103722	0	0	0	0.00304386	0.674943	0	0.674943	0.674943	0	0	0	0
P	P43686	3	4	3	2	0	0	0	0	3	0	4	4	2	2	0	0	0	0	0	2	0.000176797	0.000158062	0.000153709	0.000110335	0	0	0	0	0.000224303	0	0.000100839	0.000156349	0.000128328	0.000107617	0	0	0	0	0	0.000166029	0.227439	0.367729	0.267652	0.135011	0	0	0	0
P	Q9NQ29	6	7	6	0	0	0	0	0	0	0	5	2	7	5	0	0	0	0	0	0	0.000369933	0.000445216	0.000375227	0	0	0	0	0	0	0	0.000249951	0.000176156	0.000542193	0.000242501	0	0	0	0	0	0	0.581248	0.545254	0.62181	0	0	0	0	0
P	E7EVJ5	2	0	0	0	0	0	0	0	0	0	5	3	0	0	0	0	0	0	0	0	3.44167e-05	0	0	0	0	0	0	0	0	0	4.80939e-05	7.98946e-05	0	0	0	0	0	0	0	0	0.0471286	0	0	0	0	0	0	0
P	C9JP48	0	0	0	0	0	2	0	0	2	0	0	0	0	0	0	2	0	0	0	0	0	0	0	0	0	0.000247006	0	0	0.000407647	0	0	0	0	0	0	0.000408016	0	0	0	0	0	0	0	0	0	0.918669	0	0
P	P60842	11	21	19	15	11	4	0	0	0	0	22	9	11	16	12	7	0	0	0	0	0.000780098	0.00138324	0.00134514	0.00122116	0.000837257	0.000223887	0	0	0	0	0.00141195	0.00100606	0.00115605	0.00110798	0.00102778	0.000416056	0	0	0	0	0.896706	1.79254	1.50611	1.18776	0.836538	0.336596	0	0
P	C9J9S3	0	0	0	0	0	2	0	0	2	0	0	0	0	0	0	2	0	0	0	0	0	0	0	0	0	0.000272695	0	0	0.000450042	0	0	0	0	0	0	0.00045045	0	0	0	0	0	0	0	0	0	1.05116	0	0
P	B4DGM3	0	0	2	2	2	0	0	0	0	0	0	0	2	2	2	2	0	0	0	0	0	0	0.000136239	0.000234708	0.000185347	0	0	0	0	0	0	0	0.000136491	0.000114463	0.000187373	0.000143273	0	0	0	0	0	0	0.158777	0.158777	0.158777	0	0	0
P	J3KNP2	3	4	0	0	0	0	0	0	0	0	3	0	0	0	0	0	0	0	0	0	9.08809e-05	9.4792e-05	0	0	0	0	0	0	0	0	6.04747e-05	0	0	0	0	0	0	0	0	0	0.14025	0.14025	0	0	0	0	0	0
P	Q969G3	0	0	2	2	2	0	0	0	0	0	0	0	2	2	2	2	0	0	0	0	0	0	0.000130272	0.000224429	0.00017723	0	0	0	0	0	0	0	0.000130513	0.00010945	0.000179167	0.000136998	0	0	0	0	0	0	0.1508	0.1508	0.1508	0	0	0
P	J3KTJ8	3	3	4	3	2	0	0	0	0	0	5	0	3	3	2	0	0	0	0	0	0.000979546	0.0010217	0.000772771	0.000594332	0.000375471	0	0	0	0	0	0.000869089	0	0.000552999	0.000695628	0.000379576	0	0	0	0	0	0.81134	0.81134	1.24388	0.81134	0.534617	0	0	0
P	M0R042	3	3	2	2	0	0	0	0	0	0	4	0	2	2	0	0	0	0	0	0	0.00219944	0.00221763	0.000892366	0.000400349	0	0	0	0	0	0	0.00187337	0	0.0013969	0.000156194	0	0	0	0	0	0	1.25944	1.25944	1.25944	1.25944	0	0	0	0
P	J3KT12	7	16	16	13	9	4	0	0	0	0	18	8	9	13	9	5	0	0	0	0	0.000650158	0.00132398	0.00135033	0.00118344	0.000783241	0.000266564	0	0	0	0	0.00128554	0.00110201	0.00114046	0.000989384	0.000935768	0.00039629	0	0	0	0	0.603245	1.54097	1.54097	1.15774	0.749847	0.412538	0	0
P	D6RD63	0	2	2	2	2	0	0	0	0	0	2	0	2	3	4	0	0	0	0	0	0	0.00016017	0.000155758	0.000209637	0.000176585	0	0	0	0	0	9.19654e-05	0	0.000146293	0.000204473	0.000312402	0	0	0	0	0	0	0.253141	0.253141	0.253141	0.253141	0	0	0
P	Q9NQ39	0	2	0	2	2	3	2	0	0	0	2	2	0	4	3	4	0	0	0	0	0	0.000250265	0	0.000458581	0.000620807	0.000387351	0.000288693	0	0	0	0.000239493	0.000742657	0	0.000575079	0.000488129	0.000319922	0	0	0	0	0	0.499685	0	0.499685	0.499685	0.499685	0.333522	0
P	H0Y9V9	0	0	2	2	0	3	0	0	0	0	0	0	0	0	0	2	0	0	0	0	0	0	0.000226633	0.000183017	0	0.00030059	0	0	0	0	0	0	0	0	0	0.000238333	0	0	0	0	0	0	0.306171	0.306171	0	1.15278	0	0
P	C9K025	3	2	2	0	0	0	0	0	0	0	3	0	0	0	0	0	0	0	0	0	0.00056156	0.000351436	0.000455676	0	0	0	0	0	0	0	0.00035873	0	0	0	0	0	0	0	0	0	0.936422	0.44544	0.44544	0	0	0	0	0
P	P14324	2	2	4	4	0	0	0	0	0	0	7	2	2	6	0	0	0	0	0	0	0.000125982	0.000157685	0.000230013	0.000220144	0	0	0	0	0	0	0.000301796	0.000116982	0.000192032	0.000268401	0	0	0	0	0	0	0.135011	0.135011	0.315225	0.361445	0	0	0	0
P	Q92769	0	2	4	4	4	5	0	0	0	0	3	0	2	4	3	5	0	0	0	0	0	6.76947e-05	0.000197491	0.000141763	0.000174143	0.000256117	0	0	0	0	0.000120925	0	0.00010992	0.000184361	0.000125747	0.000299992	0	0	0	0	0	0.0990058	0.213389	0.258925	0.258925	0.377209	0	0
P	O94906	9	9	7	2	0	0	0	0	0	0	9	2	3	0	0	0	0	0	0	0	0.00015707	0.000198936	0.000136558	2.45059e-05	0	0	0	0	0	0	0.000170216	6.94514e-05	8.55062e-05	0	0	0	0	0	0	0	0.258925	0.30017	0.253141	0.0616956	0	0	0	0
P	C9JIZ6	0	0	0	0	0	0	0	0	6	4	0	0	0	0	0	0	0	0	5	0	0	0	0	0	0	0	0	0	0.000462567	0.0005343	0	0	0	0	0	0	0	0	0.000410858	0	0	0	0	0	0	0	0	0
P	P07602	0	0	0	0	0	0	0	0	6	4	0	0	0	0	0	0	0	0	5	0	0	0	0	0	0	0	0	0	0.000465216	0.000537359	0	0	0	0	0	0	0	0	0.00041321	0	0	0	0	0	0	0	0	0
P	Q5JYX0	0	2	0	0	0	2	0	3	4	3	2	0	0	0	3	0	0	5	5	3	0	0.000161936	0	0	0	0.000334185	0	0.000654034	0.00110305	0.000941096	0.00018596	0	0	0	0.000631696	0	0	0.0011465	0.00122467	0.000850491	0	0.452112	0	0	0	0.452112	0	1.33346
P	K7ER90	0	0	2	0	0	0	0	0	0	2	0	0	0	0	0	0	0	0	2	2	0	0	0.000141521	0	0	0	0	0	0	0.00078936	0	0	0	0	0	0	0	0	0.000440235	0.000815273	0	0	0.563148	0	0	0	0	0
P	K7EL20	0	0	2	0	0	0	0	0	0	2	0	0	0	0	0	0	0	0	2	2	0	0	0.000122149	0	0	0	0	0	0	0.000681311	0	0	0	0	0	0	0	0	0.000379974	0.000703676	0	0	0.468926	0	0	0	0	0
P	Q5BJH1	0	0	0	0	0	0	0	0	6	4	0	0	0	0	0	0	0	0	5	0	0	0	0	0	0	0	0	0	0.00101572	0.00117323	0	0	0	0	0	0	0	0	0.000902175	0	0	0	0	0	0	0	0	0
P	P41240	3	2	2	2	2	0	0	0	0	0	2	3	3	0	2	0	0	0	0	0	0.000140764	9.78815e-05	9.51857e-05	5.12446e-05	8.09349e-05	0	0	0	0	0	3.74674e-05	0.000181538	0.000178803	0	5.45465e-05	0	0	0	0	0	0.213389	0.148154	0.148154	0.148154	0.148154	0	0	0
P	P16615	2	4	6	5	0	0	0	0	0	0	7	2	3	5	0	0	0	0	0	0	3.03954e-05	8.45426e-05	9.24909e-05	8.85224e-05	0	0	0	0	0	0	9.70844e-05	9.40793e-05	7.72182e-05	0.000107927	0	0	0	0	0	0	0.0690548	0.122018	0.177606	0.158777	0	0	0	0
P	P56537	0	0	0	0	0	0	6	3	0	0	0	0	0	0	0	0	3	9	0	0	0	0	0	0	0	0	0.000622163	0.000423565	0	0	0	0	0	0	0	0	0.00041278	0.00104142	0	0	0	0	0	0	0	0	1.24388	0.896706
P	Q9P2J5	12	10	6	0	0	0	0	0	0	0	12	0	3	0	0	0	0	0	0	0	0.000179546	0.000159182	8.1952e-05	0	0	0	0	0	0	0	0.000136202	0	6.84195e-05	0	0	0	0	0	0	0	0.399587	0.318257	0.16681	0	0	0	0	0
P	J3KTF1	0	5	4	3	2	0	0	0	0	0	2	2	4	3	3	2	0	0	0	0	0	0.000442433	0.000430248	0.000257367	0.000162592	0	0	0	0	0	0.000150539	0.000218818	0.00041907	0.000301232	0.00027395	0.00015082	0	0	0	0	0	1.16272	0.990673	0.432188	0.432188	0	0	0
P	Q53GS9	0	3	4	4	0	0	0	0	0	0	2	2	4	3	3	0	0	0	0	0	0	9.74484e-05	0.00013267	0.000163257	0	0	0	0	0	0	4.47619e-05	5.78352e-05	0.000166144	0.000159235	0.000130332	0	0	0	0	0	0	0.14025	0.250259	0.196741	0	0	0	0
P	A0A0B4J2E5	2	3	0	0	0	0	0	0	0	0	3	2	0	2	0	0	0	0	0	0	3.44635e-05	5.99111e-05	0	0	0	0	0	0	0	0	3.66928e-05	5.33355e-05	0	3.67116e-05	0	0	0	0	0	0	0.0839269	0.145513	0	0	0	0	0	0
P	Q15269	2	3	0	0	0	0	0	0	0	0	3	2	0	2	0	0	0	0	0	0	3.44635e-05	5.99111e-05	0	0	0	0	0	0	0	0	3.66928e-05	5.33355e-05	0	3.67116e-05	0	0	0	0	0	0	0.0839269	0.145513	0	0	0	0	0	0
P	H0YAR2	0	0	0	2	3	4	2	0	0	0	0	0	0	0	0	4	3	0	0	0	0	0	0	0.000121796	0.000299231	0.000320064	0.000134181	0	0	0	0	0	0	0	0	0.00035687	0.000203483	0	0	0	0	0	0	0.156112	0.297179	0.462177	0.156112	0
P	H0Y961	0	2	2	2	6	3	0	0	0	0	0	2	2	2	2	4	2	0	0	0	0	0.000275292	0.00026771	0.000288251	0.00121402	0.000568114	0	0	0	0	0	0.000408461	0.000335256	0.00028115	0.000460236	0.000703828	0.000451478	0	0	0	0	0.258925	0.258925	0.258925	1.44343	0.541701	0	0
P	K7EJZ2	2	3	3	2	0	0	0	0	0	0	4	2	2	2	2	0	0	0	0	0	0.000234607	0.000570975	0.000475929	0.000341631	0	0	0	0	0	0	0.00043712	0.000363077	0.000496675	0.000333215	0.000272732	0	0	0	0	0	0.584893	1.38781	1.38781	0.584893	0	0	0	0
P	H7C0A3	0	0	0	0	2	3	0	0	0	0	0	0	2	0	2	4	4	0	0	0	0	0	0	0	0.000218088	0.000476263	0	0	0	0	0	0	0.000240902	0	0.000220472	0.000539461	0.000605575	0	0	0	0	0	0	0	0.318257	0.513561	0	0
P	D6RER5	0	2	2	2	6	3	0	0	0	0	0	2	2	2	3	4	2	0	0	0	0	0.00010196	9.91518e-05	0.00010676	0.000449638	0.000210413	0	0	0	0	0	0.000151282	0.000124169	0.00010413	0.000198867	0.000260677	0.000167214	0	0	0	0	0.0889301	0.0889301	0.0889301	0.393157	0.172195	0	0
P	D6RGI3	0	2	2	2	6	3	0	0	0	0	0	2	2	2	3	4	2	0	0	0	0	0.000103639	0.000100785	0.000108518	0.000457044	0.000213878	0	0	0	0	0	0.000153774	0.000126214	0.000105845	0.000202143	0.00026497	0.000169968	0	0	0	0	0.0914403	0.0914403	0.0914403	0.399587	0.177606	0	0
P	Q9NVA2	0	2	2	2	6	3	0	0	0	0	0	2	2	2	3	4	2	0	0	0	0	0.000102673	9.98451e-05	0.000107506	0.000452783	0.000211884	0	0	0	0	0	0.00015234	0.000125037	0.000104858	0.000200258	0.0002625	0.000168383	0	0	0	0	0.0889301	0.0889301	0.0889301	0.396368	0.174898	0	0
P	K7ENK6	0	0	0	0	0	3	3	0	0	0	0	0	0	0	0	3	0	0	0	0	0	0	0	0	0	0.000862958	0.000803955	0	0	0	0	0	0	0	0	0.000855284	0	0	0	0	0	0	0	0	0	1.77332	1.77332	0
P	E9PKU4	3	2	3	2	2	3	0	0	0	0	6	0	0	3	3	2	0	0	0	0	0.000224624	0.000187433	0.000182271	0.00024532	0.000206642	0.000241751	0	0	0	0	0.000430477	0	0	0.000382842	0.000313352	0.000191681	0	0	0	0	0.291219	0.205036	0.61808	0.205036	0.205036	0.303167	0	0
P	Q92882	0	0	0	0	2	0	0	0	0	0	0	0	0	0	2	3	0	0	0	0	0	0	0	0	0.00017019	0	0	0	0	0	0	0	0	0	0.000344101	0.000263113	0	0	0	0	0	0	0	0	0.294196	0	0	0
P	Q8TEX9	4	3	0	0	0	0	0	0	0	0	4	0	0	0	0	0	0	0	0	0	5.85976e-05	5.09328e-05	0	0	0	0	0	0	0	0	4.67909e-05	0	0	0	0	0	0	0	0	0	0.145513	0.124605	0	0	0	0	0	0
P	H0Y3V9	4	3	0	0	0	0	0	0	0	0	3	0	0	0	0	0	0	0	0	0	0.000822649	0.000715043	0	0	0	0	0	0	0	0	0.000656896	0	0	0	0	0	0	0	0	0	1.05116	1.05116	0	0	0	0	0	0
P	H7BY91	4	3	0	0	0	0	0	0	0	0	3	0	0	0	0	0	0	0	0	0	0.000904914	0.000786548	0	0	0	0	0	0	0	0	0.000722586	0	0	0	0	0	0	0	0	0	1.20293	1.20293	0	0	0	0	0	0
P	Q9UBQ7	0	0	0	0	0	0	0	3	0	0	0	0	0	0	0	0	4	2	0	0	0	0	0	0	0	0	0	0.000225987	0	0	0	0	0	0	0	0	0.000220233	0.000259297	0	0	0	0	0	0	0	0	0	0.333522
P	O00303	2	4	2	2	0	0	0	0	0	0	4	2	2	0	0	0	0	0	0	0	0.000118289	0.000154225	0.000119982	0.000129188	0	0	0	0	0	0	0.000165297	0.000183064	0.000112691	0	0	0	0	0	0	0	0.174898	0.389953	0.230269	0.230269	0	0	0	0
P	P62917	4	3	4	3	3	4	0	0	0	0	7	0	2	4	4	3	0	0	0	0	0.000328633	0.000342776	0.000333335	0.000403776	0.000377906	0.000397901	0	0	0	0	0.000524835	0	0.000313079	0.000437587	0.000477547	0.000350545	0	0	0	0	0.455459	0.367729	0.790606	0.367729	0.367729	0.468926	0	0
P	K7ESP1	0	0	0	2	2	2	0	0	0	0	2	0	0	0	2	3	0	0	0	0	0	0	0	0.00017876	0.000141165	0.000220199	0	0	0	0	9.80252e-05	0	0	0	0.000190278	0.000305538	0	0	0	0	0	0	0	0.216186	0.227439	0.216186	0	0
P	P34897	3	5	5	5	6	7	3	0	0	0	4	3	4	11	12	5	0	0	0	0	0.00014663	0.000284031	0.000297455	0.000297402	0.000337229	0.000360708	0.000201627	0	0	0	0.000183992	0.000226923	0.000292684	0.000490897	0.000633129	0.000268125	0	0	0	0	0.315225	0.442115	0.468926	0.428894	0.570363	0.614359	0.303167	0
P	G5E9G0	11	11	10	4	0	0	0	0	0	0	16	3	5	6	2	0	0	0	0	0	0.000782024	0.000878424	0.000732198	0.000229944	0	0	0	0	0	0	0.000768562	0.000325838	0.000534881	0.000480598	0.000104897	0	0	0	0	0	0.713957	0.721869	0.733804	0.462177	0	0	0	0
P	H3BR04	2	3	3	2	3	7	10	24	14	6	0	3	5	5	4	5	12	18	22	5	0.000130337	0.00040784	0.000396607	0.000284692	0.000299759	0.00105206	0.00250914	0.0091511	0.00405131	0.00158011	0	0.000605128	0.000662234	0.000833037	0.000454554	0.000695138	0.00312133	0.00551247	0.0101784	0.00185638	0.468926	0.644372	0.644372	0.386756	0.644372	1.24905	1.51768	4.34564
P	H3BMQ8	2	3	3	2	3	7	10	24	14	6	0	3	5	5	4	5	12	18	22	5	0.000150819	0.000471929	0.000458931	0.00032943	0.000346864	0.00121739	0.00290343	0.0105891	0.00468794	0.00182842	0	0.000700219	0.000766299	0.000963942	0.000525984	0.000804374	0.00361182	0.00637871	0.0117778	0.0021481	0.559552	0.778279	0.778279	0.458814	0.778279	1.5527	1.91072	5.96627
P	Q9NR30	9	10	7	7	7	2	0	2	4	8	9	6	6	7	9	3	0	2	4	7	0.00025618	0.000253142	0.00024617	0.000176706	0.000232571	4.35337e-05	0	0.0001136	0.000239486	0.000523072	0.00018303	0.000166932	0.000188394	0.00021544	0.000282137	0.000115057	0	5.431e-05	0.000212714	0.000502257	0.267652	0.303167	0.261828	0.315225	0.288249	0.0864257	0	0.0889301
P	H7C3I1	0	0	0	0	2	4	6	0	0	0	0	0	0	0	2	2	4	4	0	0	0	0	0	0	0.000498914	0.000933887	0.00139205	0	0	0	0	0	0	0	0.000420307	0.000539923	0.00108849	0.00106797	0	0	0	0	0	0	0.531088	1.34423	1.70396	0
P	E7ETK0	3	3	3	3	0	0	0	0	0	0	4	0	3	3	0	0	0	0	0	0	0.000886493	0.000840585	0.000735691	0.000528094	0	0	0	0	0	0	0.000965286	0	0.000716577	0.000515084	0	0	0	0	0	0	0.986095	0.986095	0.986095	0.986095	0	0	0	0
P	P62847	3	3	3	3	0	0	0	0	0	0	4	0	3	3	0	0	0	0	0	0	0.000873162	0.000827945	0.000724628	0.000520152	0	0	0	0	0	0	0.000950771	0	0.000705802	0.000507338	0	0	0	0	0	0	0.96336	0.96336	0.96336	0.96336	0	0	0	0
P	S4R435	3	4	3	3	3	4	2	0	0	0	4	2	3	6	4	5	0	0	2	0	0.000184569	0.000308019	0.000224652	0.000241889	0.000339587	0.000198641	0.000133243	0	0	0	0.000206333	0.000171382	0.000281333	0.000393217	0.000343299	0.000315	0	0	0.000174708	0	0.367729	0.555966	0.367729	0.380384	0.380384	0.380384	0.137627	0
P	C9J9C1	0	2	3	3	2	2	2	0	0	0	0	0	4	3	0	2	2	0	0	0	0	8.36329e-05	0.000135549	0.00011676	0.000122939	5.75306e-05	0.000128633	0	0	0	0	0	0.0002037	0.000113883	0	0.000114038	0.000146302	0	0	0	0	0.1508	0.241652	0.402814	0.1508	0.1508	0.1508	0
P	Q5VVC8	4	4	4	4	4	0	0	0	0	0	4	0	3	4	2	0	0	0	0	0	0.00042472	0.000569569	0.000553882	0.000397588	0.000418629	0	0	0	0	0	0.000339145	0	0.000462422	0.000452425	0.000282137	0	0	0	0	0	0.485936	0.485936	0.548817	0.698244	0.485936	0	0	0
P	A0A087WUS0	3	3	3	3	0	0	0	0	0	0	4	0	3	3	0	0	0	0	0	0	0.000879777	0.000834217	0.000730118	0.000524093	0	0	0	0	0	0	0.000957974	0	0.000711149	0.000511182	0	0	0	0	0	0	0.972423	0.972423	0.972423	0.972423	0	0	0	0
P	A0A0B4J2C3	0	0	0	2	5	5	6	4	0	2	0	0	0	2	0	5	3	6	0	3	0	0	0	0.000175584	0.000616255	0.000749795	0.00135407	0.000827779	0	0.000389815	0	0	0	0.000228345	0	0.0006288	0.000733365	0.00107931	0	0.000469713	0	0	0	0.21899	1.66686	1.66686	2.14051	1.29087
P	P13693	0	0	0	2	5	5	6	4	0	2	0	0	0	2	0	5	3	6	0	3	0	0	0	0.000201105	0.000705827	0.000858777	0.00155089	0.000948096	0	0.000446474	0	0	0	0.000261535	0	0.000720196	0.000839959	0.00123618	0	0.000537985	0	0	0	0.25603	2.0761	2.0761	2.71535	1.58821
P	Q5W0H4	0	0	0	2	5	5	6	4	0	2	0	0	0	2	0	5	3	6	0	3	0	0	0	0.00018399	0.000645757	0.00078569	0.0014189	0.000867407	0	0.000408476	0	0	0	0.000239276	0	0.000658902	0.000768473	0.00113098	0	0.000492199	0	0	0	0.230269	1.79898	1.79898	2.31894	1.38781
P	Q15084	10	13	18	11	2	0	0	0	0	0	5	5	12	12	8	3	0	0	0	0	0.000479879	0.00057561	0.000827467	0.000628912	0.000110366	0	0	0	0	0	0.000191595	0.000334195	0.000700989	0.000766772	0.000557861	0.000102375	0	0	0	0	1.02768	1.46037	1.77332	1.02768	0.21899	0	0	0
P	Q15397	0	3	2	2	0	0	0	0	0	0	0	0	2	2	0	0	0	0	0	0	0	5.09799e-05	4.95759e-05	5.33798e-05	0	0	0	0	0	0	0	0	4.13896e-05	5.20648e-05	0	0	0	0	0	0	0	0.191242	0.1324	0.1324	0	0	0	0
P	P28482	0	0	0	0	0	0	3	0	0	0	0	0	0	2	2	3	4	0	0	0	0	0	0	0	0	0	0.000211708	0	0	0	0	0	0	0.000124955	0.000136366	0.000125125	0.000321051	0	0	0	0	0	0	0	0	0	0.276439	0
P	C9K028	0	0	2	3	4	4	4	4	3	0	0	0	2	2	2	4	4	5	5	2	0	0	0.00107084	0.00192167	0.00283272	0.00302994	0.00444587	0.00420035	0.00281277	0	0	0	0.00111752	0.0011246	0.00163639	0.00225225	0.00361182	0.00590622	0.00582944	0.00269889	0	0	1.23872	1.23872	1.23872	1.23872	1.23872	1.23872
P	E5RIT6	2	2	4	2	0	0	0	0	0	0	5	0	2	2	0	0	0	0	0	0	0.000577354	0.000516172	0.000501956	0.000360314	0	0	0	0	0	0	0.000592746	0	0.000209535	0.000351437	0	0	0	0	0	0	0.333522	0.333522	1.01837	0.333522	0	0	0	0
P	E9PSI1	0	0	0	0	0	2	0	0	0	0	0	0	0	2	2	2	0	0	0	0	0	0	0	0	0	5.57658e-05	0	0	0	0	0	0	0	4.13963e-05	7.52942e-05	9.67223e-05	0	0	0	0	0	0	0	0	0	0.0764652	0	0
P	D6RIT2	3	4	6	6	7	5	4	3	0	2	5	2	5	4	6	6	2	3	0	3	0.00064374	0.000872876	0.00143649	0.0014061	0.00148052	0.000900669	0.000774542	0.00072316	0	0.000624337	0.000822455	0.000597748	0.000899467	0.00116574	0.00142187	0.00123599	0.000704746	0.000864324	0	0.0009874	0.503142	0.96336	1.13305	1.13305	1.78612	1.13305	0.778279	0.503142
P	E9PQI5	0	0	0	0	0	2	0	0	0	0	0	0	0	2	2	2	0	0	0	0	0	0	0	0	0	0.00027379	0	0	0	0	0	0	0	0.000203241	0.000369667	0.000474872	0	0	0	0	0	0	0	0	0	0.435489	0	0
P	J3KP15	3	3	0	0	0	0	0	0	0	0	2	2	2	0	0	0	0	0	0	0	0.000709074	0.000903943	0	0	0	0	0	0	0	0	0.000251647	0.000731572	0.000600458	0	0	0	0	0	0	0	0.51008	0.563148	0	0	0	0	0	0
P	A0A0C4DGE5	2	0	0	0	0	0	0	0	0	0	2	2	0	2	0	0	0	0	0	0	0.000254393	0	0	0	0	0	0	0	0	0	0.000304705	0.000295273	0	0.000270988	0	0	0	0	0	0	0.415794	0	0	0	0	0	0	0
P	F8W0G4	2	3	4	3	2	2	3	4	5	2	4	2	3	3	2	2	2	3	4	3	0.00046773	0.000487859	0.000609972	0.0005838	0.000461021	0.000431479	0.000643164	0.000938277	0.00166155	0.000810058	0.00058691	0.000413632	0.000594124	0.000569417	0.000466061	0.000213821	0.000548631	0.000807432	0.00137039	0.0010249	0.438799	0.61808	1.16272	1.25944	0.438799	0.438799	0.61808	0.95434
P	A0A0A0MT22	0	0	2	0	7	12	23	7	0	0	0	0	0	2	3	7	16	14	0	0	0	0	1.63988e-05	0	0.000139436	0.000278402	0.000622481	0.000170269	0	0	0	0	0	2.58331e-05	4.69868e-05	0.000146586	0.000519926	0.000553538	0	0	0	0	0.0592537	0	0.145513	0.315225	0.499685	0.172195
P	X6R433	0	0	2	0	7	12	23	7	0	0	0	0	0	2	3	7	16	14	0	0	0	0	1.87046e-05	0	0.000159042	0.000317549	0.000710009	0.000194211	0	0	0	0	0	2.94655e-05	5.35937e-05	0.000167197	0.000593033	0.000631372	0	0	0	0	0.0690548	0	0.16681	0.364583	0.588547	0.199499
P	K7EQ35	0	0	0	0	0	0	2	0	0	0	0	0	0	0	0	2	2	2	0	0	0	0	0	0	0	0	0.000456377	0	0	0	0	0	0	0	0	0.00026973	0.000519065	0.000339519	0	0	0	0	0	0	0	0	0.230269	0
P	P08575	0	0	2	0	7	12	23	7	0	0	0	0	0	2	3	7	16	14	0	0	0	0	1.64239e-05	0	0.00013965	0.000278829	0.000623435	0.00017053	0	0	0	0	0	2.58727e-05	4.70589e-05	0.000146811	0.000520723	0.000554387	0	0	0	0	0.0592537	0	0.145513	0.315225	0.499685	0.172195
P	M0QYL7	0	0	0	0	2	3	3	2	0	0	0	0	0	0	0	0	3	2	0	0	0	0	0	0	0.000183943	0.000286926	0.000513232	0.00029949	0	0	0	0	0	0	0	0	0.000364831	0.000429543	0	0	0	0	0	0	0.276439	0.321296	0.321296	0.276439
P	Q15393	8	10	17	25	9	0	0	0	0	0	6	8	14	20	21	7	0	0	0	0	0.000147473	0.000226205	0.000431151	0.000587398	0.000149633	0	0	0	0	0	8.31241e-05	0.000161102	0.000264458	0.000452797	0.000463891	0.000101786	0	0	0	0	0.230269	0.288249	0.520548	0.923092	0.315225	0	0	0
P	A0A075B788	0	0	0	0	4	6	10	3	0	0	0	0	0	0	2	5	9	8	0	0	0	0	0	0	0.000161225	0.000271608	0.000607291	0.000177189	0	0	0	0	0	0	4.88962e-05	0.000179462	0.000537217	0.000602387	0	0	0	0	0	0	0.161449	0.273503	0.374042	0.129796
P	H0YJW3	0	0	0	6	9	2	0	0	0	0	0	0	2	5	7	7	0	0	0	0	0	0	0	0.000505301	0.00145102	0.000181072	0	0	0	0	0	0	0.000106854	0.000358438	0.000929028	0.000987041	0	0	0	0	0	0	0	0.766038	1.20293	0.224616	0	0
P	H7C422	7	7	8	3	0	0	0	0	0	0	11	2	4	6	3	0	0	0	0	0	0.00065767	0.000794284	0.000737299	0.000340231	0	0	0	0	0	0	0.000773917	0.000374981	0.000571584	0.00070057	0.000281674	0	0	0	0	0	0.291219	0.374042	0.458814	0.282331	0	0	0	0
P	F6UT28	3	3	4	2	3	3	3	0	0	0	4	0	2	2	3	4	4	0	0	0	0.000255935	0.000400424	0.000389396	0.000279516	0.000441463	0.000482036	0.000538894	0	0	0	0.000306552	0	0.000325096	0.00027263	0.000223145	0.000682499	0.000612916	0	0	0	0.520548	0.541701	0.721869	0.321296	0.520548	0.745822	0.520548	0
P	G3V1B3	5	6	6	4	0	0	0	0	0	0	6	2	3	5	0	0	0	0	0	0	0.00182023	0.00189856	0.00221553	0.00106023	0	0	0	0	0	0	0.00203487	0.000563395	0.00138727	0.00129264	0	0	0	0	0	0	1.52348	2.11889	2.11889	1.52348	0	0	0	0
P	P55957	0	0	0	0	0	0	3	2	0	0	0	0	2	0	0	3	2	2	0	0	0	0	0	0	0	0	0.000521128	0.000456147	0	0	0	0	0.000206311	0	0	0.00028875	0.000444532	0.000363459	0	0	0	0	0	0	0	0	0.849269	0.327394
P	J3QL05	2	3	0	0	0	0	0	0	0	0	2	2	2	0	0	0	0	0	0	0	0.000649682	0.000931757	0	0	0	0	0	0	0	0	0.00025939	0.000754082	0.000618934	0	0	0	0	0	0	0	0.303167	0.584893	0	0	0	0	0	0
P	Q6IPX4	2	2	3	3	0	0	0	0	0	0	4	2	3	2	0	0	0	0	0	0	0.000277824	0.000289781	0.0004227	0.000379278	0	0	0	0	0	0	0.000610078	0.000429959	0.000441126	0.00022196	0	0	0	0	0	0	0.374042	0.374042	0.438799	0.438799	0	0	0	0
P	K7EQH4	4	3	4	3	3	2	2	2	0	0	5	3	3	3	3	0	0	0	0	0	0.000856	0.000496021	0.000868248	0.000623246	0.000437486	0.000307089	0.000686621	0.00040067	0	0	0.000911369	0.000883159	0.000604064	0.000810522	0.00077397	0	0	0	0	0	1.99916	1.33884	1.99916	1.19786	1.19786	0.713957	0.678804	0.678804
P	K7EJP1	4	3	4	3	3	2	2	2	0	0	7	3	3	3	3	0	0	0	0	0	0.000655282	0.000379713	0.000664659	0.000477105	0.000334903	0.000235082	0.000525621	0.00030672	0	0	0.000872086	0.000676074	0.000462422	0.000620469	0.000592487	0	0	0	0	0	1.32274	0.918669	1.32274	0.8281	0.8281	0.51008	0.485936	0.485936
P	O43242	5	7	9	3	0	0	0	0	0	0	10	4	6	5	0	0	0	0	0	0	0.000177932	0.000206211	0.000280744	0.000107959	0	0	0	0	0	0	0.00034731	0.000183578	0.000251128	0.000210599	0	0	0	0	0	0	0.241652	0.442115	0.678804	0.193988	0	0	0	0
P	P49207	3	4	3	0	0	0	0	0	0	0	4	0	2	0	0	0	0	0	0	0	0.000992569	0.000847051	0.000549148	0	0	0	0	0	0	0	0.00079258	0	0.000343852	0	0	0	0	0	0	0	0.636817	0.667247	0.636817	0	0	0	0	0
P	Q14974	9	12	17	20	16	11	7	2	0	2	15	12	16	19	16	12	7	2	0	0	0.000241035	0.000377112	0.000513416	0.000631783	0.000568207	0.000311296	0.000232009	6.7693e-05	0	0.00093508	0.000384939	0.000596838	0.000566414	0.000641895	0.00063046	0.000308527	0.000263878	4.85442e-05	0	0	0.370882	0.503142	0.857804	1.0797	0.75388	0.534617	0.30017	0.0789467
P	A0FGR8	4	5	4	3	0	0	0	0	0	0	4	2	4	4	0	0	0	0	2	0	8.02403e-05	0.000107606	6.97615e-05	5.00762e-05	0	0	0	0	0	0	5.49196e-05	5.32197e-05	0.000101924	7.32638e-05	0	0	0	0	5.42526e-05	0	0.119438	0.158777	0.119438	0.0939563	0	0	0	0
P	A0A087WXU3	4	5	4	3	0	0	0	0	0	0	4	2	4	4	0	0	0	0	2	0	8.02403e-05	0.000107606	6.97615e-05	5.00762e-05	0	0	0	0	0	0	5.49196e-05	5.32197e-05	0.000101924	7.32638e-05	0	0	0	0	5.42526e-05	0	0.119438	0.158777	0.119438	0.0939563	0	0	0	0
P	H7C0H9	0	2	2	2	2	0	0	0	0	0	2	0	0	2	2	0	0	0	0	0	0	0.00173868	0.0033816	0.00424791	0.00511168	0	0	0	0	0	0.00177477	0	0	0.00473516	0.00516756	0	0	0	0	0	0	1.97852	1.97852	1.97852	1.97852	0	0	0
P	H3BU78	0	0	0	0	0	2	7	20	9	2	0	0	0	0	0	0	5	14	13	3	0	0	0	0	0	0.000111395	0.00105854	0.00392421	0.00165457	0.000250959	0	0	0	0	0	0	0.000708201	0.00201506	0.00375566	0.000566994	0	0	0	0	0	0.267652	1.08449	4.19996
P	Q8NEV1	6	7	7	0	0	0	0	0	0	0	9	2	4	3	0	0	0	0	0	0	0.000297009	0.000337954	0.000301259	0	0	0	0	0	0	0	0.000301847	0.000125359	0.000274378	0.000143811	0	0	0	0	0	0	0.698244	0.671091	0.648162	0	0	0	0	0
P	P17252	0	0	2	2	0	0	0	0	0	0	0	0	3	3	3	0	0	0	0	0	0	0	6.37404e-05	6.86312e-05	0	0	0	0	0	0	0	0	7.98228e-05	0.000100411	9.13166e-05	0	0	0	0	0	0	0	0.0641431	0.0568175	0	0	0	0
P	Q5JR08	0	0	0	0	0	0	0	0	8	0	0	0	0	0	0	0	0	5	5	0	0	0	0	0	0	0	0	0	0.00158745	0	0	0	0	0	0	0	0	0.000749996	0.00096937	0	0	0	0	0	0	0	0	0
P	H0YAG8	0	0	0	0	0	2	2	2	0	0	0	0	0	0	0	5	2	0	0	0	0	0	0	0	0	0.000260205	0.000290897	0.000282916	0	0	0	0	0	0	0	0.000429818	0.000165427	0	0	0	0	0	0	0	0	0.324342	0.324342	0.324342
P	P00390	0	0	0	0	0	0	0	0	10	3	0	0	0	0	0	0	0	0	8	8	0	0	0	0	0	0	0	0	0.00086215	0.000294228	0	0	0	0	0	0	0	0	0.000478608	0.000842019	0	0	0	0	0	0	0	0
P	J3KPG2	0	0	0	2	5	5	5	4	0	2	0	0	0	2	0	5	3	6	0	3	0	0	0	0.000216188	0.000758765	0.000923186	0.00158781	0.0010192	0	0.000479959	0	0	0	0.00028115	0	0.00077421	0.000902956	0.0013289	0	0.000578334	0	0	0	0.276439	2.34965	2.34965	2.34965	1.77971
P	P62854	5	6	5	4	0	0	0	0	0	0	7	3	6	2	0	0	0	0	0	0	0.00128524	0.00191507	0.00139675	0.00080209	0	0	0	0	0	0	0.00183264	0.000994514	0.00151594	0.000586748	0	0	0	0	0	0	1.7227	1.77332	1.77332	0.749847	0	0	0	0
P	P62333	4	3	2	0	0	0	0	2	0	0	2	2	0	0	0	0	0	2	0	0	0.000162838	0.000141538	0.000110112	0	0	0	0	0.00011433	0	0	6.50141e-05	0.000126003	0	0	0	0	0	0.000145758	0	0	0.297179	0.207814	0.1324	0	0	0	0	0.124605
P	A0A087X2I1	4	3	2	0	0	0	0	2	0	0	2	2	0	0	0	0	0	2	0	0	0.000157181	0.000136621	0.000106287	0	0	0	0	0.000110358	0	0	6.27556e-05	0.000121626	0	0	0	0	0	0.000140694	0	0	0.285287	0.199499	0.127197	0	0	0	0	0.122018
P	F5GZG1	0	0	0	0	0	0	0	0	2	2	0	0	0	0	0	0	0	2	2	2	0	0	0	0	0	0	0	0	0.000614812	0.000419636	0	0	0	0	0	0	0	0.000464751	0.000546083	0.000568853	0	0	0	0	0	0	0	0
P	F5H823	0	0	0	0	0	0	0	0	2	2	0	0	0	0	0	0	0	2	2	2	0	0	0	0	0	0	0	0	0.000728224	0.000497045	0	0	0	0	0	0	0	0.000550482	0.000646817	0.000673787	0	0	0	0	0	0	0	0
P	J3QL06	0	4	3	3	2	0	0	0	0	0	2	2	3	3	2	2	0	0	0	0	0	0.000365316	0.000355255	0.000273224	0.00017261	0	0	0	0	0	0.000159814	0.0002323	0.000381334	0.000319791	0.000232663	0.000160112	0	0	0	0	0	0.840772	0.686553	0.465548	0.465548	0	0	0
P	K7ENA0	0	0	2	3	3	5	5	0	0	0	2	0	2	4	4	5	0	0	0	0	0	0	0.000131391	0.000495155	0.00059584	0.000836487	0.000779294	0	0	0	0.000206875	0	0.000246814	0.000620944	0.000527059	0.0011054	0	0	0	0	0	0	0.940886	1.208	1.208	1.50611	1.50611	0
P	Q8WY22	0	0	0	0	0	0	0	3	3	0	0	0	0	0	0	0	0	0	2	0	0	0	0	0	0	0	0	0.000236251	0.000373541	0	0	0	0	0	0	0	0	0	0.000265427	0	0	0	0	0	0	0	0	0.468926
P	H0YIZ0	0	3	3	4	5	4	2	0	0	0	2	2	3	6	6	4	0	0	0	0	0	0.000375398	0.000365059	0.000436744	0.000505843	0.00043039	0.000288693	0	0	0	0.00025546	0.000371328	0.000355574	0.00055378	0.000650838	0.000298594	0	0	0	0	0	0.288249	0.288249	0.419058	0.702159	0.419058	0.191242	0
P	P27361	0	0	0	0	2	0	0	0	0	0	0	0	0	2	3	0	0	0	0	0	0	0	0	0	0.000128129	0	0	0	0	0	0	0	0	0.000118691	0.000161912	0	0	0	0	0	0	0	0	0	0.129796	0	0	0
P	E9PBK7	0	0	0	0	2	0	0	0	0	0	0	0	0	2	3	0	0	0	0	0	0	0	0	0	0.000156144	0	0	0	0	0	0	0	0	0.000144643	0.000197314	0	0	0	0	0	0	0	0	0	0.158777	0	0	0
P	E9PQ35	4	5	3	2	0	0	0	0	0	0	6	3	0	0	0	0	0	0	0	0	0.000513203	0.000535289	0.000371819	0.000320279	0	0	0	0	0	0	0.000643971	0.000453846	0	0	0	0	0	0	0	0	0.836538	1.69774	0.836538	0.541701	0	0	0	0
P	E9PJF0	0	0	0	0	2	0	0	0	0	0	0	0	0	2	3	0	0	0	0	0	0	0	0	0	0.000153674	0	0	0	0	0	0	0	0	0.000142354	0.000194192	0	0	0	0	0	0	0	0	0	0.156112	0	0	0
P	E9PQW4	0	0	0	0	2	0	0	0	0	0	0	0	0	2	3	0	0	0	0	0	0	0	0	0	0.000143248	0	0	0	0	0	0	0	0	0.000132696	0.000181017	0	0	0	0	0	0	0	0	0	0.145513	0	0	0
P	F8WC91	0	0	3	2	0	0	0	0	0	0	0	0	2	0	0	0	0	0	0	0	0	0	0.000347675	0.000299482	0	0	0	0	0	0	0	0	0.000261238	0	0	0	0	0	0	0	0	0	0.901078	0.389953	0	0	0	0
P	Reverse_sp|Q9C0G6|DYH6_HUMAN	0	0	0	0	0	2	2	0	0	0	0	0	0	0	0	0	2	0	0	0	0	0	0	0	0	1.09305e-05	1.52748e-05	0	0	0	0	0	0	0	0	0	2.4322e-05	0	0	0	0	0	0	0	0	0.0185914	0.00693166	0
P	O14964	0	0	0	0	0	3	3	0	0	0	0	0	0	0	0	3	0	0	0	0	0	0	0	0	0	7.31164e-05	6.53925e-05	0	0	0	0	0	0	0	0	8.69594e-05	0	0	0	0	0	0	0	0	0	0.101539	0.0939563	0
P	A0A087WX29	0	0	0	0	4	8	4	2	0	0	0	2	2	0	0	5	5	0	0	0	0	0	0	0	0.000399678	0.000888409	0.000365915	0.000183022	0	0	0	0.000268946	0.000165558	0	0	0.000602453	0.000832354	0	0	0	0	0	0	0	0.870682	2.52371	0.815516	0.766038
P	F6U211	3	4	3	3	3	4	2	0	0	0	4	2	3	6	4	5	0	0	0	0	0.000306899	0.000512171	0.000373549	0.000402211	0.000564662	0.000330299	0.000221555	0	0	0	0.000343088	0.000284973	0.000467799	0.000653837	0.000570835	0.000523779	0	0	0	0	0.686553	1.0893	0.686553	0.710015	0.710015	0.710015	0.238797	0
P	O15371	0	0	2	3	0	4	0	0	0	0	0	0	2	2	0	4	2	0	0	0	0	0	7.81634e-05	0.000105201	0	0.000165873	0	0	0	0	0	0	9.78849e-05	6.15657e-05	0	0.000164398	0.000158182	0	0	0	0	0	0.119438	0.21899	0	0.224616	0	0
P	Q15637	0	0	0	0	0	0	0	2	3	7	0	0	0	0	0	0	0	3	4	4	0	0	0	0	0	0	0	9.27999e-05	0.000293455	0.000721065	0	0	0	0	0	0	0	0.000155281	0.000286715	0.000217215	0	0	0	0	0	0	0	0.0914403
P	Q00325	4	7	7	3	0	0	0	0	0	0	6	2	4	3	2	0	0	0	0	0	0.000349967	0.000577961	0.000473299	0.000286659	0	0	0	0	0	0	0.000326029	0.000225669	0.000444538	0.00024853	0.000169516	0	0	0	0	0	0.250259	0.455459	0.503142	0.180321	0	0	0	0
P	H0YH81	9	14	10	8	0	0	2	2	0	0	16	10	7	4	4	0	0	0	0	2	0.00067077	0.000942988	0.00050288	0.000414062	0	0	0.000140359	0.000655239	0	0	0.000745208	0.00112835	0.000666807	0.00024853	0.000203419	0	0	0	0	0.000958565	1.42103	2.43558	1.45471	1.10378	0	0	0.188502	0.210598
P	Q07021	4	4	3	4	6	7	3	0	0	2	2	2	2	2	3	7	5	0	0	0	0.000262061	0.000273339	0.000303784	0.00036798	0.000559656	0.000564085	0.000270266	0	0	0.00036309	0.000149471	0.000173813	0.000142662	0.000199397	0.000304648	0.000599002	0.000563547	0	0	0	0.741807	0.479108	0.479108	0.479108	0.741807	0.8281	0.479108	0
P	P49321	2	0	8	8	14	20	11	0	3	5	2	5	7	12	22	17	0	0	0	4	5.35905e-05	0	0.00020384	0.000278009	0.000523817	0.0006777	0.000386878	0	0.00021417	0.000519753	3.20945e-05	0.000248809	0.000221235	0.000385332	0.000685292	0.000528764	0	0	0	0.000587141	0.0990058	0	0.415794	0.419058	0.475707	0.901078	0.599558	0
P	O75531	0	0	0	0	0	0	5	6	0	0	0	0	0	0	0	0	3	7	5	0	0	0	0	0	0	0	0.00156997	0.00349798	0	0	0	0	0	0	0	0	0.000973975	0.00334464	0.00280711	0	0	0	0	0	0	0	3.97737	1.67301
P	K7ERC6	0	0	0	2	2	3	3	0	0	0	2	0	0	3	2	3	0	0	0	0	0	0	0	0.000355866	0.000449638	0.000561101	0.000470463	0	0	0	0.000208152	0	0	0.000485938	0.000303036	0.000834166	0	0	0	0	0	0	0	0.815516	0.815516	1.06538	1.06538	0
P	B4DNK4	20	19	21	19	19	23	24	8	3	8	26	16	15	19	19	22	15	11	3	6	0.00108576	0.00132526	0.00124189	0.00111011	0.00124856	0.00139232	0.00175111	0.000940741	0.000984776	0.00106424	0.00119904	0.00132281	0.00140851	0.00110737	0.00131592	0.00152778	0.00135937	0.00108561	0.000218672	0.000556821	2.10456	1.99916	2.52371	2.14051	2.36512	2.9355	2.63078	0.698244
P	G3V220	0	0	0	0	0	6	0	0	2	2	0	0	0	0	0	4	3	0	0	3	0	0	0	0	0	9.90897e-05	0	0	7.26813e-05	0.00012402	0	0	0	0	0	8.72964e-05	6.99966e-05	0	0	0.000134496	0	0	0	0	0	0.161449	0	0
P	A8MT02	0	0	5	2	0	0	0	0	0	0	0	2	2	2	0	0	0	0	0	0	0	0	0.000297455	0.000120105	0	0	0	0	0	0	0	0.000170192	0.000186253	0.000156194	0	0	0	0	0	0	0	0	0.432188	0.145513	0	0	0	0
P	P63162	0	0	5	2	0	0	0	0	0	0	0	2	2	2	0	0	0	0	0	0	0	0	0.000356946	0.000144126	0	0	0	0	0	0	0	0.000204231	0.000223504	0.000187433	0	0	0	0	0	0	0	0	0.541701	0.177606	0	0	0	0
P	P14678	0	0	5	2	0	0	0	0	0	0	0	2	2	2	0	0	0	0	0	0	0	0	0.000356946	0.000144126	0	0	0	0	0	0	0	0.000204231	0.000223504	0.000187433	0	0	0	0	0	0	0	0	0.541701	0.177606	0	0	0	0
P	A0A0A0MRM9	2	2	2	3	2	3	4	6	8	11	2	2	2	3	3	3	3	9	10	8	0.000134203	0.000108872	6.04994e-05	0.000146568	0.000154325	0.000192581	0.000322945	0.00039784	0.000450254	0.00108465	7.14421e-05	0.000138461	0.000151528	0.000127073	0.000156012	0.000159057	0.000285681	0.0003804	0.000658694	0.000620811	0.0665962	0.0665962	0.0665962	0.188502	0.0665962	0.106624	0.153453	0.294196
P	P62273	2	2	3	2	0	0	0	0	0	0	4	2	2	2	2	2	0	0	0	0	0.00150819	0.0015731	0.00152977	0.00123536	0	0	0	0	0	0	0.00225808	0.00175055	0.00119734	0.00100411	0.000876639	0.000603281	0	0	0	0	0.570363	0.570363	1.18273	0.570363	0	0	0	0
P	H3BQN4	2	3	3	2	3	8	18	40	20	8	2	4	6	6	5	5	16	30	32	10	5.84893e-05	0.000183019	0.000177979	0.000127757	0.000134518	0.000535066	0.00179454	0.00620095	0.00280497	0.00120544	4.67045e-05	0.000362071	0.000371474	0.000436133	0.00023798	0.000311946	0.00176089	0.00380877	0.0059517	0.00140979	0.188502	0.250259	0.250259	0.158777	0.250259	0.524053	1.53513	5.19441
P	Q5QPL9	3	2	3	3	3	5	0	2	2	0	5	2	2	3	2	4	0	0	0	0	0.000267274	0.000139388	0.000316282	0.00024325	0.000256123	0.000479421	0	0.000250207	0.000395607	0	0.000462414	0.000206816	0.000226333	0.000237257	0.000155354	0.000570189	0	0	0	0	0.352073	0.191242	0.352073	0.364583	0.339677	0.51705	0	0.250259
P	Q5VVC9	2	2	2	3	2	0	0	0	0	0	2	0	0	2	2	0	0	0	0	0	0.000322361	0.000252176	0.00024523	0.000440078	0.000278021	0	0	0	0	0	0.000193057	0	0	0.000257542	0.000374747	0	0	0	0	0	0.44544	0.44544	0.524053	0.725838	0.44544	0	0	0
P	Q5J8M5	0	0	0	0	0	0	3	0	0	0	0	0	0	0	0	0	3	3	0	0	0	0	0	0	0	0	0.000321002	0	0	0	0	0	0	0	0	0	0.000469407	0.000358211	0	0	0	0	0	0	0	0	0.428894	0
P	B4E3M2	0	0	0	0	0	0	3	0	0	0	0	0	0	0	0	0	3	3	0	0	0	0	0	0	0	0	0.000639694	0	0	0	0	0	0	0	0	0	0.000935436	0.000713845	0	0	0	0	0	0	0	0	1.03704	0
P	M0R253	0	0	0	0	0	0	3	0	0	0	0	0	0	0	0	0	3	3	0	0	0	0	0	0	0	0	0.000673617	0	0	0	0	0	0	0	0	0	0.000985043	0.0007517	0	0	0	0	0	0	0	0	1.11836	0
P	M0QX43	0	0	0	0	0	0	3	0	0	0	0	0	0	0	0	0	3	3	0	0	0	0	0	0	0	0	0.000673617	0	0	0	0	0	0	0	0	0	0.000985043	0.0007517	0	0	0	0	0	0	0	0	1.11836	0
P	Q9BV57	0	0	0	0	0	0	0	0	4	3	0	0	0	0	0	0	0	0	4	0	0	0	0	0	0	0	0	0	0.000942826	0.00100103	0	0	0	0	0	0	0	0	0.00083743	0	0	0	0	0	0	0	0	0
P	P62280	5	9	7	5	2	0	0	0	0	0	11	5	6	7	2	0	0	0	0	0	0.000868641	0.00132419	0.00128772	0.000802725	0.000307348	0	0	0	0	0	0.00154731	0.00124089	0.00110337	0.00128119	0.000466061	0	0	0	0	0	0.690441	1.32809	1.65461	1.29615	0.358313	0	0	0
P	Q9BX68	0	0	0	0	0	0	0	0	3	4	0	0	0	0	0	0	0	2	3	4	0	0	0	0	0	0	0	0	0.000575208	0.000785209	0	0	0	0	0	0	0	0.000434813	0.000510906	0.000709612	0	0	0	0	0	0	0	0
P	F8WEQ7	0	0	2	2	0	0	0	0	0	0	0	0	2	2	2	0	0	0	0	0	0	0	0.000446183	0.000480419	0	0	0	0	0	0	0	0	0.00055876	0.000468583	0.000511373	0	0	0	0	0	0	0	1.69774	1.61216	0	0	0	0
P	F8WBR8	0	0	2	2	0	0	0	0	0	0	0	0	2	2	2	0	0	0	0	0	0	0	0.000411861	0.000443463	0	0	0	0	0	0	0	0	0.000515778	0.000432538	0.000472037	0	0	0	0	0	0	0	1.49459	1.42661	0	0	0	0
P	J3KRZ1	4	6	5	7	6	2	0	0	0	0	7	2	6	4	7	6	0	0	0	0	0.000572385	0.00086236	0.000774101	0.000902955	0.000877607	0.00027379	0	0	0	0	0.000812546	0.000492122	0.0010502	0.000541976	0.00118294	0.000814066	0	0	0	0	0.972423	1.5704	1.29615	1.71644	1.60615	0.377209	0	0
P	M0QXS5	2	3	8	8	14	21	24	15	0	0	0	2	5	9	7	10	18	16	6	3	5.97585e-05	0.000103884	0.000262659	0.000326322	0.000755901	0.00105048	0.00174959	0.00109088	0	0	0	9.24818e-05	0.000202419	0.000297064	0.000254722	0.000382457	0.00114488	0.00117679	0.000659937	0.000480126	0.174898	0.380384	0.883649	1.06538	1.46037	2.05492	1.92415	1.10378
P	K7EPB9	0	0	3	8	2	0	0	0	0	0	0	0	0	7	7	0	0	0	0	0	0	0	0.000389396	0.0016771	0.000441463	0	0	0	0	0	0	0	0	0.00132907	0.00178516	0	0	0	0	0	0	0	1.21309	2.89942	0.995262	0	0	0
P	O76021	0	0	3	4	10	4	0	0	0	0	0	0	2	5	5	9	0	0	0	0	0	0	0.000109269	0.000164715	0.000421192	0.000185507	0	0	0	0	0	0	8.21035e-05	0.000206559	0.000225422	0.000367714	0	0	0	0	0	0	0.258925	0.34586	0.629296	0.258925	0	0
P	H3BUH7	2	3	3	2	3	7	11	26	15	7	0	4	6	6	5	5	14	20	23	6	0.000136224	0.000426258	0.000414518	0.00029755	0.000313296	0.00109958	0.00295026	0.010999	0.00496015	0.00247721	0	0.000843275	0.000865176	0.00101577	0.000554262	0.000726532	0.00372833	0.00667593	0.0113902	0.00223871	0.492794	0.682674	0.682674	0.406048	0.682674	1.33346	2.23594	6.11214
P	H0Y8X0	0	0	0	2	2	2	0	0	0	0	0	0	0	0	2	3	0	0	0	0	0	0	0	0.000286461	0.000452431	0.000282293	0	0	0	0	0	0	0	0	0.000304918	0.000489619	0	0	0	0	0	0	0	0.153453	0.153453	0.153453	0	0
P	F5H251	2	2	0	2	0	0	0	0	0	0	2	0	0	0	0	0	0	0	0	0	0.000404108	0.000263437	0	0.000275838	0	0	0	0	0	0	0.00028235	0	0	0	0	0	0	0	0	0	0.34586	0.34586	0	0.34586	0	0	0	0
P	P62244	2	2	2	0	0	0	0	0	0	0	2	0	2	2	0	0	0	0	0	0	0.000649682	0.000423526	0.000329489	0	0	0	0	0	0	0	0.000518779	0	0.000412622	0.000259523	0	0	0	0	0	0	0.352073	0.352073	0.352073	0	0	0	0	0
P	I3L3P7	2	2	2	0	0	0	0	0	0	0	2	0	2	2	0	0	0	0	0	0	0.000844586	0.000550583	0.000428336	0	0	0	0	0	0	0	0.000674413	0	0.000536409	0.00033738	0	0	0	0	0	0	0.479108	0.479108	0.479108	0	0	0	0	0
P	P31153	4	3	3	2	4	4	5	0	0	0	4	3	3	4	0	6	4	0	0	0	0.000160364	0.000111511	8.13296e-05	8.757e-05	0.000184409	0.000287653	0.000321582	0	0	0	0.000149395	0.000206816	0.00016975	0.000199296	0	0.000285095	0.000292603	0	0	0	0.361445	0.270574	0.270574	0.183042	0.377209	0.377209	0.425608	0
P	P14866	5	6	13	13	19	28	35	22	2	3	0	4	8	13	11	14	26	24	9	6	0.000143393	0.000224346	0.000509058	0.00062642	0.0010718	0.0014661	0.00239385	0.00161084	0.000222856	0.000217299	0	0.000166436	0.000318749	0.000420054	0.000395902	0.000592697	0.00156982	0.00170869	0.000791775	0.000667686	0.389953	0.603245	1.12814	1.30675	1.59418	2.13329	2.01301	1.26464
P	E9PP36	3	2	2	2	2	3	0	0	0	0	4	0	0	2	2	2	0	0	0	0	0.000356666	0.000297613	0.000217062	0.000389529	0.000328114	0.000383861	0	0	0	0	0.000455685	0	0	0.000455919	0.000331701	0.000304358	0	0	0	0	0.499685	0.342765	0.342765	0.342765	0.342765	0.520548	0	0
P	A0A087X1Z3	3	0	0	2	3	5	8	8	9	4	3	2	2	6	4	4	7	5	8	4	0.000249386	0	0	0.000181576	0.000286777	0.000313134	0.0010002	0.00175096	0.00162417	0.000907009	0.000165948	0.000257298	0.000211185	0.000664133	0.000434868	0.00039902	0.00113758	0.000837102	0.00157375	0.000910762	0.374042	0	0	0.2218	0.361445	0.573983	1.16272	1.23872
P	Q9UL46	3	0	0	2	3	5	8	8	9	4	3	2	2	6	4	4	7	5	8	4	0.000265038	0	0	0.000192971	0.000304776	0.000332787	0.00106297	0.00186085	0.0017261	0.000963935	0.000176363	0.000273447	0.000224439	0.000705815	0.000462161	0.000424063	0.00120898	0.000889639	0.00167252	0.000967923	0.399587	0	0	0.235947	0.386756	0.61808	1.26986	1.35505
P	E9PKH0	0	0	0	0	4	6	10	3	0	0	0	0	0	0	2	5	8	8	0	0	0	0	0	0	0.000202337	0.000340869	0.00076215	0.000222372	0	0	0	0	0	0	6.13648e-05	0.000225225	0.000626049	0.000755996	0	0	0	0	0	0	0.207814	0.355189	0.489361	0.16681
P	M0R117	6	2	4	2	0	0	0	0	0	0	6	2	0	2	0	0	0	0	0	0	0.000959757	0.000572035	0.00069535	0.000149741	0	0	0	0	0	0	0.000985344	0.000424375	0	0.000219078	0	0	0	0	0	0	0.874995	0.409289	0.663413	0.367729	0	0	0	0
P	A0A087X260	0	0	0	0	3	7	3	2	0	0	0	0	0	0	0	4	4	0	0	0	0	0	0	0	0.000161332	0.000641724	0.000211005	0.000147755	0	0	0	0	0	0	0	0.000336715	0.000479977	0	0	0	0	0	0	0	0.442115	1.40991	0.412538	0.581248
P	B8ZZ10	4	5	5	0	0	0	0	0	0	0	4	2	6	5	0	0	0	0	0	0	0.000580073	0.000786548	0.000706048	0	0	0	0	0	0	0	0.000463196	0.000359087	0.00103156	0.000494329	0	0	0	0	0	0	0.883649	0.81134	1.1928	0	0	0	0	0
P	H0YDU4	3	4	3	0	0	0	0	0	0	0	4	2	3	3	0	0	0	0	0	0	0.000209471	0.000262183	0.000254962	0	0	0	0	0	0	0	0.000267624	0.000194505	0.000212861	0.000178508	0	0	0	0	0	0	0.267652	0.62181	0.51008	0	0	0	0	0
P	H0Y653	3	4	3	0	0	0	0	0	0	0	4	2	3	3	0	0	0	0	0	0	0.000241035	0.00030169	0.000293381	0	0	0	0	0	0	0	0.000307951	0.000223814	0.000244936	0.000205406	0	0	0	0	0	0	0.315225	0.745822	0.603245	0	0	0	0	0
P	H3BPS8	2	3	3	2	3	7	13	29	15	7	0	4	6	6	5	5	14	23	26	6	7.5952e-05	0.000237662	0.000231116	0.0001659	0.00017468	0.000613073	0.0018277	0.00645251	0.00276555	0.00138118	0	0.000470171	0.000482382	0.000566345	0.000309031	0.000405081	0.00207875	0.00402812	0.00665024	0.0012482	0.250259	0.336596	0.336596	0.210598	0.336596	0.603245	1.26986	3.43609
P	B1AKP7	0	0	0	0	3	7	3	2	0	0	0	0	0	0	0	4	4	0	0	0	0	0	0	0	0.000164613	0.000654776	0.000215297	0.00015076	0	0	0	0	0	0	0	0.000343563	0.000489739	0	0	0	0	0	0	0	0.455459	1.45471	0.422329	0.595879
P	Q5JRS1	0	0	0	0	5	5	2	0	0	0	0	0	0	0	0	5	5	0	0	0	0	0	0	0	0.000561398	0.000788135	0.000220274	0	0	0	0	0	0	0	0	0.000650939	0.000584573	0	0	0	0	0	0	0	0.918669	0.918669	0.573983	0
P	Q5JRS3	0	0	0	0	5	5	2	0	0	0	0	0	0	0	0	5	5	0	0	0	0	0	0	0	0.000498061	0.000699218	0.000195423	0	0	0	0	0	0	0	0	0.0005775	0.000518621	0	0	0	0	0	0	0	0.782379	0.782379	0.492794	0
P	A0A087WYY0	0	0	0	0	3	7	3	2	0	0	0	0	0	0	0	4	4	0	0	0	0	0	0	0	0.00015974	0.000635391	0.000208923	0.000146297	0	0	0	0	0	0	0	0.000333392	0.00047524	0	0	0	0	0	0	0	0.438799	1.38781	0.406048	0.573983
P	J3KTN0	2	6	6	4	4	2	0	0	0	0	6	4	4	4	4	3	0	0	0	0	0.000360934	0.00141175	0.00128135	0.00118257	0.000933864	0.000194227	0	0	0	0	0.00108079	0.0012568	0.00149003	0.000865076	0.00125876	0.0005775	0	0	0	0	0.51008	2.13329	2.13329	0.95434	0.95434	0.51008	0	0
P	G3V162	0	0	0	0	3	7	3	2	0	0	0	0	0	0	0	4	4	0	0	0	0	0	0	0	0.000162956	0.000648184	0.000213129	0.000149243	0	0	0	0	0	0	0	0.000340105	0.000484809	0	0	0	0	0	0	0	0.448772	1.4322	0.415794	0.588547
P	E5RGU7	0	0	0	0	0	0	0	0	0	2	0	0	0	0	0	0	0	0	2	2	0	0	0	0	0	0	0	0	0	0.00102391	0	0	0	0	0	0	0	0	0.000666222	0.00107956	0	0	0	0	0	0	0	0
P	E5RFJ3	0	0	0	0	0	0	0	0	0	2	0	0	0	0	0	0	0	0	2	2	0	0	0	0	0	0	0	0	0	0.000948067	0	0	0	0	0	0	0	0	0.000616872	0.00099959	0	0	0	0	0	0	0	0
P	H0YC58	0	0	0	0	0	0	0	0	0	2	0	0	0	0	0	0	0	0	2	2	0	0	0	0	0	0	0	0	0	0.000839273	0	0	0	0	0	0	0	0	0.000546083	0.000884883	0	0	0	0	0	0	0	0
P	H0YC69	0	0	0	0	0	0	0	0	0	2	0	0	0	0	0	0	0	0	2	2	0	0	0	0	0	0	0	0	0	0.00103775	0	0	0	0	0	0	0	0	0.000675225	0.00109415	0	0	0	0	0	0	0	0
P	H7C4X2	0	0	0	0	0	0	0	2	0	0	0	0	0	0	0	0	2	2	0	0	0	0	0	0	0	0	0	0.00110633	0	0	0	0	0	0	0	0	0.00129379	0.00148096	0	0	0	0	0	0	0	0	0	0.61808
P	Q15102	2	2	4	3	4	3	2	5	7	0	3	0	3	5	5	5	3	7	8	2	0.000182811	0.000238348	0.00027814	0.000399309	0.000367886	0.000295124	0.000164967	0.000577589	0.00121765	0	0.000218965	0	0.000290265	0.000389472	0.000531297	0.0004875	0.000312712	0.000859086	0.00108153	0.000400578	0.377209	0.185769	0.432188	0.503142	0.713957	0.503142	0.389953	0.836538
P	J3QKS7	0	0	2	2	2	0	0	0	0	0	0	0	2	2	2	2	0	0	0	0	0	0	0.00018591	0.000320279	0.000252921	0	0	0	0	0	0	0	0.000186253	0.000156194	0.000255687	0.000195508	0	0	0	0	0	0	0.2218	0.2218	0.2218	0	0	0
P	F5GZI0	2	2	3	6	6	4	5	0	0	0	2	5	4	4	5	4	4	3	0	0	0.00024131	0.000125848	0.000305954	0.00065886	0.000693727	0.000519419	0.000653271	0	0	0	0.000144517	0.0007469	0.000613039	0.000514103	0.000701312	0.0005148	0.000660448	0.000404998	0	0	0.172195	0.545254	0.409289	1.44906	1.44906	0.545254	1.03704	0
P	Q9NTI5	2	0	2	2	0	0	0	0	0	3	2	2	2	2	0	0	0	0	0	3	2.1888e-05	0	2.22012e-05	2.39047e-05	0	0	0	0	0	7.07611e-05	2.33038e-05	3.38738e-05	1.85352e-05	2.33158e-05	0	0	0	0	0	4.79614e-05	0.0471286	0	0.0519619	0.0616956	0	0	0	0
P	E5RH77	2	5	6	3	2	2	2	0	0	0	7	2	3	3	2	2	0	0	0	0	0.000472716	0.00098612	0.0011987	0.000860451	0.00072479	0.000508759	0.000379179	0	0	0	0.00075494	0.000853501	0.000900687	0.000755328	0.000549535	0.000336156	0	0	0	0	0.250259	1.20293	0.857804	0.250259	0.250259	0.250259	0.250259	0
P	D6RFN0	0	2	3	3	3	0	0	0	0	0	2	0	2	3	4	0	0	0	0	0	0	0.000100563	0.00014669	0.00018427	0.000166305	0	0	0	0	0	5.77409e-05	0	0.000122468	0.000128379	0.000224164	0	0	0	0	0	0	0.153453	0.207814	0.207814	0.207814	0	0	0
P	Q99426	0	0	0	0	0	2	2	4	0	4	0	0	0	0	0	2	2	3	0	0	0	0	0	0	0	0.0001397	0.000312356	0.000546816	0	0.000734364	0	0	0	0	0	0.00018461	0.000355261	0.000464751	0	0	0	0	0	0	0	0.196741	0.230269	0.352073
P	Q9UKM9	3	2	3	3	4	7	0	2	2	2	5	2	2	3	2	6	0	0	0	0	0.000207006	0.000107958	0.000244963	0.000188399	0.000277718	0.000482711	0	0.000193788	0.000306401	0.000250959	0.000358144	0.000160181	0.000175297	0.000183758	0.000120323	0.000588823	0	0	0	0	0.261828	0.145513	0.261828	0.273503	0.595879	0.757924	0	0.188502
P	H3BR27	0	0	0	0	0	0	0	0	2	2	0	0	0	0	0	0	0	2	2	2	0	0	0	0	0	0	0	0	0.000961629	0.000984532	0	0	0	0	0	0	0	0.000545189	0.000640598	0.00118633	0	0	0	0	0	0	0	0
P	Q9H9B4	3	4	2	0	2	0	0	0	0	0	5	2	5	2	0	0	0	0	0	0	0.000262294	0.000273582	0.000166279	0	7.54052e-05	0	0	0	0	0	0.000340348	0.000253703	0.000416467	0.000209553	0	0	0	0	0	0	0.3122	0.482518	0.177606	0	0.188502	0	0	0
P	Q9Y490	0	0	3	9	27	32	22	4	2	2	0	3	3	5	9	25	24	10	0	5	0	0	2.52855e-05	7.71392e-05	0.000262776	0.000268295	0.000224956	3.50054e-05	2.95187e-05	3.02217e-05	0	2.57197e-05	2.63877e-05	3.98323e-05	7.72795e-05	0.000230454	0.000318398	0.000122727	0	0.000109248	0	0	0.0471286	0.145513	0.412538	0.506607	0.309182	0.0641431
P	P04075	2	3	4	3	4	9	19	42	22	9	3	4	7	7	6	6	18	31	33	10	5.80073e-05	0.000181511	0.000235349	0.000190056	0.000166761	0.000593086	0.00191933	0.00643493	0.00303944	0.00126583	9.26392e-05	0.000359087	0.000442095	0.000494329	0.000303452	0.00037125	0.00198452	0.00393315	0.00608568	0.00139817	0.185769	0.247383	0.336596	0.238797	0.336596	0.629296	1.69774	6.43019
P	Q9UPN7	3	3	0	0	0	0	0	0	0	0	7	0	0	0	0	0	0	0	0	0	4.79334e-05	3.74972e-05	0	0	0	0	0	0	0	0	0.000133964	0	0	0	0	0	0	0	0	0	0.180321	0.0889301	0	0	0	0	0	0
P	P04040	0	0	0	0	0	0	0	0	4	0	0	0	0	0	0	0	0	0	5	3	0	0	0	0	0	0	0	0	0.000320239	0	0	0	0	0	0	0	0	0	0.000379253	0.000395067	0	0	0	0	0	0	0	0
P	H7C5W9	2	4	6	5	0	0	0	0	0	0	7	2	3	5	0	0	0	0	0	0	3.39464e-05	9.44194e-05	0.000103296	9.88643e-05	0	0	0	0	0	0	0.000108427	0.00010507	8.62394e-05	0.000120536	0	0	0	0	0	0	0.0764652	0.137627	0.199499	0.180321	0	0	0	0
P	C9JZ81	0	5	4	3	4	0	0	0	0	0	3	0	3	5	4	0	0	0	0	0	0	0.0010087	0.000817434	0.00140825	0.00101941	0	0	0	0	0	0.000386115	0	0.000716577	0.00128771	0.000936867	0	0	0	0	0	0	2.08319	1.54097	0.914256	0.883649	0	0	0
P	K7EPB7	0	0	0	0	0	0	0	2	0	0	0	0	0	0	0	0	0	2	2	0	0	0	0	0	0	0	0	0.000859407	0	0	0	0	0	0	0	0	0	0.000821734	0.000724154	0	0	0	0	0	0	0	0	1.08449
P	C9JLB1	2	0	0	0	2	2	2	3	4	2	2	0	0	0	0	3	3	2	3	0	0.00034958	0	0	0	0.000160798	0.000300988	0.000252367	0.000490887	0.000745103	0.000678088	0.000167487	0	0	0	0	0.000223733	0.00038271	0.000375495	0.000330905	0	0.555966	0	0	0	0.315225	0.315225	0.315225	0.51008
P	C9JYW2	2	0	0	0	2	2	2	3	4	2	2	0	0	0	0	3	3	2	3	0	0.000374373	0	0	0	0.000172202	0.000322334	0.000270266	0.000525701	0.000797948	0.000726179	0.000179365	0	0	0	0	0.000239601	0.000409852	0.000402125	0.000354373	0	0.606941	0	0	0	0.342765	0.342765	0.342765	0.552387
P	E5RGH4	3	3	3	3	3	3	3	3	2	2	3	3	3	3	3	3	3	3	2	2	0.00116131	0.00099105	0.00117792	0.00138361	0.00133543	0.000908983	0.0010162	0.00118598	0.000750071	0.00102391	0.000674413	0.00130708	0.00107282	0.00134952	0.00147275	0.00112612	0.00144473	0.00141749	0.000499666	0.001388	1.13796	1.13796	1.13796	1.13796	1.13796	1.13796	1.13796	1.13796
P	Q9NX58	0	0	0	0	2	2	0	0	0	0	0	0	0	0	2	0	0	0	0	0	0	0	0	0	0.000128129	8.99389e-05	0	0	0	0	0	0	0	0	0.00012953	0	0	0	0	0	0	0	0	0	0.164126	0.164126	0	0
P	P35244	0	0	0	0	0	2	2	0	0	0	0	0	0	0	0	2	0	0	0	0	0	0	0	0	0	0.000375613	0.000314938	0	0	0	0	0	0	0	0	0.000372272	0	0	0	0	0	0	0	0	0	0.986095	0.986095	0
P	G3V1U3	0	0	0	0	0	0	0	0	0	2	0	0	0	0	0	0	0	0	2	2	0	0	0	0	0	0	0	0	0	0.000312169	0	0	0	0	0	0	0	0	0.000152337	0.000282114	0	0	0	0	0	0	0	0
P	F8VUX3	0	0	0	0	0	2	2	0	0	0	0	0	0	0	0	0	3	0	0	0	0	0	0	0	0	0.000214383	0.00031956	0	0	0	0	0	0	0	0	0	0.000454317	0	0	0	0	0	0	0	0	0.315225	0.315225	0
P	B4E3S0	0	0	0	0	0	3	2	0	0	0	0	0	0	0	0	0	4	0	0	0	0	0	0	0	0	9.23763e-05	0.000137696	0	0	0	0	0	0	0	0	0	0.000234915	0	0	0	0	0	0	0	0	0.205036	0.282331	0
P	P82979	0	0	0	0	0	0	0	2	0	2	0	0	0	0	0	0	0	2	0	0	0	0	0	0	0	0	0	0.000282377	0	0.000365683	0	0	0	0	0	0	0	0.000337498	0	0	0	0	0	0	0	0	0	0.244515
P	P14550	0	0	0	0	2	4	0	0	0	0	0	0	0	0	0	7	0	0	0	0	0	0	0	0	0.000224127	0.000279687	0	0	0	0	0	0	0	0	0	0.0004158	0	0	0	0	0	0	0	0	0.273503	0.595879	0	0
P	K7EJ09	0	0	0	0	0	3	3	0	0	0	0	0	0	0	0	3	0	0	0	0	0	0	0	0	0	0.000558801	0.000520594	0	0	0	0	0	0	0	0	0.000553832	0	0	0	0	0	0	0	0	0	0.936422	0.936422	0
P	K7ERM6	0	0	0	0	0	3	3	0	0	0	0	0	0	0	0	3	0	0	0	0	0	0	0	0	0	0.000874022	0.000814263	0	0	0	0	0	0	0	0	0.000866249	0	0	0	0	0	0	0	0	0	1.8119	1.8119	0
P	F5H6I7	0	2	2	0	0	0	0	0	0	0	0	2	0	0	0	0	0	0	0	0	0	8.42193e-05	6.14248e-05	0	0	0	0	0	0	0	0	9.37196e-05	0	0	0	0	0	0	0	0	0	0.0964782	0.101539	0	0	0	0	0
P	Q6DD88	0	2	2	0	0	0	0	0	0	0	0	2	0	0	0	0	0	0	0	0	0	8.14171e-05	5.93811e-05	0	0	0	0	0	0	0	0	9.06014e-05	0	0	0	0	0	0	0	0	0	0.0939563	0.0990058	0	0	0	0	0
P	K7EM82	0	0	0	0	0	3	3	0	0	0	0	0	0	0	0	3	0	0	0	0	0	0	0	0	0	0.000688623	0.00064154	0	0	0	0	0	0	0	0	0.000682499	0	0	0	0	0	0	0	0	0	1.25944	1.25944	0
P	M0R1H6	2	0	0	0	0	0	0	0	0	0	2	0	0	2	0	0	0	0	0	0	0.000359909	0	0	0	0	0	0	0	0	0	0.000383189	0	0	0.000383386	0	0	0	0	0	0	0.603245	0	0	0	0	0	0	0
P	B7ZB02	0	2	3	3	3	0	0	0	0	0	0	0	2	3	3	3	0	0	0	0	0	0.000289781	0.000469666	0.000606845	0.00063896	0	0	0	0	0	0	0	0.000470534	0.000690544	0.00086126	0.000493914	0	0	0	0	0	0.409289	0.725838	0.725838	0.725838	0	0	0
P	H0YC68	0	0	0	0	0	0	0	0	2	0	0	0	0	0	0	0	0	0	3	2	0	0	0	0	0	0	0	0	0.000715716	0	0	0	0	0	0	0	0	0	0.000762849	0.000882953	0	0	0	0	0	0	0	0
P	Q92526	3	2	2	0	0	0	2	2	2	0	3	2	2	0	0	0	0	2	0	0	0.000139436	0.000103884	8.08181e-05	0	0	0	0.000119835	0.000167828	0.000141523	0	0.000127248	0.000184964	0.000101209	0	0	0	0	0.000160471	0	0	0.148154	0.101539	0.101539	0	0	0	0.101539	0.109175
P	P09972	0	0	0	0	0	0	0	11	3	3	0	0	0	0	0	0	2	9	9	0	0	0	0	0	0	0	0	0.000814548	0.000257579	0.000210971	0	0	0	0	0	0	0.000119071	0.000545189	0.000686355	0	0	0	0	0	0	0	0	0.940886
P	Q02750	2	2	5	3	3	0	0	0	0	0	4	3	3	2	4	2	0	0	0	0	0.000107454	0.000112078	0.00024523	0.000176031	0.000216238	0	0	0	0	0	0.000150156	0.000415736	0.000238859	0.000143079	0.000249831	0.000114618	0	0	0	0	0.1508	0.1508	0.479108	0.213389	0.213389	0	0	0
P	J3KRF5	2	2	2	0	0	0	0	0	0	0	2	0	0	0	0	0	0	0	0	0	0.000402951	0.000252176	0.00024523	0	0	0	0	0	0	0	0.000193057	0	0	0	0	0	0	0	0	0	0.279381	0.279381	0.499685	0	0	0	0	0
P	D6RDL0	0	0	2	2	3	2	0	0	0	0	0	0	2	0	2	2	0	0	0	2	0	0	0.000637404	0.000274525	0.000722633	0.000541061	0	0	0	0	0	0	0.000478937	0	0.00043832	0.00053625	0	0	0	0.000826192	0	0	0.682674	0.682674	1.83139	0.682674	0	0
P	E7EP60	0	0	0	2	0	0	2	3	2	0	0	0	0	0	0	0	0	3	2	0	0	0	0	3.75571e-05	0	0	8.27524e-05	0.000120723	9.1621e-05	0	0	0	0	0	0	0	0	0.000161603	0.000108505	0	0	0	0	0.205036	0	0	0.0739894	0.119438
P	J3KPS3	2	3	4	3	4	9	19	41	22	9	2	4	7	7	6	6	18	30	31	10	5.73768e-05	0.000179538	0.000232791	0.00018799	0.000164949	0.00058664	0.00189847	0.00628442	0.0030064	0.00125207	6.87242e-05	0.000355184	0.00043729	0.000488956	0.000300154	0.000367214	0.00196295	0.00381336	0.00588375	0.00138297	0.183042	0.244515	0.333522	0.235947	0.333522	0.61808	1.67301	5.09537
P	K7EKJ7	0	0	0	2	2	2	4	3	4	3	0	3	0	0	0	2	2	2	3	4	0	0	0	0.000145337	0.000255047	0.000238703	0.000426975	0.000498312	0.00110305	0.000860431	0	0.000274596	0	0	0	0.000189265	0.000242812	0.000238234	0.000699813	0.00106919	0	0	0	0.361445	0.361445	0.361445	0.671091	0.361445
P	Q93009	0	0	2	5	11	0	0	0	0	0	0	0	2	3	8	6	0	0	0	0	0	0	1.94345e-05	9.41655e-05	0.000187281	0	0	0	0	0	0	0	3.6507e-05	6.12304e-05	0.000133644	9.19702e-05	0	0	0	0	0	0	0.0592537	0.145513	0.367729	0	0	0
P	O60884	5	6	3	2	0	0	0	0	0	0	6	0	3	3	0	0	0	0	0	0	0.000409993	0.000267273	0.000129956	8.39566e-05	0	0	0	0	0	0	0.000204616	0	0.000162746	0.000109184	0	0	0	0	0	0	0.663413	0.462177	0.2218	0.169499	0	0	0	0
P	P24539	6	5	7	7	6	3	4	3	0	0	7	4	5	4	4	2	2	5	0	0	0.000453635	0.000387129	0.000585615	0.00058551	0.000474228	0.00022192	0.000396953	0.000637002	0	0	0.000559816	0.000446754	0.000523837	0.000351437	0.000239706	0.000131968	0.000169304	0.000553708	0	0	0.485936	0.541701	0.729816	0.698244	0.671091	0.432188	0.566751	0.333522
P	F5H0E2	0	0	0	3	3	2	4	2	0	0	0	0	0	3	0	2	4	3	0	0	0	0	0	0.000397588	0.000669806	0.000235082	0.000876034	0.000408959	0	0	0	0	0	0.000465351	0	0.000232991	0.000996365	0.000391032	0	0	0	0	0	0.713957	0.741807	0.51008	0.741807	0.374042
P	A0A087X243	0	0	0	0	0	2	2	3	2	0	0	2	2	0	2	2	2	3	2	2	0	0	0	0	0	0.000494012	0.000736377	0.00128911	0.000815294	0	0	0.000947156	0.000583053	0	0.000533607	0.000652826	0.000837524	0.0012326	0.000965539	0.000670532	0	0	0	0	0	0.949845	0.949845	0.949845
P	Q8N163	3	4	5	8	7	3	0	0	0	2	4	5	5	6	9	4	0	0	2	2	6.86283e-05	0.000119303	0.000139221	0.000199871	0.000197295	4.92407e-05	0	0	0	0.0001664	6.39341e-05	0.000141612	0.000130761	0.000121842	0.000279233	0.000109806	0	0	0.00010827	0.000175443	0.114295	0.14025	0.183042	0.458814	0.386756	0.153453	0	0
P	D6RI02	0	4	6	5	3	0	0	0	0	0	3	2	4	5	2	0	0	0	0	0	0	0.00104321	0.00146536	0.00133506	0.00063896	0	0	0	0	0	0.00062117	0.000515951	0.0014116	0.00153893	0.000387567	0	0	0	0	0	0	1.1727	1.70396	1.70396	1.11836	0	0	0
P	Q07666	0	0	0	0	3	5	8	2	0	0	0	0	0	0	0	0	6	3	0	0	0	0	0	0	0.000109618	0.000307782	0.000544802	0.000200787	0	0	0	0	0	0	0	0	0.000521799	0.000287978	0	0	0	0	0	0	0.230269	0.324342	0.44544	0.0592537
P	E7ESH4	8	8	10	10	7	11	9	6	3	5	11	10	10	12	15	12	5	3	4	3	0.000902336	0.000847051	0.00118982	0.00123184	0.00103763	0.00140815	0.00124854	0.000823599	0.000480815	0.00131271	0.000720527	0.0012568	0.00120348	0.00144179	0.00167835	0.00144375	0.000679146	0.000242306	0.00056942	0.000593163	1.17771	1.30675	1.54683	1.30675	1.05116	1.30675	1.30675	0.573983
P	Q9Y295	0	0	4	3	0	0	0	0	0	0	0	2	5	3	2	3	0	0	0	0	0	0	0.000175069	0.000188502	0	0	0	0	0	0	0	0.000133557	0.000219241	0.000153215	6.68826e-05	0.000122738	0	0	0	0	0	0	0.377209	0.270574	0	0	0	0
P	Q14315	2	3	4	2	3	3	0	0	0	0	2	0	2	2	3	3	0	0	0	0	1.5497e-05	2.02049e-05	2.75078e-05	1.69248e-05	2.67308e-05	2.91875e-05	0	0	0	0	1.23746e-05	0	1.47636e-05	1.65079e-05	1.80153e-05	2.06628e-05	0	0	0	0	0.0162487	0.023293	0.0351422	0.0162487	0.0280163	0.0280163	0	0
P	P16402	8	4	4	3	3	5	3	6	5	7	8	4	4	4	3	4	4	5	8	6	0.00205414	0.000697572	0.000532997	0.000365205	0.000274666	0.00066837	0.000459819	0.00120745	0.00178184	0.00266403	0.00114437	0.00118287	0.00115292	0.00081419	0.000388736	0.000458603	0.00111133	0.00153936	0.0021102	0.00230287	0.566751	0.425608	0.425608	0.425608	0.425608	0.485936	0.425608	0.485936
P	A0A140TA77	0	0	0	0	3	4	7	3	0	0	0	0	0	0	2	4	6	7	0	0	0	0	0	0	0.00021252	0.000323216	0.000806066	0.000291954	0	0	0	0	0	0	8.05664e-05	0.000246417	0.000727107	0.00093052	0	0	0	0	0	0	0.210598	0.294196	0.465548	0.224616
P	A0A140TA68	0	0	0	0	3	4	7	3	0	0	0	0	0	0	2	4	6	7	0	0	0	0	0	0	0.000192321	0.000292494	0.00072945	0.000264204	0	0	0	0	0	0	7.29086e-05	0.000222995	0.000657996	0.000842074	0	0	0	0	0	0	0.188502	0.261828	0.412538	0.199499
P	A0A0G2JNW2	0	0	0	0	3	4	7	3	0	0	0	0	0	0	2	4	6	7	0	0	0	0	0	0	0.000185701	0.000282428	0.000704345	0.000255111	0	0	0	0	0	0	7.03993e-05	0.00021532	0.000635349	0.000813093	0	0	0	0	0	0	0.183042	0.253141	0.396368	0.191242
P	Q9BPW8	4	5	2	0	0	0	0	0	0	0	5	3	3	2	0	0	0	0	0	0	0.000260216	0.000348961	0.000113117	0	0	0	0	0	0	0	0.000267153	0.000230119	0.000236096	0.000118796	0	0	0	0	0	0	0.823896	0.823896	0.383566	0	0	0	0	0
P	C9JIC6	0	0	0	2	2	2	0	0	0	0	0	0	0	2	2	3	3	0	0	0	0	0	0	0.000870192	0.000916244	0.000857531	0	0	0	0	0	0	0	0.000848754	0.000926261	0.00106238	0.00136295	0	0	0	0	0	0	0.757924	0.757924	0.757924	0	0
P	H0Y3P2	0	0	2	5	5	3	0	0	0	0	0	0	2	4	4	4	3	0	0	0	0	0	9.85813e-05	0.000119414	0.000223526	0.000104601	0	0	0	0	0	0	3.08636e-05	0.00010353	0.000169477	0.000155506	0.000116376	0	0	0	0	0	0.0889301	0.193988	0.180321	0.124605	0	0
P	K7EML9	0	0	0	0	0	0	3	4	0	2	0	0	0	0	0	0	0	3	0	0	0	0	0	0	0	0	0.000736377	0.00107426	0	0.000370983	0	0	0	0	0	0	0	0.000821734	0	0	0	0	0	0	0	0	0.761976	0.823896
P	P78344	0	0	2	5	5	3	0	0	0	0	0	0	2	4	4	4	3	0	0	0	0	0	9.44511e-05	0.000114411	0.000214161	0.000100219	0	0	0	0	0	0	2.95705e-05	9.91929e-05	0.000162376	0.000148991	0.000111501	0	0	0	0	0	0.0839269	0.185769	0.172195	0.119438	0	0
P	O43818	0	0	0	0	2	4	3	0	0	0	0	0	0	0	0	5	0	0	0	0	0	0	0	0	7.66752e-05	0.000215285	0.000160453	0	0	0	0	0	0	0	0	0.000213371	0	0	0	0	0	0	0	0	0.244515	0.383566	0.30017	0
P	E9PQ80	0	0	0	0	0	2	0	0	0	0	0	0	0	2	2	2	0	0	0	0	0	0	0	0	0	0.000213376	0	0	0	0	0	0	0	0.000158394	0.000288097	0.000370088	0	0	0	0	0	0	0	0	0	0.324342	0	0
P	F5H2V6	3	0	0	0	0	0	0	0	0	0	3	2	2	0	0	0	0	0	0	0	0.000377047	0	0	0	0	0	0	0	0	0	0.000361293	0.000233406	0.000383149	0	0	0	0	0	0	0	0.21899	0	0	0	0	0	0	0
P	Q9H4E7	2	3	6	7	0	0	0	0	2	2	5	0	3	6	0	0	0	0	0	0	3.34622e-05	8.72557e-05	0.000203646	0.000200999	0	0	0	0	5.94351e-05	8.11341e-05	8.01601e-05	0	0.000127514	0.000196047	0	0	0	0	0	0	0.0764652	0.14025	0.285287	0.355189	0	0	0	0
P	E9PAP0	3	2	2	0	0	0	0	0	0	0	3	0	0	0	0	0	0	0	0	0	0.00022226	0.00015455	0.00011272	0	0	0	0	0	0	0	0.000177477	0	0	0	0	0	0	0	0	0	0.402814	0.205036	0.205036	0	0	0	0	0
P	X6RA14	0	0	0	0	0	2	11	8	5	3	0	0	0	0	0	0	7	14	10	7	0	0	0	0	0	8.98204e-05	0.00210871	0.00310559	0.00126	0.0022259	0	0	0	0	0	0	0.000685247	0.00341767	0.00283078	0.00338314	0	0	0	0	0	0.648162	2.67282	2.11889
P	Q5JR05	0	0	0	0	0	0	0	0	8	0	0	0	0	0	0	0	0	4	5	0	0	0	0	0	0	0	0	0	0.00150768	0	0	0	0	0	0	0	0	0.000569846	0.000920658	0	0	0	0	0	0	0	0	0
P	P16083	0	0	0	0	0	0	0	0	2	3	0	0	0	0	0	0	0	0	5	2	0	0	0	0	0	0	0	0	0.000324706	0.000886505	0	0	0	0	0	0	0	0	0.000648917	0.000500722	0	0	0	0	0	0	0	0
P	P39023	12	12	12	5	0	0	0	0	0	0	19	4	6	8	3	0	0	0	0	0	0.000812102	0.000929024	0.000823722	0.000343326	0	0	0	0	0	0	0.00085766	0.000527047	0.00066552	0.000613925	0.000213178	0	0	0	0	0	0.682674	0.690441	0.782379	0.465548	0	0	0	0
P	M3ZCP1	0	0	0	0	4	6	10	3	0	0	0	0	0	0	2	5	9	8	0	0	0	0	0	0	0.000165173	0.00027826	0.000622163	0.000181528	0	0	0	0	0	0	5.00937e-05	0.000183857	0.000550373	0.000617139	0	0	0	0	0	0	0.16681	0.279381	0.383566	0.1324
P	P49915	5	4	0	0	0	0	2	0	2	0	7	0	2	0	0	0	2	3	0	0	0.000198045	9.53391e-05	0	0	0	0	3.66594e-05	0	8.11765e-05	0	0.000194636	0	5.80529e-05	0	0	0	0.000104237	8.18177e-05	0	0	0.339677	0.321296	0	0	0	0	0.101539	0
P	M0R181	5	6	6	4	0	0	0	0	0	0	6	2	3	5	0	0	0	0	0	0	0.00129803	0.00135389	0.00157993	0.000756068	0	0	0	0	0	0	0.00145109	0.000401765	0.000989279	0.000921803	0	0	0	0	0	0	0.936422	1.24905	1.24905	0.936422	0	0	0	0
P	Q13177	4	4	4	0	2	4	5	2	2	3	5	3	2	0	0	0	6	3	2	2	0.000201476	0.000126088	0.000102179	0	6.95051e-05	0.000195154	0.00033938	0.000169749	0.000107357	0.000195403	0.000176969	9.35407e-05	0.000102368	0	0	0	0.000496281	0.000216411	0.000127142	0.000132443	0.364583	0.402814	0.285287	0	0.145513	0.364583	0.364583	0.250259
P	J3JS69	2	3	2	2	0	0	0	0	0	0	2	2	0	2	0	0	0	0	0	0	0.00115873	0.00134289	0.000914131	0.000843662	0	0	0	0	0	0	0.000822455	0.000796997	0	0.000548585	0	0	0	0	0	0	0.482518	1.07491	0.482518	0.482518	0	0	0	0
P	Q5SZW8	4	6	3	2	0	0	0	0	0	0	7	3	0	0	0	0	0	0	0	0	0.000393092	0.000468582	0.000227838	0.00024532	0	0	0	0	0	0	0.000538096	0.000434533	0	0	0	0	0	0	0	0	0.552387	1.26986	0.552387	0.358313	0	0	0	0
P	P10768	0	0	0	0	0	3	13	9	6	4	0	0	0	0	0	0	8	16	11	8	0	0	0	0	0	0.000161167	0.00211708	0.0029965	0.00126342	0.00208777	0	0	0	0	0	0	0.000768473	0.0035186	0.00277592	0.00336336	0	0	0	0	0	0.729816	2.54813	2.06196
P	P13612	0	0	0	2	0	0	2	4	2	0	0	0	0	0	0	0	0	3	2	0	0	0	0	2.23451e-05	0	0	4.92345e-05	8.61906e-05	5.4511e-05	0	0	0	0	0	0	0	0	9.61477e-05	6.45564e-05	0	0	0	0	0.116863	0	0	0.0423174	0.0939563
P	P61353	9	7	7	7	0	0	0	0	0	0	10	3	5	6	0	0	0	0	0	0	0.00155255	0.00145743	0.00125981	0.00110214	0	0	0	0	0	0	0.00173562	0.000480542	0.000788837	0.00107498	0	0	0	0	0	0	1.58226	1.85759	1.85759	2.11172	0	0	0	0
P	Q9BXJ9	6	8	11	10	0	0	0	0	0	0	14	5	6	9	0	0	0	0	0	0	0.0001341	0.000165302	0.000272038	0.000266283	0	0	0	0	0	0	0.000262834	0.000207532	0.000247764	0.000181806	0	0	0	0	0	0	0.172195	0.247383	0.367729	0.339677	0	0	0	0
P	C9JRM1	0	0	0	0	0	0	0	0	4	2	0	0	0	0	0	0	0	0	0	2	0	0	0	0	0	0	0	0	0.00208353	0.00398188	0	0	0	0	0	0	0	0	0	0.00257037	0	0	0	0	0	0	0	0
P	H7BXI1	4	5	4	3	0	0	0	0	0	0	4	2	4	4	0	0	0	0	2	0	8.35988e-05	0.00011211	7.26814e-05	5.21722e-05	0	0	0	0	0	0	5.72183e-05	5.54472e-05	0.00010619	7.63303e-05	0	0	0	0	5.65233e-05	0	0.124605	0.16681	0.124605	0.0990058	0	0	0	0
P	Q00796	6	5	6	3	2	0	0	0	0	0	7	2	3	2	2	2	0	0	0	0	0.000354868	0.000339295	0.00032995	0.000161485	0.000102019	0	0	0	0	0	0.000283367	0.000183064	0.000187818	0.000126006	0.000103134	0.000126176	0	0	0	0	0.425608	0.472312	0.406048	0.399587	0.137627	0	0	0
P	F8WD69	6	7	5	2	0	0	0	0	0	0	8	2	5	0	2	0	0	0	0	0	0.000448514	0.000395844	0.000314953	0.000226079	0	0	0	0	0	0	0.000440793	0.000213574	0.000394419	0	0.000160431	0	0	0	0	0	1.06063	1.02768	0.667247	0.137627	0	0	0	0
P	D6RG15	0	0	0	0	3	2	0	0	4	0	0	0	0	0	2	0	0	0	4	2	0	0	0	0	0.000191185	0.000178934	0	0	0.000516781	0	0	0	0	0	0.000193275	0	0	0	0.000524584	0.000273229	0	0	0	0	0.448772	0.448772	0	0
P	Q6IBS0	0	0	0	0	3	2	0	0	4	0	0	0	0	0	2	0	0	0	4	2	0	0	0	0	0.000139143	0.000130227	0	0	0.00037611	0	0	0	0	0	0.000140664	0	0	0	0.000381789	0.000198854	0	0	0	0	0.309182	0.309182	0	0
P	E9PJF7	0	0	0	2	5	5	5	4	0	2	0	0	0	2	0	5	3	6	0	3	0	0	0	0.000213519	0.000749397	0.000911788	0.00156821	0.00100662	0	0.000474034	0	0	0	0.000277679	0	0.000764652	0.000891808	0.00131249	0	0.000571194	0	0	0	0.273503	2.3037	2.3037	2.3037	1.74157
P	Q02543	7	3	5	2	0	0	0	0	0	0	7	3	2	2	0	0	0	0	0	0	0.00113971	0.000938494	0.000730118	0.000131023	0	0	0	0	0	0	0.00114957	0.00046416	0.000152389	0.000191693	0	0	0	0	0	0	0.923092	0.499685	0.733804	0.315225	0	0	0	0
P	C9J6D1	4	0	2	4	3	6	2	0	0	0	3	3	2	4	4	5	4	0	0	0	0.000593108	0	0.000360957	0.000712531	0.000477425	0.000893663	0.000428174	0	0	0	0.000378884	0.00091789	0.000527369	0.000694977	0.000758441	0.000948981	0.0011363	0	0	0	0.153453	0	0.153453	0.153453	0.153453	0.698244	0.3122	0
P	M0R1A7	7	3	5	2	0	0	0	0	0	0	7	3	2	2	0	0	0	0	0	0	0.00136455	0.00112364	0.000874154	0.000156871	0	0	0	0	0	0	0.00137635	0.000555729	0.000182452	0.00022951	0	0	0	0	0	0	1.18776	0.625549	0.931968	0.389953	0	0	0	0
P	P46778	7	8	8	6	0	0	0	0	0	0	7	4	5	7	0	0	0	0	0	0	0.0011877	0.00144528	0.0014724	0.000792691	0	0	0	0	0	0	0.00121184	0.000612692	0.00100577	0.00084345	0	0	0	0	0	0	1.08449	1.33884	1.33884	1.08449	0	0	0	0
P	P63000	3	3	0	4	4	7	4	9	9	4	4	0	2	4	5	3	6	9	8	2	0.000219944	0.000401467	0	0.000480419	0.000821995	0.00112439	0.000727747	0.00169867	0.00205097	0.00066661	0.000219536	0	0.000349225	0.000761448	0.000894903	0.000469218	0.00082771	0.00206718	0.00208194	0.000481945	0.303167	0.415794	0	0.694338	0.694338	1.12814	0.694338	1.97852
P	G3V2H6	2	2	3	3	3	2	2	3	4	2	2	2	2	3	3	2	0	3	4	2	0.00117304	0.00122352	0.00138812	0.00170815	0.00134891	0.000631238	0.000940926	0.00192173	0.00416706	0.00379227	0.000468343	0.000907691	0.00149003	0.00124955	0.00159094	0.00125125	0	0.00131249	0.00370123	0.00342716	1.5527	1.5527	2.59749	2.59749	2.59749	1.5527	1.5527	2.59749
P	H3BNC9	3	2	0	0	0	0	0	0	0	0	2	0	0	0	0	0	0	0	0	0	0.000180159	0.00015033	0	0	0	0	0	0	0	0	0.000115088	0	0	0	0	0	0	0	0	0	0.081434	0.081434	0	0	0	0	0	0
P	A0A0B4J1W3	6	8	10	9	0	0	0	0	0	0	14	5	6	8	0	0	0	0	0	0	0.000134255	0.000165493	0.000247593	0.000253261	0	0	0	0	0	0	0.000263138	0.000207772	0.00024805	0.000169015	0	0	0	0	0	0	0.172195	0.247383	0.333522	0.306171	0	0	0	0
P	M0R3H0	6	6	7	4	0	0	0	0	0	0	7	4	5	5	0	0	0	0	0	0	0.00137245	0.00176187	0.00160626	0.0010377	0	0	0	0	0	0	0.00193894	0.00130708	0.00120692	0.00123706	0	0	0	0	0	0	1.69153	1.69153	1.88403	1.39883	0	0	0	0
P	J3QLC8	5	8	3	0	0	0	0	0	0	0	8	4	0	0	0	0	0	0	0	0	0.000970789	0.00132899	0.000430797	0	0	0	0	0	0	0	0.000823637	0.000657294	0	0	0	0	0	0	0	0	0.527566	1.18273	0.448772	0	0	0	0	0
P	A0A0A0MRF8	5	8	3	0	0	0	0	0	0	0	8	4	0	0	0	0	0	0	0	0	0.000889038	0.00121708	0.00039452	0	0	0	0	0	0	0	0.000754278	0.000601943	0	0	0	0	0	0	0	0	0.472312	1.04644	0.402814	0	0	0	0	0
P	Q9BZK7	4	4	2	0	0	0	0	0	0	0	3	0	2	0	0	0	0	0	0	0	0.000184856	0.000128541	6.25003e-05	0	0	0	0	0	0	0	9.84066e-05	0	7.82698e-05	0	0	0	0	0	0	0	0.224616	0.250259	0.1324	0	0	0	0	0
P	A0A0D9SF63	4	4	2	0	0	0	0	0	0	0	3	0	2	0	0	0	0	0	0	0	0.000200456	0.000139388	6.77746e-05	0	0	0	0	0	0	0	0.000106711	0	8.48749e-05	0	0	0	0	0	0	0	0.244515	0.273503	0.145513	0	0	0	0	0
P	P52292	0	3	5	6	3	2	0	0	0	0	4	4	5	3	4	2	0	0	0	0	0	0.000145712	0.000182184	0.000196163	0.000206545	8.59152e-05	0	0	0	0	0.000127488	0.00027797	0.000278852	0.000148813	0.000185602	8.51512e-05	0	0	0	0	0	0.210598	0.321296	0.448772	0.210598	0.135011	0	0
P	A6NMS2	0	0	0	0	2	0	0	0	0	0	0	0	2	0	3	0	0	0	0	0	0	0	0	0	0.00024776	0	0	0	0	0	0	0	0.000364904	0	0.000417447	0	0	0	0	0	0	0	0	0	0.573983	0	0	0
P	A0A0A0MT44	0	0	0	0	0	0	0	2	0	0	0	0	0	0	0	0	0	2	2	2	0	0	0	0	0	0	0	0.000456147	0	0	0	0	0	0	0	0	0	0.000363459	0.000256239	0.000237265	0	0	0	0	0	0	0	0.327394
P	J3KSC4	0	0	0	0	0	2	0	3	3	2	0	0	0	0	0	0	3	3	3	2	0	0	0	0	0	0.000437011	0	0.000798257	0.00100971	0.000590719	0	0	0	0	0	0	0.000555665	0.00098134	0.00115308	0.000711796	0	0	0	0	0	0.374042	0	1.25944
P	H7C144	0	2	5	10	14	5	0	0	0	0	0	3	4	7	13	13	0	0	0	0	0	0.000128791	0.000250489	0.000640558	0.00138441	0.000332231	0	0	0	0	0	0.000238866	0.000274478	0.000427479	0.00111246	0.00118539	0	0	0	0	0	0.16681	0.592209	1.08449	1.79898	0.614359	0	0
P	D6RFI1	0	0	0	0	2	2	3	0	0	0	0	0	0	0	0	3	2	0	0	0	0	0	0	0	0.00039162	0.000366525	0.000614637	0	0	0	0	0	0	0	0	0.000544899	0.000466042	0	0	0	0	0	0	0	0.914256	0.914256	2.46737	0
P	J3QRN5	0	2	0	2	2	0	0	0	0	0	0	0	0	2	2	0	0	0	0	0	0	0.000508231	0	0.000532156	0.000560318	0	0	0	0	0	0	0	0	0.000519046	0.000755259	0	0	0	0	0	0	1.03236	0	1.03236	1.03236	0	0	0
P	Q06210	5	5	7	6	0	0	0	0	0	0	7	4	4	4	0	0	0	0	0	0	0.000105724	0.000189042	0.000199155	0.000181446	0	0	0	0	0	0	0.000156784	0.000186992	0.000115109	0.000112621	0	0	0	0	0	0	0.207814	0.172195	0.419058	0.318257	0	0	0	0
P	K7EN94	0	0	0	0	2	6	2	2	0	0	0	0	0	0	0	3	3	0	0	0	0	0	0	0	0.000131959	0.00053518	0.000138071	0.000161139	0	0	0	0	0	0	0	0.00024481	0.000314072	0	0	0	0	0	0	0	0.348963	1.36048	0.318257	0.648162
P	K7EJM5	0	0	0	0	2	6	2	2	0	0	0	0	0	0	0	3	3	0	0	0	0	0	0	0	0.000181197	0.000734874	0.000189589	0.000221265	0	0	0	0	0	0	0	0.000336156	0.000431263	0	0	0	0	0	0	0	0.51008	2.25087	0.458814	0.990673
P	O00232	0	2	3	3	5	3	0	0	0	0	0	0	0	0	4	2	0	0	0	0	0	4.82968e-05	0.000117417	0.000151711	0.000292856	9.96692e-05	0	0	0	0	0	0	0	0	0.000215315	7.40871e-05	0	0	0	0	0	0.188502	0.230269	0.230269	0.361445	0.230269	0	0
P	Q01650	2	2	2	3	2	2	2	0	0	0	2	2	2	2	2	2	0	0	0	0	0.000124939	0.000108596	0.000168969	0.000159192	9.57809e-05	0.000112054	0.000125271	0	0	0	9.97653e-05	0.00022558	0.000211601	0.000133089	0.000169449	0.000111058	0	0	0	0	0.156112	0.156112	0.156112	0.16681	0.156112	0.156112	0.156112	0
P	E9PJJ2	4	0	2	4	3	4	0	0	0	0	3	2	2	3	3	4	3	0	0	0	0.000824791	0	0.000501956	0.000990863	0.000663919	0.000976446	0	0	0	0	0.000526885	0.000765865	0.000733372	0.000790734	0.000671177	0.000967763	0.000902956	0	0	0	0.21899	0	0.21899	0.21899	0.21899	0.406048	0	0
P	E9PS34	4	0	2	4	3	4	0	0	0	0	3	2	2	3	3	4	3	0	0	0	0.000793784	0	0.000483085	0.000953613	0.00063896	0.000939738	0	0	0	0	0.000507078	0.000737073	0.000705802	0.000761007	0.000645945	0.000931381	0.00086901	0	0	0	0.210598	0	0.210598	0.210598	0.210598	0.389953	0	0
P	E9PNW0	4	0	2	4	3	4	0	0	0	0	3	2	2	3	3	4	3	0	0	0	0.000986666	0	0.000600471	0.00118533	0.000794221	0.00116809	0	0	0	0	0.000630293	0.000916174	0.000877305	0.000945925	0.000802903	0.0011577	0.00108017	0	0	0	0.267652	0	0.267652	0.267652	0.267652	0.506607	0	0
P	E9PNJ7	4	0	2	4	3	4	0	0	0	0	3	2	2	3	3	4	3	0	0	0	0.000754095	0	0.000458931	0.000905932	0.000607012	0.000892751	0	0	0	0	0.000481724	0.000700219	0.000670511	0.000722957	0.000613648	0.000884812	0.00082556	0	0	0	0.199499	0	0.199499	0.199499	0.199499	0.367729	0	0
P	P27348	9	14	15	14	15	15	15	10	2	3	14	9	12	16	16	16	11	3	2	3	0.00112037	0.00161804	0.00166089	0.00202364	0.0025767	0.0021797	0.00228126	0.0019363	0.00153076	0.00208962	0.00147958	0.00140044	0.00202522	0.0022951	0.00260487	0.00229821	0.00265358	0.000462854	0.000339909	0.000849797	1.12324	2.39625	2.52371	2.23594	2.39625	2.23594	2.0903	1.22331
P	E9PN91	2	2	2	3	2	2	2	0	0	0	0	2	2	2	2	2	2	0	0	0	0.000497987	0.000311651	0.000606135	0.000761418	0.000801713	0.000643148	0.000599174	0	0	0	0	0.000924818	0.000885581	0.000848754	0.000694695	0.000637429	0.000817771	0	0	0	0.682674	0.682674	0.682674	1.33346	0.682674	0.682674	0.682674	0
P	Q9GZZ1	0	0	0	0	0	0	4	3	0	0	0	0	0	0	0	0	3	6	0	0	0	0	0	0	0	0	0.000751627	0.000614044	0	0	0	0	0	0	0	0	0.000512922	0.00125813	0	0	0	0	0	0	0	0	0.678804	0.749847
P	H0Y4Y4	0	0	0	0	0	0	0	2	2	2	0	0	0	0	0	0	0	0	2	2	0	0	0	0	0	0	0	0.00033128	0.000523792	0.000429014	0	0	0	0	0	0	0	0	0.000744382	0.000904657	0	0	0	0	0	0	0	0.342765
P	E7EQ69	0	0	0	0	0	0	4	3	0	0	0	0	0	0	0	0	3	6	0	0	0	0	0	0	0	0	0.000756101	0.000617699	0	0	0	0	0	0	0	0	0.000515975	0.00126562	0	0	0	0	0	0	0	0	0.682674	0.75388
P	H0YI18	0	0	0	0	4	5	0	0	0	0	0	0	0	0	0	3	3	0	0	0	0	0	0	0	0.00106227	0.00184637	0	0	0	0	0	0	0	0	0	0.00154842	0.000902956	0	0	0	0	0	0	0	1.11349	1.11349	0	0
P	H0YJ11	0	0	2	6	10	2	0	0	0	0	0	0	2	6	7	8	0	0	0	0	0	0	0.000155194	0.000612708	0.00123162	0.000219561	0	0	0	0	0	0	0.000129567	0.000488956	0.000770765	0.000816032	0	0	0	0	0	0	0.291219	0.995262	1.97167	0.276439	0	0
P	C9J5D1	0	0	0	0	0	0	4	3	0	0	0	0	0	0	0	0	3	6	0	0	0	0	0	0	0	0	0.00098469	0.000804445	0	0	0	0	0	0	0	0	0.000671967	0.00164825	0	0	0	0	0	0	0	0	0.972423	1.0797
P	D6RBM0	4	4	5	5	7	5	4	4	2	3	4	3	5	3	5	6	3	4	2	4	0.000597585	0.00057136	0.000808181	0.000761418	0.000973509	0.000643148	0.000659092	0.000699282	0.000353807	0.000724467	0.000397649	0.000616545	0.000695814	0.000636566	0.000868369	0.000796786	0.000681476	0.000802354	0.000235692	0.000982077	0.648162	0.648162	0.757924	0.757924	1.33346	0.757924	0.527566	0.648162
P	A0A087WWJ2	0	0	0	0	0	0	4	3	0	0	0	0	0	0	0	0	3	6	0	0	0	0	0	0	0	0	0.00156821	0.00128115	0	0	0	0	0	0	0	0	0.00107017	0.00262498	0	0	0	0	0	0	0	0	1.94442	2.20627
P	B5MCW2	8	8	8	3	0	0	0	0	0	0	11	3	5	6	2	0	0	0	0	0	0.000853902	0.000971618	0.000826751	0.000254339	0	0	0	0	0	0	0.000774831	0.000420475	0.000690232	0.000620184	0.000135363	0	0	0	0	0	0.462177	0.566751	0.566751	0.355189	0	0	0	0
P	J3QLE5	0	0	5	2	0	0	0	0	0	0	0	2	2	2	0	0	0	0	0	0	0	0	0.000506906	0.000204675	0	0	0	0	0	0	0	0.000290032	0.000317402	0.000266177	0	0	0	0	0	0	0	0	0.845015	0.261828	0	0	0	0
P	P15259	2	3	5	5	6	8	9	4	0	0	0	3	2	5	6	9	9	9	0	2	0.000166914	0.000261146	0.000380931	0.000638026	0.000767762	0.00112276	0.00160664	0.00058596	0	0	0	0.000516631	0.000318029	0.000577857	0.000727645	0.00115728	0.00171312	0.00168082	0	0.000548617	0.210598	0.374042	0.348963	0.425608	0.534617	0.61808	0.61808	0.386756
P	P35659	0	0	2	10	14	10	0	6	0	0	0	0	0	2	11	15	2	4	0	0	0	0	5.71114e-05	0.000584189	0.00119784	0.000636288	0	0.000395327	0	0	0	0	0	0.000119957	0.000785469	0.000990989	0.000154104	0.000377998	0	0	0	0	0.188502	0.455459	0.566751	0.393157	0	0.202264
P	P49411	10	10	0	0	0	0	0	0	0	0	9	2	0	0	0	0	0	0	0	0	0.000420425	0.000414156	0	0	0	0	0	0	0	0	0.000428969	0.000144588	0	0	0	0	0	0	0	0	0.862087	0.778279	0	0	0	0	0	0
P	K7EKH5	0	0	0	0	0	0	0	9	3	3	0	0	0	0	0	0	2	7	7	0	0	0	0	0	0	0	0	0.00175701	0.00069451	0.00056884	0	0	0	0	0	0	0.000321051	0.00104999	0.00148049	0	0	0	0	0	0	0	0	2.02691
P	K7EIR4	2	2	2	2	0	0	0	0	0	0	3	2	2	2	2	0	0	0	0	0	0.000304538	0.000635289	0.000411861	0.000443463	0	0	0	0	0	0	0.000405296	0.000471301	0.000644723	0.000432538	0.000354027	0	0	0	0	0	0.819701	0.819701	0.819701	0.819701	0	0	0	0
P	K7ENQ5	2	2	2	2	0	0	0	0	0	0	3	2	2	2	2	0	0	0	0	0	0.000249386	0.000520236	0.000337272	0.000363151	0	0	0	0	0	0	0.000331896	0.000385947	0.000527962	0.000354205	0.000289912	0	0	0	0	0	0.633052	0.633052	0.633052	0.633052	0	0	0	0
P	K7EN52	2	2	2	2	0	0	0	0	0	0	3	2	2	2	2	0	0	0	0	0	0.000273034	0.000569569	0.000369255	0.000397588	0	0	0	0	0	0	0.000363369	0.000422546	0.000578027	0.000387793	0.000317404	0	0	0	0	0	0.710015	0.710015	0.710015	0.710015	0	0	0	0
P	K7EKN4	2	2	2	2	0	0	0	0	0	0	3	2	2	2	2	0	0	0	0	0	0.000293259	0.000611759	0.000396607	0.000427039	0	0	0	0	0	0	0.000390285	0.000453846	0.000620844	0.000416518	0.000340915	0	0	0	0	0	0.778279	0.778279	0.778279	0.778279	0	0	0	0
P	Q13200	5	10	9	9	9	2	0	0	0	0	10	6	5	9	7	6	0	0	0	0	0.00011627	0.00023042	0.000212281	0.000203173	0.000227295	2.50271e-05	0	0	0	0	0.000157833	0.000197933	0.00014769	0.000185782	0.000189231	0.00011162	0	0	0	0	0.109175	0.3122	0.291219	0.324342	0.294196	0.0889301	0	0
P	E9PKT8	4	0	2	4	3	5	0	0	0	0	3	2	2	3	3	4	3	0	0	0	0.000624694	0	0.00038018	0.000750476	0.00050285	0.00080679	0	0	0	0	0.000399061	0.000580063	0.000555453	0.000598899	0.000508347	0.00073298	0.000683896	0	0	0	0.161449	0	0.161449	0.161449	0.161449	0.506607	0	0
P	P10412	9	4	4	3	3	5	3	6	5	7	10	4	4	4	3	4	4	5	9	6	0.00212111	0.000703942	0.000537864	0.00036854	0.000277174	0.000674474	0.000464018	0.00121847	0.00179811	0.00268836	0.00123181	0.00119368	0.00116344	0.000821625	0.000392286	0.000462791	0.00112148	0.00155342	0.00220553	0.0023239	0.725838	0.428894	0.428894	0.428894	0.428894	0.492794	0.428894	0.492794
P	H0YDS9	0	0	4	3	5	9	3	0	2	2	0	2	3	6	10	7	0	0	0	2	0	0	0.000305954	0.00032943	0.000832473	0.00116869	0.000290343	0	0.000428612	0.000585093	0	0.00037345	0.000383149	0.000835417	0.00119223	0.000836549	0	0	0	0.000396572	0	0	0.95434	0.671091	0.981527	3.25598	0.648162	0
P	A8MVZ9	0	0	0	0	0	0	0	10	3	3	0	0	0	0	0	0	2	8	7	0	0	0	0	0	0	0	0	0.000794185	0.000279044	0.000228552	0	0	0	0	0	0	0.000128994	0.000506247	0.000594841	0	0	0	0	0	0	0	0	0.694338
P	Q9BWD1	0	0	2	0	3	9	8	2	0	0	2	0	0	2	2	5	6	4	0	0	0	0	8.09198e-05	0	0.00018348	0.000601028	0.000575932	0.000112026	0	0	6.3704e-05	0	0	0.00011331	0.000123657	0.000255293	0.000582259	0.000285641	0	0	0	0	0.261828	0	0.336596	1.25424	0.949845	0.261828
P	H7C2Y0	0	0	0	0	4	4	0	0	0	0	0	0	0	0	0	3	0	0	0	0	0	0	0	0	0.00045203	0.000543939	0	0	0	0	0	0	0	0	0	0.000419302	0	0	0	0	0	0	0	0	1.16272	0.713957	0	0
P	H3BT13	2	2	2	2	2	2	2	0	0	2	2	0	2	2	2	0	0	0	0	2	0.00289475	0.00248651	0.00310889	0.00409131	0.00215391	0.00109958	0.000819516	0	0	0.00330294	0.00176762	0	0.00281182	0.00272081	0.00178156	0	0	0	0	0.00373119	1.18273	1.18273	1.18273	1.18273	1.18273	1.18273	1.18273	0
P	P24534	3	5	7	7	6	7	4	2	0	2	6	6	6	8	9	8	6	2	0	2	0.000187686	0.000440467	0.0006663	0.000512446	0.000701436	0.000656488	0.000338733	0.000197664	0	0.000455072	0.000412141	0.000653538	0.00059601	0.000849697	0.00103638	0.00075075	0.000513682	0.000251999	0	0.000308445	0.905461	1.8119	2.55631	2.55631	1.56448	2.0479	1.64241	0.633052
P	Q5T624	2	0	8	8	14	19	9	0	3	5	2	5	7	12	21	17	0	0	0	4	0.000100069	0	0.00038063	0.000519125	0.000978123	0.00121162	0.000571913	0	0.000399919	0.000970534	5.99301e-05	0.0004646	0.000413111	0.00071953	0.00125056	0.00098736	0	0	0	0.00109637	0.191242	0	0.914256	0.923092	1.06538	1.83792	0.914256	0
P	S4R402	0	0	0	0	0	0	0	2	2	2	0	0	0	0	0	0	0	2	3	2	0	0	0	0	0	0	0	0.00193367	0.00244588	0.00723417	0	0	0	0	0	0	0	0.000924451	0.00506908	0.00502899	0	0	0	0	0	0	0	2.67282
P	D6RC06	0	0	2	2	3	3	4	4	0	0	0	0	0	0	0	4	4	4	0	0	0	0	0.000988467	0.00141908	0.00224127	0.00209765	0.00332219	0.00364918	0	0	0	0	0	0	0	0.00225225	0.00422306	0.00370729	0	0	0	0	1.10378	1.10378	1.10378	1.10378	1.10378	1.10378
P	K7EQQ9	5	3	3	5	0	0	0	0	0	0	6	0	3	3	0	0	0	0	0	0	0.00131967	0.000963521	0.000936984	0.001153	0	0	0	0	0	0	0.00147528	0	0.000670511	0.000984024	0	0	0	0	0	0	0.995262	1.37137	1.37137	1.74157	0	0	0	0
P	P05023	5	6	9	7	3	0	0	0	0	0	8	5	5	8	4	0	0	0	0	0	8.25597e-05	0.000139933	0.000188417	0.00013525	5.93364e-05	0	0	0	0	0	0.000140091	0.00014374	0.000144196	0.000153904	8.39792e-05	0	0	0	0	0	0.122018	0.153453	0.253141	0.224616	0.0914403	0	0	0
P	C9IZF9	0	0	2	2	0	0	0	0	0	0	0	0	2	2	2	0	0	0	0	0	0	0	0.000209968	0.000226079	0	0	0	0	0	0	0	0	0.000262946	0.00022051	0.000240646	0	0	0	0	0	0	0	0.595879	0.570363	0	0	0	0
P	F8W1G6	2	3	3	3	2	2	3	4	5	2	3	2	3	3	2	2	2	3	4	3	0.000365848	0.000381592	0.000424095	0.000456635	0.000360601	0.000337494	0.000503069	0.0007339	0.00129963	0.000633609	0.000375601	0.00024265	0.000464711	0.000445386	0.000364543	0.000167246	0.000429128	0.000631556	0.00107189	0.000801651	0.330454	0.455459	0.455459	0.892344	0.330454	0.330454	0.455459	0.690441
P	E9PRC8	7	9	6	4	0	0	0	0	0	0	13	6	4	0	2	0	0	0	0	0	0.000586518	0.000752935	0.000411861	0.00039419	0	0	0	0	0	0	0.000900659	0.000768047	0.000401161	0	0.000157346	0	0	0	0	0	1.03236	1.75423	1.03236	0.603245	0	0	0	0
P	A0A087WVV1	0	0	0	0	0	0	2	0	0	0	0	0	0	0	0	2	3	0	0	0	0	0	0	0	0	0	0.000604881	0	0	0	0	0	0	0	0	0.00053625	0.00103195	0	0	0	0	0	0	0	0	0	0.682674	0
P	H0YH33	0	0	2	0	3	2	3	0	0	0	0	0	0	2	3	3	2	0	0	0	0	0	0.00022544	0	0.00063896	0.000478412	0.000802263	0	0	0	0	0	0	0.000473516	0.000516756	0.000711236	0.000760384	0	0	0	0	0	0.745822	0	1.11836	0.745822	1.11836	0
P	F5H6T1	0	0	0	0	3	4	0	0	0	0	0	0	0	0	0	4	0	0	0	0	0	0	0	0	0.000214871	0.000301654	0	0	0	0	0	0	0	0	0	0.000298971	0	0	0	0	0	0	0	0	0.294196	0.377209	0	0
P	F5H7X1	0	0	0	0	0	0	0	0	4	0	0	0	0	0	0	0	0	0	3	2	0	0	0	0	0	0	0	0	0.00176487	0	0	0	0	0	0	0	0	0	0.00117569	0.00108863	0	0	0	0	0	0	0	0
P	P51814	0	0	0	0	0	0	0	2	2	0	0	0	0	0	0	0	0	0	2	0	0	0	0	0	0	0	0	7.22279e-05	0.000137041	0	0	0	0	0	0	0	0	0	0.000162295	0	0	0	0	0	0	0	0	0.0423174
P	A0A087X1K9	0	0	0	0	0	0	0	2	2	0	0	0	0	0	0	0	0	0	3	0	0	0	0	0	0	0	0	0.000178612	0.000338887	0	0	0	0	0	0	0	0	0	0.000602008	0	0	0	0	0	0	0	0	0.455459
P	O75608	0	0	0	0	0	0	0	2	2	0	0	0	0	0	0	0	0	0	3	0	0	0	0	0	0	0	0	0.000128911	0.000244588	0	0	0	0	0	0	0	0	0	0.000434492	0	0	0	0	0	0	0	0	0.309182
P	D6RBL5	0	0	0	0	0	0	3	0	0	0	0	0	0	0	0	2	2	0	0	0	0	0	0	0	0	0	0.000293135	0	0	0	0	0	0	0	0	0.00017325	0.000333399	0	0	0	0	0	0	0	0	0	0.629296	0
P	Q8WWY3	0	0	0	2	0	0	0	0	0	0	0	0	2	4	0	0	0	0	0	0	0	0	0	0.000115532	0	0	0	0	0	0	0	0	0.000107497	0.000135222	0	0	0	0	0	0	0	0	0	0.158777	0	0	0	0
P	D3YTJ7	0	0	0	0	2	0	0	0	0	0	0	0	2	0	4	0	0	0	0	0	0	0	0	0	0.000182103	0	0	0	0	0	0	0	0.000268205	0	0.000368189	0	0	0	0	0	0	0	0	0	0.396368	0	0	0
P	P16403	9	4	4	3	3	5	3	6	5	7	10	4	4	4	3	4	4	5	8	6	0.00218086	0.000723772	0.000553016	0.000378922	0.000284982	0.000693473	0.000477089	0.0012528	0.00184877	0.00276408	0.0012665	0.0012273	0.00119622	0.000844769	0.000403336	0.000475827	0.00115307	0.00159717	0.00218946	0.00238936	0.75388	0.44544	0.44544	0.44544	0.44544	0.506607	0.44544	0.506607
P	P40429	8	6	5	0	0	0	0	0	0	0	10	3	3	2	0	0	0	0	0	0	0.000988124	0.00103065	0.000685759	0	0	0	0	0	0	0	0.00112125	0.000563395	0.000528482	0.000166197	0	0	0	0	0	0	0.741807	0.721869	0.648162	0	0	0	0	0
P	Q8J015	8	6	5	0	0	0	0	0	0	0	10	3	3	2	0	0	0	0	0	0	0.0014126	0.00147339	0.000980346	0	0	0	0	0	0	0	0.00160292	0.000805416	0.000755506	0.000237591	0	0	0	0	0	0	1.21309	1.17771	1.04174	0	0	0	0	0
P	S4R341	0	0	0	0	0	0	0	2	2	2	0	0	0	0	0	0	0	2	4	3	0	0	0	0	0	0	0	0.00121847	0.00154124	0.00455852	0	0	0	0	0	0	0	0.000582531	0.00365053	0.00380274	0	0	0	0	0	0	0	1.26986
P	H3BM89	13	10	6	0	0	0	0	0	0	0	14	4	4	0	0	0	0	0	0	0	0.000665777	0.000628293	0.000418045	0	0	0	0	0	0	0	0.000886053	0.000392515	0.000241626	0	0	0	0	0	0	0	1.13796	1.30675	0.678804	0	0	0	0	0
P	D6RIH9	3	3	4	4	5	4	3	3	0	2	3	2	4	2	4	4	2	3	0	3	0.000573768	0.000538614	0.000814769	0.000751959	0.000923713	0.000617515	0.000621318	0.000644556	0	0.000556474	0.000366529	0.000532775	0.000655935	0.000611195	0.000867111	0.000734429	0.000628143	0.000770376	0	0.000880074	0.438799	0.438799	0.548817	0.548817	0.96336	0.548817	0.318257	0.438799
P	P67936	4	4	16	34	17	2	0	0	0	0	4	5	8	27	33	9	0	0	0	0	0.000297989	0.000266411	0.00151126	0.00432377	0.00210496	0.000137447	0	0	0	0	0.000237948	0.000527047	0.0010274	0.00326497	0.00460236	0.000908165	0	0	0	0	0.489361	0.422329	1.91072	3.37522	1.99226	0.216186	0	0
P	G3V3B0	7	0	0	0	0	0	2	0	0	0	4	0	0	0	0	0	2	2	0	0	0.000308376	0	0	0	0	0	0.000130954	0	0	0	0.000130363	0	0	0	0	0	0.000148941	0.000146133	0	0	0.377209	0	0	0	0	0	0.0914403	0
P	A0A5B9	3	3	2	0	0	0	0	0	0	0	2	2	2	2	0	0	0	0	0	0	0.000355865	0.000247453	0.000180479	0	0	0	0	0	0	0	0.000284163	0.000275367	0.000226015	0.000252719	0	0	0	0	0	0	0.65577	0.455459	0.380384	0	0	0	0	0
P	P01850	3	3	2	0	0	0	0	0	0	0	2	2	2	2	0	0	0	0	0	0	0.000357876	0.000248851	0.000181498	0	0	0	0	0	0	0	0.000285768	0.000276923	0.000227292	0.000254147	0	0	0	0	0	0	0.659587	0.458814	0.383566	0	0	0	0	0
P	A0A0G2JPF7	3	3	2	0	0	0	0	0	0	0	2	2	2	2	0	0	0	0	0	0	0.000204335	0.000142086	0.00010363	0	0	0	0	0	0	0	0.000163165	0.000158114	0.000129776	0.00014511	0	0	0	0	0	0	0.336596	0.241652	0.205036	0	0	0	0	0
P	D6RIU0	4	4	5	5	6	5	4	4	2	3	4	3	5	3	5	5	3	4	2	4	0.000754095	0.000721002	0.00101985	0.000960837	0.00115621	0.000811592	0.000831711	0.000882427	0.000446471	0.000914208	0.000501796	0.000778021	0.000878051	0.000803285	0.0010958	0.000938437	0.000859958	0.00101249	0.00029742	0.00123929	0.879317	0.879317	1.04174	1.04174	1.6485	1.04174	0.706082	0.879317
P	A0A0G2JP24	3	3	2	0	0	0	0	0	0	0	2	2	2	2	0	0	0	0	0	0	0.000202377	0.000140724	0.000102636	0	0	0	0	0	0	0	0.000161601	0.000156598	0.000128533	0.000143719	0	0	0	0	0	0	0.333522	0.238797	0.202264	0	0	0	0	0
P	A0A0G2JNG9	3	3	2	0	0	0	0	0	0	0	2	2	2	2	0	0	0	0	0	0	0.000201092	0.000139831	0.000101985	0	0	0	0	0	0	0	0.000160575	0.000155604	0.000127716	0.000142806	0	0	0	0	0	0	0.330454	0.235947	0.199499	0	0	0	0	0
P	A0A0G2JMG7	3	3	2	0	0	0	0	0	0	0	2	2	2	2	0	0	0	0	0	0	0.000201732	0.000140276	0.000102309	0	0	0	0	0	0	0	0.000161086	0.0001561	0.000128123	0.000143261	0	0	0	0	0	0	0.330454	0.235947	0.202264	0	0	0	0	0
P	A0A0G2JM62	3	3	2	0	0	0	0	0	0	0	2	2	2	2	0	0	0	0	0	0	0.000204335	0.000142086	0.00010363	0	0	0	0	0	0	0	0.000163165	0.000158114	0.000129776	0.00014511	0	0	0	0	0	0	0.336596	0.241652	0.205036	0	0	0	0	0
P	B1AHB2	2	2	0	0	0	0	0	0	0	0	4	0	0	0	0	0	0	0	0	0	0.000281529	0.000220233	0	0	0	0	0	0	0	0	0.000393408	0	0	0	0	0	0	0	0	0	0.358313	0.358313	0	0	0	0	0	0
P	A0A0G2JMA8	3	3	2	0	0	0	0	0	0	0	2	2	2	2	0	0	0	0	0	0	0.000203678	0.000141629	0.000103296	0	0	0	0	0	0	0	0.00016264	0.000157606	0.000129359	0.000144643	0	0	0	0	0	0	0.333522	0.238797	0.202264	0	0	0	0	0
P	H3BND9	0	0	0	2	0	0	0	0	2	0	0	0	0	2	0	0	0	0	0	0	0	0	0	0.000411787	0	0	0	0	0.000502279	0	0	0	0	0.000401643	0	0	0	0	0	0	0	0	0	1.52348	0	0	0	0
P	A0A087WY74	2	2	0	0	0	0	0	0	0	0	3	0	0	0	0	0	0	0	0	0	0.000357876	0.000279958	0	0	0	0	0	0	0	0	0.000285768	0	0	0	0	0	0	0	0	0	0.694338	0.694338	0	0	0	0	0	0
P	P01116	0	0	0	0	0	0	0	0	4	3	0	0	0	0	0	0	0	2	3	2	0	0	0	0	0	0	0	0	0.000992157	0.00135438	0	0	0	0	0	0	0	0.000449997	0.000793121	0.000734393	0	0	0	0	0	0	0	0
P	Q13247	4	2	2	0	0	0	0	0	0	0	3	0	0	0	0	0	0	0	0	0	0.000306899	0.000192064	9.33871e-05	0	0	0	0	0	0	0	0.00019605	0	0	0	0	0	0	0	0	0	0.238797	0.127197	0.114295	0	0	0	0	0
P	H0YBN9	0	0	0	0	0	0	0	0	2	2	0	0	0	0	0	0	0	0	2	0	0	0	0	0	0	0	0	0	0.00144244	0.0014768	0	0	0	0	0	0	0	0	0.000640598	0	0	0	0	0	0	0	0	0
P	H0YJJ9	0	0	0	2	2	0	0	0	0	0	0	0	0	0	2	0	0	0	0	0	0	0	0	0.000196535	0.000275914	0	0	0	0	0	0	0	0	0	0.000278931	0	0	0	0	0	0	0	0	0.541701	0.386756	0	0	0
P	M0R2I3	3	2	0	0	0	0	0	0	0	0	6	0	0	0	0	0	0	0	0	0	0.000260675	0.00020392	0	0	0	0	0	0	0	0	0.000468343	0	0	0	0	0	0	0	0	0	0.489361	0.327394	0	0	0	0	0	0
P	G3V576	3	3	5	7	8	6	5	5	7	5	4	3	4	5	6	6	3	5	6	4	0.000411324	0.000476696	0.000509923	0.000948359	0.00120877	0.000688623	0.000494902	0.000641765	0.00186706	0.00144057	0.000291954	0.000353646	0.000522476	0.000632891	0.000956334	0.000926249	0.000500339	0.000490906	0.00129783	0.00120173	0.361445	0.361445	0.629296	1.05116	1.05116	0.694338	0.548817	0.644372
P	K7EP16	0	0	0	0	0	0	0	0	2	0	0	0	0	0	0	0	0	0	2	2	0	0	0	0	0	0	0	0	0.000635653	0	0	0	0	0	0	0	0	0	0.000564595	0.000588136	0	0	0	0	0	0	0	0
P	B4DFG0	0	0	2	10	12	10	0	6	0	0	0	0	0	2	11	14	2	4	0	0	0	0	6.17198e-05	0.000631328	0.00122452	0.000687631	0	0.000427227	0	0	0	0	0	0.000129637	0.00084885	0.0010385	0.000166539	0.000408499	0	0	0	0	0.205036	0.499685	0.499685	0.432188	0	0.21899
P	P15170	5	4	7	3	5	3	0	0	0	0	8	2	5	2	2	3	0	0	0	0	0.000232727	0.000198607	0.000300436	0.000138638	0.00026762	0.000136621	0	0	0	0	0.000270306	0.000163712	0.000241868	0.000135222	0.000122975	0.000135406	0	0	0	0	0.196741	0.158777	0.355189	0.148154	0.202264	0.148154	0	0
P	K7EKG2	0	0	0	0	0	0	0	2	0	0	0	0	0	0	0	0	0	2	2	0	0	0	0	0	0	0	0	0.00219626	0	0	0	0	0	0	0	0	0	0.00209999	0.00185062	0	0	0	0	0	0	0	0	5.53131
P	P53621	6	7	0	2	3	4	0	0	0	0	7	3	2	3	3	5	0	0	0	0	9.4878e-05	0.000107958	0	3.76799e-05	5.95109e-05	7.42633e-05	0	0	0	0	8.95361e-05	6.6742e-05	3.28682e-05	3.67516e-05	7.01885e-05	0.000110404	0	0	0	0	0.114295	0.188502	0	0.0303861	0.0592537	0.0864257	0	0
P	K7ERW5	0	0	0	0	0	0	0	2	0	0	0	0	0	0	0	0	2	2	0	0	0	0	0	0	0	0	0	0.000872046	0	0	0	0	0	0	0	0	0.000637381	0.000833819	0	0	0	0	0	0	0	0	0	0.606941
P	Q5TG80	0	0	0	0	0	3	2	0	0	0	0	0	0	0	0	3	0	0	0	0	0	0	0	0	0	0.000178934	0.000150029	0	0	0	0	0	0	0	0	0.000177342	0	0	0	0	0	0	0	0	0	0.603245	0.348963	0
P	P26368	0	0	2	3	3	3	4	6	9	3	0	0	0	0	2	2	2	5	8	4	0	0	6.7632e-05	0.000145643	0.000178909	0.000119603	0.000240679	0.000405731	0.000947458	0.000431121	0	0	0	0	7.75134e-05	7.11236e-05	0.000121661	0.000328261	0.000666222	0.000827931	0	0	0.213389	0.377209	0.377209	0.377209	0.364583	0.51705
P	F8VSA4	0	0	0	0	0	2	2	0	0	0	0	0	0	0	0	0	3	0	0	0	0	0	0	0	0	0.000210413	0.000313642	0	0	0	0	0	0	0	0	0	0.000445904	0	0	0	0	0	0	0	0	0.309182	0.309182	0
P	F8VRE9	0	0	0	0	0	2	2	0	0	0	0	0	0	0	0	0	3	0	0	0	0	0	0	0	0	0.000209122	0.000311718	0	0	0	0	0	0	0	0	0	0.000443169	0	0	0	0	0	0	0	0	0.309182	0.309182	0
P	F8VTT6	0	0	0	0	0	2	2	0	0	0	0	0	0	0	0	0	3	0	0	0	0	0	0	0	0	0.000201697	0.000300651	0	0	0	0	0	0	0	0	0	0.000427435	0	0	0	0	0	0	0	0	0.294196	0.294196	0
P	F8W1H8	0	0	0	0	0	2	2	0	0	0	0	0	0	0	0	0	3	0	0	0	0	0	0	0	0	0.000225741	0.00033649	0	0	0	0	0	0	0	0	0	0.000478387	0	0	0	0	0	0	0	0	0.336596	0.336596	0
P	K7EIE5	0	0	0	2	2	0	0	0	0	0	0	0	0	2	2	2	0	0	0	0	0	0	0	0.000293759	0.000231979	0	0	0	0	0	0	0	0	0.000286522	0.00046903	0.000286911	0	0	0	0	0	0	0	0.321296	0.339677	0	0	0
P	K7EID3	0	0	0	2	2	0	0	0	0	0	0	0	0	2	2	2	0	0	0	0	0	0	0	0.000274525	0.00021679	0	0	0	0	0	0	0	0	0.000267762	0.00043832	0.000268125	0	0	0	0	0	0	0	0.297179	0.315225	0	0	0
P	K7EJ40	0	0	0	2	2	0	0	0	0	0	0	0	0	2	2	2	0	0	0	0	0	0	0	0.000253408	0.000200114	0	0	0	0	0	0	0	0	0.000247165	0.000404603	0.0002475	0	0	0	0	0	0	0	0.270574	0.288249	0	0	0
P	B1AHA9	2	2	0	0	0	0	0	0	0	0	3	0	0	0	0	0	0	0	0	0	0.000182811	0.000143009	0	0	0	0	0	0	0	0	0.000182471	0	0	0	0	0	0	0	0	0	0.321296	0.321296	0	0	0	0	0	0
P	Q13303	0	0	0	0	0	6	4	0	0	0	0	0	0	0	0	6	3	0	3	2	0	0	0	0	0	0.000309599	0.000242282	0	0	0	0	0	0	0	0	0.000306846	0.000236196	0	0.000226915	0.000315168	0	0	0	0	0	0.836538	0.485936	0
P	F8VVB7	0	0	0	0	0	2	2	0	0	0	0	0	0	0	0	0	3	0	0	0	0	0	0	0	0	0.000188325	0.000280718	0	0	0	0	0	0	0	0	0	0.000399097	0	0	0	0	0	0	0	0	0.273503	0.273503	0
P	K7EPB2	0	0	0	2	2	0	0	0	0	0	0	0	0	2	2	2	0	0	0	0	0	0	0	0.000155287	0.000122629	0	0	0	0	0	0	0	0	0.000151461	0.000247938	0.000151667	0	0	0	0	0	0	0	0.158777	0.16681	0	0	0
P	K7EK41	0	0	0	2	2	0	0	0	0	0	0	0	0	2	2	2	0	0	0	0	0	0	0	0.000226079	0.000178533	0	0	0	0	0	0	0	0	0.00022051	0.000360969	0.000220809	0	0	0	0	0	0	0	0.238797	0.253141	0	0	0
P	D6RDG3	0	0	0	0	0	0	2	0	0	2	0	0	0	0	0	0	2	0	0	0	0	0	0	0	0	0	0.000466147	0	0	0.000704527	0	0	0	0	0	0	0.000397632	0	0	0	0	0	0	0	0	0	0.492794	0
P	E9PKP7	8	3	0	0	2	0	0	0	0	0	6	2	0	5	3	0	0	0	0	0	0.000212564	7.39038e-05	0	0	4.88868e-05	0	0	0	0	0	0.000135788	4.38616e-05	0	0.000105667	6.5895e-05	0	0	0	0	0	0.279381	0.114295	0	0	0.0616956	0	0	0
P	Q96C19	0	0	0	0	0	0	0	3	3	3	0	0	0	0	0	0	0	0	3	3	0	0	0	0	0	0	0	0.00030885	0.000546927	0.000533288	0	0	0	0	0	0	0	0	0.000693981	0.000867501	0	0	0	0	0	0	0	0.452112
P	H0Y9Y1	0	0	0	0	0	0	2	0	0	2	0	0	0	0	0	0	2	0	0	0	0	0	0	0	0	0	0.000590814	0	0	0.000892947	0	0	0	0	0	0	0.000503975	0	0	0	0	0	0	0	0	0	0.663413	0
P	E9PQU5	0	0	0	0	0	0	2	3	0	0	0	0	0	0	0	0	0	4	0	0	0	0	0	0	0	0	0.000313642	0.000488059	0	0	0	0	0	0	0	0	0	0.00058333	0	0	0	0	0	0	0	0	0.185769	0.303167
P	H0YKF0	0	0	0	0	0	2	0	0	0	0	0	0	0	0	2	3	0	0	0	0	0	0	0	0	0	0.000117948	0	0	0	0	0	0	0	0	0.000127401	0.000155865	0	0	0	0	0	0	0	0	0	0.230269	0	0
P	H0YL12	0	0	0	0	0	2	0	0	0	0	0	0	0	0	2	3	0	0	0	0	0	0	0	0	0	0.000142029	0	0	0	0	0	0	0	0	0.000153412	0.000187687	0	0	0	0	0	0	0	0	0	0.282331	0	0
P	K7EK42	0	0	0	0	0	2	2	4	0	3	0	0	0	0	0	2	2	3	0	0	0	0	0	0	0	0.000178465	0.000399031	0.00069855	0	0.00080412	0	0	0	0	0	0.000235838	0.000453842	0.000593714	0	0	0	0	0	0	0	0.25603	0.303167	0.472312
P	Q6P2Q9	19	21	3	0	0	0	0	0	0	0	26	7	5	0	0	0	0	0	0	0	0.000171811	0.000188637	1.83441e-05	0	0	0	0	0	0	0	0.000162466	9.09635e-05	5.16883e-05	0	0	0	0	0	0	0	0.224616	0.261828	0.0592537	0	0	0	0	0
P	Q6DRA6	4	2	0	0	2	0	3	2	2	2	4	2	0	2	2	2	2	2	3	2	0.00128748	0.000201433	0	0	0.000518181	0	0.000619634	0.000451975	0.00068604	0.000468253	0.000873859	0.000398499	0	0.000548585	0.000598681	0.000549329	0.000704746	0.000691459	0.000812466	0.000705285	0.270574	0.270574	0	0	0.1508	0	0.270574	0.270574
P	Q6DN03	4	2	0	0	2	0	3	2	2	2	4	2	0	2	2	2	2	2	3	2	0.00109402	0.000171166	0	0	0.000440319	0	0.000526528	0.000384062	0.000582957	0.000397894	0.000742554	0.000338621	0	0.000466155	0.000508723	0.000466787	0.000598852	0.000587561	0.000690385	0.00059931	0.224616	0.224616	0	0	0.127197	0	0.224616	0.224616
P	Q5SZX6	7	9	6	4	0	0	0	0	0	0	12	6	4	0	2	0	0	0	0	0	0.000497265	0.000638358	0.000387985	0.000334204	0	0	0	0	0	0	0.000702514	0.00065117	0.000340115	0	0.000133402	0	0	0	0	0	0.794734	1.32274	0.794734	0.492794	0	0	0	0
P	G3V1A1	3	0	2	2	2	2	0	0	0	0	5	0	0	3	3	2	0	0	0	0	0.000379305	0	0.000320611	0.000414253	0.000436176	0.000408226	0	0	0	0	0.00055528	0	0	0.000404048	0.000587926	0.000404596	0	0	0	0	0.534617	0	0.883649	0.393157	0.393157	0.393157	0	0
P	Q8NE71	0	0	0	3	2	0	0	0	0	0	0	0	0	2	3	0	0	0	0	0	0	0	0	5.45801e-05	4.31014e-05	0	0	0	0	0	0	0	0	2.66177e-05	7.2621e-05	0	0	0	0	0	0	0	0	0.114295	0.0665962	0	0	0
P	P62820	0	0	0	0	0	0	0	4	4	0	0	0	0	0	0	0	0	4	2	0	0	0	0	0	0	0	0	0.00036158	0.000823248	0	0	0	0	0	0	0	0	0.000484022	0.000324986	0	0	0	0	0	0	0	0	0.75388
P	K7EK18	5	6	5	4	0	0	0	0	0	0	7	3	4	3	2	0	0	0	0	0	0.000487261	0.000734111	0.000494233	0.000413899	0	0	0	0	0	0	0.000605243	0.000418934	0.000550163	0.000403702	0.000188815	0	0	0	0	0	0.914256	1.54097	1.25944	0.702159	0	0	0	0
P	D6R991	2	0	7	9	7	6	2	0	0	0	0	2	3	5	7	7	3	0	0	0	7.31455e-05	0	0.000222576	0.000532566	0.000392525	0.000262408	0.000117344	0	0	0	0	0.000113199	0.000154853	0.000285695	0.000481848	0.000468135	0.000233559	0	0	0	0.191242	0	0.595879	0.710015	0.458814	0.458814	0.116863	0
P	H3BND8	0	0	2	5	9	0	0	0	0	0	0	0	0	2	6	4	0	0	0	0	0	0	2.35608e-05	0.000114159	0.000173623	0	0	0	0	0	0	0	0	4.94873e-05	0.000121514	7.43316e-05	0	0	0	0	0	0	0.0739894	0.180321	0.386756	0	0	0
P	Q9BT78	0	2	3	3	3	0	0	0	0	0	2	0	3	4	5	0	0	0	0	0	0	0.000108489	0.000158252	0.000198794	0.000179412	0	0	0	0	0	6.22919e-05	0	0.000165151	0.000193896	0.00027206	0	0	0	0	0	0	0.16681	0.227439	0.227439	0.227439	0	0	0
P	D6RAX7	0	2	3	3	3	0	0	0	0	0	2	0	3	4	5	0	0	0	0	0	0	0.000104873	0.000152977	0.000192167	0.000173432	0	0	0	0	0	6.02155e-05	0	0.000159646	0.000187433	0.000262992	0	0	0	0	0	0	0.158777	0.21899	0.21899	0.21899	0	0	0
P	A0A087X294	2	0	2	0	0	2	2	0	0	0	2	0	0	0	0	0	2	0	0	0	0.000116656	0	3.94416e-05	0	0	6.27751e-05	9.35727e-05	0	0	0	7.76258e-05	0	0	0	0	0	0.000159639	0	0	0	0.0889301	0	0.0889301	0	0	0.0889301	0.0889301	0
P	O75914	2	0	2	0	0	2	2	0	0	0	2	0	0	0	0	0	2	0	0	0	0.000113317	0	3.83127e-05	0	0	6.09783e-05	9.08944e-05	0	0	0	7.5404e-05	0	0	0	0	0	0.000155069	0	0	0	0.0864257	0	0.0864257	0	0	0.0864257	0.0864257	0
P	Q5SQT6	0	0	0	2	0	0	2	3	5	2	0	0	0	0	0	0	0	0	5	3	0	0	0	0.000194327	0	0	0.000214087	0.000416426	0.000948123	0.00071904	0	0	0	0	0	0	0	0	0.000935705	0.000649814	0	0	0	0.745822	0	0	0.419058	0.745822
P	D6RDA2	0	0	0	6	8	5	0	0	0	0	0	0	0	2	6	8	0	0	0	0	0	0	0	0.0011341	0.00228873	0.00102447	0	0	0	0	0	0	0	0.000368721	0.00140837	0.00193841	0	0	0	0	0	0	0	0.794734	1.24905	0.573983	0	0
P	A0A0A0MSS4	0	0	2	2	6	9	8	0	0	0	0	0	0	0	3	7	7	3	5	5	0	0	0.000241543	0.00043346	0.00127792	0.00205034	0.00162363	0	0	0	0	0	0	0	0.000738223	0.00160875	0.00184665	0.000746048	0.000876608	0.00156542	0	0	0.297179	0.297179	1.77971	2.79315	2.2434	0
P	Q31612	2	0	2	2	2	3	2	2	2	0	0	0	0	0	0	0	2	2	2	0	8.72506e-05	0	8.84991e-05	9.52896e-05	0.000100332	0.000156505	0.000244952	0.000326717	0.000258289	0	0	0	0	0	0	0	0.000238798	0.000273346	0.000183532	0	0.164126	0	0.164126	0.164126	0.164126	0.3122	0.164126	0.164126
P	P13489	6	3	6	4	0	0	0	0	0	0	7	0	4	3	0	0	0	0	0	0	0.00025191	0.000191092	0.000209058	0.000200088	0	0	0	0	0	0	0.000237727	0	0.000174537	0.000170763	0	0	0	0	0	0	0.606941	0.291219	0.606941	0.559552	0	0	0	0
P	Q68E03	0	0	0	0	0	3	2	0	0	0	0	0	0	0	0	2	2	2	0	0	0	0	0	0	0	0.000160598	0.000179541	0	0	0	0	0	0	0	0	0.000119377	0.000255253	0.000150264	0	0	0	0	0	0	0	0.419058	0.276439	0
P	P62318	3	3	3	3	3	2	2	0	0	2	3	2	3	3	3	0	0	0	2	2	0.00159198	0.00139831	0.00169974	0.0021962	0.00115621	0.000541061	0.000403254	0	0	0.00162526	0.00100359	0.000518681	0.00159646	0.00151732	0.00107145	0	0	0	0.000660934	0.00183598	0.761976	0.761976	0.761976	0.761976	0.761976	0.468926	0.468926	0
P	C9JKQ7	4	4	3	0	0	0	0	0	0	0	5	0	3	0	0	0	0	0	0	0	0.000688521	0.000558563	0.000387985	0	0	0	0	0	0	0	0.00067197	0	0.000583053	0	0	0	0	0	0	0	1.95801	1.54683	0.853532	0	0	0	0	0
P	A0A0A0MSU9	0	0	2	2	6	10	8	0	0	0	0	0	0	0	3	7	7	3	5	5	0	0	0.000172716	0.000309947	0.000913781	0.00152719	0.00116098	0	0	0	0	0	0	0	0.000527869	0.00115034	0.00132045	0.000533465	0.000626822	0.00111936	0	0	0.205036	0.205036	1.07491	2.16228	1.32274	0
P	O95373	0	2	3	3	0	0	0	0	0	0	2	0	3	4	0	0	0	0	0	0	0	2.12171e-05	5.15818e-05	4.44318e-05	0	0	0	0	0	0	2.43646e-05	0	6.45965e-05	6.50057e-05	0	0	0	0	0	0	0	0.0568175	0.0939563	0.104079	0	0	0	0
P	Q13162	2	0	0	0	2	5	5	0	0	2	0	0	2	2	2	6	2	0	2	5	7.79139e-05	0	0	0	0.000179192	0.000545054	0.000374981	0	0	0.000283371	0	0	9.89685e-05	0.000124494	0.000135863	0.000540207	0.000319866	0	0.000184379	0.000768267	0.174898	0	0	0	0.324342	0.428894	0.737801	0
P	H7C2U6	4	5	2	0	0	0	0	0	0	0	5	3	3	2	0	0	0	0	0	0	0.000334395	0.000448439	0.000145363	0	0	0	0	0	0	0	0.00034331	0.000295718	0.000303399	0.000152661	0	0	0	0	0	0	1.16272	1.16272	0.51705	0	0	0	0	0
P	F6S8N6	0	0	0	0	0	0	0	5	0	0	0	0	0	0	0	0	4	6	2	0	0	0	0	0	0	0	0	0.000889487	0	0	0	0	0	0	0	0	0.000635681	0.00102059	0.000266489	0	0	0	0	0	0	0	0	0.367729
P	D3DQV9	0	0	2	5	5	3	0	0	0	0	0	0	2	4	4	4	3	0	0	0	0	0	9.44511e-05	0.000114411	0.000214161	0.000100219	0	0	0	0	0	0	2.95705e-05	9.91929e-05	0.000162376	0.000148991	0.000111501	0	0	0	0	0	0.0839269	0.185769	0.172195	0.119438	0	0
P	F2Z2G2	0	3	4	4	4	4	2	0	0	0	3	3	4	4	4	4	3	0	0	0	0	0.000971618	0.00141729	0.00101736	0.00178533	0.00133674	0.000560404	0	0	0	0.000743838	0.00120136	0.00138046	0.00165382	0.00180485	0.00165606	0.0010623	0	0	0	0	5.01174	5.01174	5.01174	5.01174	5.01174	3.90908	0
P	P36639	0	0	0	0	0	0	0	0	2	3	2	0	0	0	0	0	0	0	0	4	0	0	0	0	0	0	0	0	0.00028556	0.00103951	0.000171171	0	0	0	0	0	0	0	0	0.00105685	0	0	0	0	0	0	0	0
P	D6RGE0	0	2	3	3	2	0	0	0	0	0	2	3	2	2	3	0	0	0	0	0	0	0.00101646	0.000988467	0.00106431	0.000747091	0	0	0	0	0	0.000778169	0.00175952	0.00103156	0.00103809	0.0013217	0	0	0	0	0	0	1.51189	1.60016	1.69774	1.51189	0	0	0
P	F8VZG5	0	0	0	0	0	0	0	3	3	0	0	0	0	0	0	0	0	3	2	2	0	0	0	0	0	0	0	0.00109813	0.000810262	0	0	0	0	0	0	0	0	0.000612496	0.00051406	0.000713993	0	0	0	0	0	0	0	0.577611
P	E5RGM3	0	0	0	0	0	2	3	4	0	0	0	0	0	0	0	0	0	2	0	0	0	0	0	0	0	0.00044558	0.000996274	0.00174409	0	0	0	0	0	0	0	0	0	0.000833819	0	0	0	0	0	0	0	0.717908	0.757924	1.36048
P	G3V213	0	0	0	0	0	0	0	3	3	0	0	0	0	0	0	0	0	3	2	2	0	0	0	0	0	0	0	0.00133757	0.000986935	0	0	0	0	0	0	0	0	0.000746048	0.000626148	0.000869675	0	0	0	0	0	0	0	0.741807
P	F8WEB6	0	0	0	0	2	0	0	0	0	0	0	0	0	2	2	0	0	0	0	0	0	0	0	0	0.000933864	0	0	0	0	0	0	0	0	0.00201851	0.0034616	0	0	0	0	0	0	0	0	0	1.5704	0	0	0
P	H0Y7K8	0	3	3	3	0	0	0	0	0	0	0	2	3	4	3	0	0	0	0	0	0	0.000252176	0.00024523	0.000220039	0	0	0	0	0	0	0	0.000249442	0.000307105	0.000214618	0.000234217	0	0	0	0	0	0	0.409289	0.409289	0.409289	0	0	0	0
P	E5RGV0	4	4	4	4	5	4	3	4	2	2	4	3	4	3	4	5	3	4	2	2	0.000817342	0.000781473	0.000898123	0.000967036	0.00109654	0.000733051	0.000655613	0.000956437	0.000483917	0.000660589	0.000543882	0.000843275	0.000865176	0.000870658	0.00102934	0.000944491	0.000932083	0.00109741	0.000322365	0.000895485	0.981527	0.981527	0.981527	0.981527	1.19786	0.981527	0.633052	0.981527
P	A2IDB1	0	0	0	0	2	0	0	0	0	0	0	0	0	2	2	0	0	0	0	0	0	0	0	0	0.000505843	0	0	0	0	0	0	0	0	0.00109336	0.00187503	0	0	0	0	0	0	0	0	0	0.667247	0	0	0
P	I3L1L3	0	2	4	4	0	0	0	0	0	0	4	2	4	3	0	0	0	0	0	0	0	1.75905e-05	5.13182e-05	5.52558e-05	0	0	0	0	0	0	3.36668e-05	2.60998e-05	6.42663e-05	4.49121e-05	0	0	0	0	0	0	0	0.0423174	0.127197	0.0789467	0	0	0	0
P	H7BZT7	0	0	0	0	0	2	9	7	4	2	0	0	0	0	0	0	6	9	7	4	0	0	0	0	0	9.88025e-05	0.00209867	0.00328723	0.00122294	0.0022259	0	0	0	0	0	0	0.000628143	0.00320476	0.00267937	0.00321855	0	0	0	0	0	0.733804	2.38844	1.83139
P	E9PQH6	0	0	0	0	0	0	0	0	8	0	0	0	0	0	0	0	0	4	5	0	0	0	0	0	0	0	0	0	0.00177532	0	0	0	0	0	0	0	0	0.000671002	0.00108409	0	0	0	0	0	0	0	0	0
P	Q99436	0	0	0	0	0	9	5	0	0	0	0	0	0	0	0	3	8	0	0	0	0	0	0	0	0	0.000738343	0.000733718	0	0	0	0	0	0	0	0	0.000203272	0.000834501	0	0	0	0	0	0	0	0	1.4322	0.527566	0
P	Q5JR07	0	0	0	0	0	0	0	0	8	0	0	0	0	0	0	0	0	4	5	0	0	0	0	0	0	0	0	0	0.00236243	0	0	0	0	0	0	0	0	0.000892908	0.00144261	0	0	0	0	0	0	0	0	0
P	P60866	5	7	5	3	6	4	6	3	0	0	6	6	6	6	5	6	6	5	0	0	0.00115332	0.0018507	0.0013498	0.0010658	0.00153028	0.000954814	0.00149441	0.000996624	0	0	0.00127515	0.00205947	0.00157767	0.00141756	0.00144388	0.00141948	0.0020639	0.00190587	0	0	0.686553	0.931968	0.686553	0.686553	0.686553	0.686553	0.686553	0.336596
P	H0YDE4	0	2	5	5	2	0	0	0	0	0	0	2	2	4	4	2	0	0	0	0	0	0.000323873	0.000584912	0.000532901	0.000408075	0	0	0	0	0	0	0.000205947	0.000450764	0.000519773	0.000567237	0.000331213	0	0	0	0	0	0.261828	0.686553	0.686553	0.261828	0	0	0
P	E9PIX6	0	2	5	5	2	0	0	0	0	0	0	2	2	4	4	2	0	0	0	0	0	0.000372375	0.000672508	0.000612708	0.000469188	0	0	0	0	0	0	0.000236789	0.00051827	0.000597613	0.000652186	0.000380815	0	0	0	0	0	0.306171	0.823896	0.823896	0.306171	0	0	0
P	E9PQ98	0	2	5	5	2	0	0	0	0	0	0	2	2	4	4	2	0	0	0	0	0	0.000376008	0.000679069	0.000618685	0.000473765	0	0	0	0	0	0	0.000239099	0.000523326	0.000603444	0.000658549	0.00038453	0	0	0	0	0	0.309182	0.832314	0.832314	0.309182	0	0	0
P	E9PNR9	0	2	5	5	2	0	0	0	0	0	0	2	2	4	4	2	0	0	0	0	0	0.00048176	0.000870057	0.000792691	0.000607012	0	0	0	0	0	0	0.000306346	0.000670511	0.000773162	0.000843765	0.000492679	0	0	0	0	0	0.412538	1.17771	1.17771	0.412538	0	0	0
P	A0A140T936	3	2	4	6	5	3	0	0	0	0	3	3	0	6	4	2	0	0	0	0	3.56968e-05	3.7233e-05	5.43114e-05	0.000107211	0.000123147	5.76278e-05	0	0	0	0	3.56305e-05	8.28662e-05	0	9.50633e-05	6.22466e-05	2.85577e-05	0	0	0	0	0.0864257	0.0690548	0.122018	0.161449	0.14025	0.0964782	0	0
P	Q7Z4V5	0	0	0	0	0	0	3	3	5	0	0	0	0	0	0	0	0	2	4	0	0	0	0	0	0	0	0.000132515	0.000198842	0.00027946	0	0	0	0	0	0	0	0	0.000169001	0.00037233	0	0	0	0	0	0	0	0.1324	0.14025
P	A2A3R5	8	7	8	8	0	0	0	0	0	0	12	5	5	5	4	2	0	0	0	0	0.00111385	0.000858708	0.00108066	0.00126936	0	0	0	0	0	0	0.00127613	0.000899364	0.00104575	0.000928568	0.000788171	0.000206628	0	0	0	0	0.625549	0.713957	0.845015	1.30144	0	0	0	0
P	P11277	0	0	3	3	3	0	0	0	0	0	0	0	2	3	2	2	0	0	0	0	0	0	2.00438e-05	2.69772e-05	2.27239e-05	0	0	0	0	0	0	0	1.25505e-05	2.63126e-05	2.29723e-05	1.5809e-05	0	0	0	0	0	0	0.0209395	0.0303861	0.0303861	0	0	0
P	Q9HDC9	0	0	0	0	0	2	3	3	0	0	0	0	0	0	0	0	2	4	0	0	0	0	0	0	0	8.19396e-05	0.000183209	0.000213819	0	0	0	0	0	0	0	0	0.000104187	0.000272595	0	0	0	0	0	0	0	0.111732	0.207814	0.207814
P	P26639	5	6	8	10	8	4	0	0	0	0	4	6	7	8	5	9	0	0	0	0	0.000146021	0.000182766	0.000222166	0.000334898	0.000319038	0.000110008	0	0	0	0	6.99599e-05	0.000225981	0.000278221	0.000295538	0.000220675	0.000295939	0	0	0	0	0.193988	0.241652	0.324342	0.380384	0.294196	0.169499	0	0
P	Q9Y2X3	7	7	5	5	0	0	3	2	3	3	6	5	6	5	2	2	2	2	2	2	0.0002794	0.000374688	0.000283398	0.000239755	0	0	0.000120061	8.40725e-05	0.000212685	0.000145167	0.000239041	0.00027797	0.000380252	0.000276367	9.28012e-05	6.38634e-05	0.000109242	0.000107183	0.00018891	8.74607e-05	0.380384	0.327394	0.191242	0.264736	0	0	0.135011	0.135011
P	P30044	0	0	0	0	0	0	0	6	2	0	2	0	0	0	0	0	2	5	0	0	0	0	0	0	0	0	0	0.000623472	0.0003505	0	7.87866e-05	0	0	0	0	0	0.000135021	0.000529904	0	0	0	0	0	0	0	0	0	1.83792
P	K7ENG2	0	0	0	2	2	2	4	6	9	3	0	0	0	0	0	0	2	5	7	4	0	0	0	0.000150229	0.000197724	0.000111032	0.000372386	0.000627759	0.00146594	0.000667044	0	0	0	0	0	0	0.000188238	0.000507896	0.000976547	0.001281	0	0	0	0.51008	0.51008	0.51008	0.614359	0.905461
P	K7EMU5	2	0	4	11	5	0	0	0	0	0	2	0	2	9	10	3	0	0	0	0	0.00031051	0	0.00115483	0.00384335	0.00154728	0	0	0	0	0	0.000330595	0	0.00092031	0.00297688	0.00397066	0.000993639	0	0	0	0	0.402814	0	0.883649	2.70681	1.64241	0	0	0
P	P24752	0	2	0	0	0	2	5	8	0	0	0	0	0	0	0	3	5	4	0	0	0	7.73653e-05	0	0	0	0.000106438	0.000327231	0.000659651	0	0	0	0	0	0	0	0.000158238	0.000473682	0.000298769	0	0	0	0.1324	0	0	0	0.1324	0.412538	0.555966
P	F5H1C6	4	5	4	2	0	0	0	0	0	0	4	3	3	2	0	0	0	0	0	0	0.000221482	0.000385023	0.000374419	8.06297e-05	0	0	0	0	0	0	0.000324237	0.000285637	0.000328222	0.000157287	0	0	0	0	0	0	0.458814	0.545254	0.545254	0.261828	0	0	0	0
P	G3V5L5	2	2	3	3	2	3	0	0	0	0	3	0	2	3	3	3	0	0	0	0	0.000124204	0.000259098	0.000314953	0.000271295	0.000285653	0.000401022	0	0	0	0	0.000148768	0	0.000236651	0.000330765	0.000360969	0.000397456	0	0	0	0	0.717908	0.499685	0.674943	0.717908	0.499685	0.717908	0	0
P	Q5JTH9	2	0	2	2	2	0	0	0	0	0	0	0	3	2	3	2	0	0	0	0	1.62796e-05	0	2.47688e-05	2.66693e-05	3.7441e-05	0	0	0	0	0	0	0	4.13577e-05	2.60123e-05	3.78503e-05	1.73651e-05	0	0	0	0	0.0447202	0	0.0665962	0.0665962	0.0665962	0	0	0
P	Q5SZX9	4	4	3	2	0	0	0	0	0	0	7	3	3	0	2	0	0	0	0	0	0.000459014	0.000615559	0.000266047	0.000286461	0	0	0	0	0	0	0.000680697	0.000710367	0.000416467	0	0.000228689	0	0	0	0	0	0.874995	0.798871	0.625549	0.348963	0	0	0	0
P	E9PJD9	5	3	4	2	0	0	0	0	0	0	6	0	4	5	0	0	0	0	0	0	0.00127616	0.000847051	0.00117675	0.000506815	0	0	0	0	0	0	0.00129695	0	0.00147365	0.00111224	0	0	0	0	0	0	1.36592	1.30675	1.30675	1.30675	0	0	0	0
P	P18669	3	3	7	8	12	23	26	8	0	2	2	4	5	12	10	18	20	17	2	3	0.000249386	0.000260118	0.000548067	0.000998665	0.00143389	0.002684	0.00450088	0.00110894	0	0.000403115	0.000132759	0.00070757	0.000580758	0.00110689	0.00115965	0.00208377	0.00307147	0.00273453	0.000196719	0.000910762	0.336596	0.374042	0.803018	1.25944	2.10456	3.75335	3.70977	1.32274
P	H3BNX8	0	0	0	0	0	0	0	0	2	3	0	0	0	0	0	0	0	0	0	2	0	0	0	0	0	0	0	0	0.000612803	0.00133845	0	0	0	0	0	0	0	0	0	0.000907191	0	0	0	0	0	0	0	0
P	F8W0A3	2	0	0	2	2	0	6	5	0	2	2	0	0	2	2	3	3	6	0	2	0.000225825	0	0	0.00030829	0.000519368	0	0.00142648	0.00134771	0	0.00150575	0.000180324	0	0	0.000420973	0.000525046	0.000602205	0.000927099	0.00159184	0	0.00136079	0.233105	0	0	0.233105	0.233105	0	1.04174	1.28034
P	H0YIN7	2	0	0	2	2	0	6	5	0	2	2	0	0	2	2	3	3	6	0	2	0.000263933	0	0	0.000360314	0.000607012	0	0.0016672	0.00157513	0	0.00175985	0.000210754	0	0	0.000492012	0.000613648	0.000703828	0.00108355	0.00186046	0	0.00159042	0.276439	0	0	0.276439	0.276439	0	1.30144	1.62422
P	Q08J23	9	6	0	0	0	0	0	0	0	0	9	0	0	0	0	0	0	0	0	0	0.000220231	0.000143568	0	0	0	0	0	0	0	0	0.000164866	0	0	0	0	0	0	0	0	0	0.592209	0.270574	0	0	0	0	0	0
P	M0R3D6	7	3	5	2	0	0	0	0	0	0	7	3	2	2	0	0	0	0	0	0	0.00142262	0.00117145	0.000911352	0.000163547	0	0	0	0	0	0	0.00143492	0.000579377	0.000190216	0.000239276	0	0	0	0	0	0	1.26464	0.659587	0.986095	0.409289	0	0	0	0
P	O60812	2	2	3	4	5	5	3	2	4	4	3	2	3	3	4	5	2	2	3	2	0.000216191	0.000225495	0.000292379	0.000432869	0.000538645	0.00042657	0.000260119	0.000303579	0.000703991	0.00096101	0.000115088	0.000167288	0.00036615	0.000268676	0.000502647	0.00053808	0.000295849	0.000193514	0.000568449	0.000631628	0.188502	0.188502	0.285287	0.412538	0.412538	0.412538	0.285287	0.188502
P	A0A0G2JPF8	2	2	3	4	5	5	3	2	4	4	3	2	3	3	4	5	2	2	3	2	0.000216191	0.000225495	0.000292379	0.000432869	0.000538645	0.00042657	0.000260119	0.000303579	0.000703991	0.00096101	0.000115088	0.000167288	0.00036615	0.000268676	0.000502647	0.00053808	0.000295849	0.000193514	0.000568449	0.000631628	0.188502	0.188502	0.285287	0.412538	0.412538	0.412538	0.285287	0.188502
P	P52306	0	4	2	5	7	0	0	0	0	0	3	3	4	6	5	3	0	0	0	0	0	0.000126988	7.0566e-05	0.000189951	0.000260005	0	0	0	0	0	5.5553e-05	0.0001615	0.000176741	0.000203799	0.000181971	9.27615e-05	0	0	0	0	0	0.207814	0.0739894	0.386756	0.489361	0	0	0
P	D6R9L5	0	0	0	4	6	3	0	0	0	0	0	0	0	2	4	5	0	0	0	0	0	0	0	0.000610863	0.00136678	0.000526729	0	0	0	0	0	0	0	0.000297907	0.000812778	0.00104409	0	0	0	0	0	0	0	0.377209	0.65577	0.238797	0	0
P	B5ME19	11	10	8	6	2	4	3	0	0	0	14	6	10	7	2	4	3	0	0	0	0.000242564	0.000349386	0.000269467	0.000138764	7.96952e-05	0.000136745	8.33862e-05	0	0	0	0.000285925	0.000268136	0.00029344	0.000172258	5.37109e-05	0.000110888	0.000110647	0	0	0	0.339677	0.3122	0.282331	0.202264	0.0519619	0.104079	0.104079	0
P	P55072	0	10	41	44	0	0	0	0	2	3	3	6	33	50	18	0	0	0	0	0	0	0.000286904	0.00130201	0.00151636	0	0	0	0	0.000604896	0.00111157	5.22963e-05	0.000222981	0.00116466	0.00174411	0.000700441	0	0	0	0	0	0	0.479108	1.99226	2.40408	0	0	0	0
P	P41250	7	13	13	19	17	5	0	0	0	0	9	7	11	19	21	14	0	0	0	0	0.00014286	0.000298015	0.000347769	0.000592885	0.000624261	0.000123002	0	0	0	0	0.000159705	0.000309524	0.000399222	0.000517407	0.000846983	0.000548586	0	0	0	0	0.247383	0.823896	0.819701	1.0797	0.790606	0.324342	0	0
P	P17480	9	2	0	0	2	0	0	0	0	0	6	2	0	5	3	0	0	0	0	0	0.000221096	5.76527e-05	0	0	4.76711e-05	0	0	0	0	0	0.000132411	4.27708e-05	0	0.000103039	6.42563e-05	0	0	0	0	0	0.352073	0.0739894	0	0	0.0592537	0	0	0
P	D6RFM2	2	2	6	8	7	0	0	0	0	0	4	3	6	8	8	6	0	0	0	0	0.000861823	0.00134837	0.00415223	0.00870636	0.00569848	0	0	0	0	0	0.00103227	0.00200063	0.00355782	0.0068853	0.00901686	0.00390696	0	0	0	0	1.32809	1.02302	1.32809	1.32809	1.32809	0	0	0
P	F8VVM2	6	9	10	5	3	0	0	0	0	0	8	4	4	5	4	2	0	0	0	0	0.000553934	0.000815679	0.000793214	0.000533798	0.000299759	0	0	0	0	0	0.000494362	0.000453846	0.000620844	0.000485938	0.000340915	0.000173785	0	0	0	0	0.588547	0.883649	1.09411	0.599558	0.44544	0	0	0
P	B1ALA9	0	2	5	7	6	4	0	0	0	0	0	0	3	4	7	6	0	0	0	0	0	0.000151537	0.00044209	0.000634681	0.000556891	0.000312723	0	0	0	0	0	0	0.000369089	0.000464284	0.00106966	0.000464914	0	0	0	0	0	0.196741	0.733804	1.02768	0.86638	0.573983	0	0
P	B0AZT5	0	0	0	0	0	0	3	2	0	0	0	0	0	0	0	0	2	5	0	0	0	0	0	0	0	0	0.000802263	0.000780251	0	0	0	0	0	0	0	0	0.000608307	0.00164131	0	0	0	0	0	0	0	0	0.879317	1.01837
P	F5H7Y1	3	2	2	0	0	0	0	0	0	0	2	0	0	0	0	0	0	0	0	0	0.000894689	0.000559915	0.000362996	0	0	0	0	0	0	0	0.000571537	0	0	0	0	0	0	0	0	0	1.45471	1.45471	1.45471	0	0	0	0	0
P	K7EIE4	4	5	4	4	0	0	0	0	0	0	6	3	4	3	2	0	0	0	0	0	0.000470709	0.000771518	0.000545651	0.000514079	0	0	0	0	0	0	0.000644344	0.000520333	0.000683324	0.000501414	0.000234515	0	0	0	0	0	0.936422	1.74789	1.37684	0.936422	0	0	0	0
P	K7ER52	4	5	4	4	0	0	0	0	0	0	6	3	4	3	2	0	0	0	0	0	0.000489413	0.000802174	0.000567332	0.000534505	0	0	0	0	0	0	0.000669947	0.000541008	0.000710476	0.000521337	0.000243833	0	0	0	0	0	0.986095	1.86418	1.46037	0.986095	0	0	0	0
P	K7EQD7	4	5	4	4	0	0	0	0	0	0	6	3	4	3	2	0	0	0	0	0	0.000447887	0.000734111	0.000519195	0.000489153	0	0	0	0	0	0	0.000613103	0.000495104	0.000650193	0.000477103	0.000223145	0	0	0	0	0	0.874995	1.61818	1.28034	0.874995	0	0	0	0
P	E9PL71	3	3	2	3	2	4	5	3	0	3	2	4	3	3	3	4	4	0	0	3	0.000338738	0.000235544	0.000343585	0.000431606	0.000454447	0.000486087	0.000679278	0.000317108	0	0.000547547	0.000225406	0.000698971	0.0005737	0.000541251	0.000525046	0.000541985	0.000695324	0	0	0.000494831	0.499685	0.499685	0.342765	0.61808	0.342765	1.31206	1.31206	0.990673
P	Q5T8U2	8	11	8	6	2	0	0	0	0	0	14	5	4	7	3	0	0	0	0	0	0.0017479	0.00196897	0.00156016	0.00114537	0.000241197	0	0	0	0	0	0.00217733	0.00173123	0.000976904	0.00126611	0.000406389	0	0	0	0	0	1.38232	1.77971	1.77971	1.38232	0.399587	0	0	0
P	Q02880	4	6	7	7	0	0	0	0	0	0	9	5	7	6	2	2	0	0	0	0	5.19426e-05	9.48114e-05	8.56145e-05	7.80015e-05	0	0	0	0	0	0	9.33229e-05	8.03859e-05	0.000123711	9.6829e-05	1.50959e-05	1.38515e-05	0	0	0	0	0.0495424	0.0990058	0.104079	0.104079	0	0	0	0
P	M0R1M5	5	5	5	2	0	0	0	0	0	0	4	3	3	4	0	0	0	0	0	0	0.00136624	0.00181369	0.00138579	0.000813886	0	0	0	0	0	0	0.0013885	0.0011533	0.000946605	0.00132306	0	0	0	0	0	0	1.37684	1.37684	1.37684	0.914256	0	0	0	0
P	M0QX76	5	5	5	2	0	0	0	0	0	0	4	3	3	4	0	0	0	0	0	0	0.00232261	0.00308327	0.00235585	0.00138361	0	0	0	0	0	0	0.00236045	0.00196061	0.00160923	0.0022492	0	0	0	0	0	0	3.36516	3.36516	3.36516	2.01995	0	0	0	0
P	G3V580	2	2	3	3	2	3	0	0	0	0	3	0	2	3	3	4	0	0	0	0	0.000117304	0.000244704	0.000297455	0.000256223	0.000269783	0.000378743	0	0	0	0	0.000140503	0	0.000223504	0.000312389	0.000340915	0.000437937	0	0	0	0	0.667247	0.468926	0.625549	0.667247	0.468926	0.667247	0	0
P	Q99733	4	0	3	5	5	8	2	0	0	0	4	3	2	5	5	7	4	0	0	0	0.000281529	0	0.00019989	0.000368961	0.000356113	0.00051509	0.00020324	0	0	0	0.000224804	0.000435692	0.000250324	0.000389861	0.000392734	0.00057057	0.000539366	0	0	0	0.0690548	0	0.193988	0.193988	0.309182	0.717908	0.137627	0
P	Q92888	6	4	8	5	0	0	0	0	0	0	3	0	6	7	3	0	0	0	0	0	0.00011576	7.24452e-05	0.000164383	0.000113783	0	0	0	0	0	0	6.47052e-05	0	0.000132338	0.000123311	5.38287e-05	0	0	0	0	0	0.193988	0.122018	0.297179	0.148154	0	0	0	0
P	C9JKM9	2	0	3	3	0	0	0	0	0	0	2	0	2	2	2	0	0	0	0	0	0.000176938	0	0.000239294	0.000322068	0	0	0	0	0	0	0.000141288	0	0.00029967	0.00018848	0.000205692	0	0	0	0	0	0.548817	0	0.761976	0.717908	0	0	0	0
P	C9JV99	2	0	3	3	0	0	0	0	0	0	2	0	2	2	2	0	0	0	0	0	0.00031672	0	0.000428336	0.000576502	0	0	0	0	0	0	0.000252905	0	0.000536409	0.00033738	0.000368189	0	0	0	0	0	1.18776	0	1.75423	1.63027	0	0	0	0
P	C9J673	2	0	3	3	0	0	0	0	0	0	2	0	2	2	2	0	0	0	0	0	0.000239939	0	0.000324497	0.000436744	0	0	0	0	0	0	0.000191595	0	0.000406371	0.000255591	0.000278931	0	0	0	0	0	0.81134	0	1.15278	1.0797	0	0	0	0
P	M0QZR4	6	4	8	5	0	0	0	0	0	0	3	0	6	7	3	0	0	0	0	0	0.000109063	6.82541e-05	0.000154873	0.000107201	0	0	0	0	0	0	6.09619e-05	0	0.000124682	0.000116178	5.07147e-05	0	0	0	0	0	0.180321	0.116863	0.276439	0.14025	0	0	0	0
P	Q92621	2	3	0	0	0	0	0	0	0	0	5	2	0	0	0	0	0	0	0	0	2.09887e-05	3.2838e-05	0	0	0	0	0	0	0	0	2.51397e-05	2.43615e-05	0	0	0	0	0	0	0	0	0.0327615	0.0447202	0	0	0	0	0	0
P	Q5TD07	0	0	0	0	0	0	0	0	2	3	0	0	0	0	0	0	0	0	5	2	0	0	0	0	0	0	0	0	0.000388638	0.00106105	0	0	0	0	0	0	0	0	0.000776683	0.000719172	0	0	0	0	0	0	0	0
P	P22090	10	12	12	10	8	5	3	0	0	0	11	8	8	11	8	7	5	3	0	0	0.00104369	0.00146543	0.00162865	0.00135905	0.0012925	0.000561634	0.000338089	0	0	0	0.00105778	0.00155308	0.00122375	0.00132557	0.0012133	0.00107046	0.000769058	0.000431176	0	0	0.674943	0.674943	0.798871	0.706082	0.534617	0.34586	0.233105	0
P	P61160	0	0	0	0	3	5	0	0	0	0	0	0	0	0	0	5	2	0	0	0	0	0	0	0	0.000184877	0.000317221	0	0	0	0	0	0	0	0	0	0.0003144	7.33365e-05	0	0	0	0	0	0	0	0.247383	0.419058	0	0
P	F8VVB5	4	0	2	4	3	3	0	0	0	0	3	2	2	3	3	3	2	0	0	0	0.000655735	0	0.000399071	0.000787767	0.000527836	0.000635159	0	0	0	0	0.00041889	0.000608886	0.000583053	0.000628658	0.000533607	0.000699456	0.000538409	0	0	0	0.169499	0	0.169499	0.169499	0.169499	0.169499	0	0
P	F8VWV4	2	4	5	5	2	0	0	0	0	0	4	2	4	5	0	0	0	0	0	0	0.000475555	0.00109125	0.00115766	0.00135037	0.000656229	0	0	0	0	0	0.000759474	0.000735966	0.000966503	0.0013171	0	0	0	0	0	0	0.610646	1.54097	1.93765	1.93765	0.644372	0	0	0
P	U3KQ84	0	2	2	0	0	0	0	0	0	0	2	3	2	0	0	0	0	0	0	0	0	0.000284172	0.000207259	0	0	0	0	0	0	0	0.000217553	0.000632456	0.000259553	0	0	0	0	0	0	0	0	0.288249	0.327394	0	0	0	0	0
P	H0YB22	2	5	6	3	2	2	2	0	0	0	6	2	3	3	2	2	0	0	0	0	0.000527866	0.00110117	0.00133855	0.000960837	0.000809349	0.000568114	0.000423417	0	0	0	0.000772765	0.000953076	0.00100577	0.00084345	0.000613648	0.000375375	0	0	0	0	0.282331	1.41546	0.995262	0.282331	0.282331	0.282331	0.282331	0
P	A0A087X2I4	0	0	0	0	4	5	5	0	0	0	0	0	0	0	0	5	5	0	0	0	0	0	0	0	0.000284982	0.00101354	0.000834906	0	0	0	0	0	0	0	0	0.000422957	0.00108524	0	0	0	0	0	0	0	0.914256	0.914256	0.914256	0
P	H0YEU2	9	16	14	11	6	0	0	0	0	0	16	8	8	11	6	0	0	0	0	0	0.00166695	0.00270462	0.00244226	0.00215767	0.00134891	0	0	0	0	0	0.00256356	0.00219757	0.00203898	0.00236758	0.00114835	0	0	0	0	0	1.39883	4.67545	4.67545	3.45656	1.36592	0	0	0
P	H0YCR7	3	2	3	2	0	0	0	0	0	0	4	0	2	0	0	0	0	0	0	0	0.00022226	0.00015455	0.000150293	8.09126e-05	0	0	0	0	0	0	0.000207057	0	0.00014116	0	0	0	0	0	0	0	0.559552	0.336596	0.559552	0.393157	0	0	0	0
P	H3BQ34	15	13	14	15	14	17	19	9	3	4	15	14	15	15	16	16	19	12	2	3	0.00146525	0.00148912	0.00129568	0.00160026	0.00159854	0.00169828	0.00266707	0.00179375	0.00160157	0.00100205	0.00132003	0.00203504	0.00229072	0.00160085	0.00209645	0.00208393	0.00272493	0.00176556	0.00023709	0.000411626	1.99916	1.69774	2.0479	1.76058	1.85759	2.49945	2.38844	1.00447
P	A0A0A0MRJ6	0	0	0	0	0	0	0	6	0	0	0	0	0	0	0	0	4	7	2	0	0	0	0	0	0	0	0	0.000884285	0	0	0	0	0	0	0	0	0.000557615	0.000944995	0.000233762	0	0	0	0	0	0	0	0	0.51008
P	P22061	0	0	0	0	0	0	0	6	0	0	0	0	0	0	0	0	4	7	2	0	0	0	0	0	0	0	0	0.00111023	0	0	0	0	0	0	0	0	0.000700089	0.00118645	0.00029349	0	0	0	0	0	0	0	0	0.678804
P	H7BY58	0	0	0	0	0	0	0	6	0	0	0	0	0	0	0	0	4	7	2	0	0	0	0	0	0	0	0	0.000881193	0	0	0	0	0	0	0	0	0.000555665	0.00094169	0.000232945	0	0	0	0	0	0	0	0	0.506607
P	H0YLR3	0	0	0	0	0	0	0	4	2	0	0	0	0	0	0	3	3	4	2	0	0	0	0	0	0	0	0	0.00166571	0.000632082	0	0	0	0	0	0	0.000885716	0.000811646	0.00191122	0.00112285	0	0	0	0	0	0	0	0	1.67301
P	H0YMA0	0	0	0	0	0	0	0	4	2	0	0	0	0	0	0	3	3	4	2	0	0	0	0	0	0	0	0	0.001044	0.000396164	0	0	0	0	0	0	0.000555132	0.000508708	0.00119788	0.000703755	0	0	0	0	0	0	0	0	0.853532
P	J3KTB5	6	12	12	9	7	3	0	0	0	0	13	6	7	10	7	3	0	0	0	0	0.000780503	0.00128541	0.00137501	0.000987008	0.00080305	0.000309479	0	0	0	0	0.00111527	0.00108075	0.0010436	0.000962692	0.000859584	0.000350545	0	0	0	0	0.725838	1.75423	1.75423	1.2182	0.940886	0.468926	0	0
P	J3QKP5	0	0	0	0	0	0	0	10	3	3	0	0	0	0	0	0	2	8	7	0	0	0	0	0	0	0	0	0.00148248	0.000520882	0.00042663	0	0	0	0	0	0	0.000240788	0.000944995	0.00111037	0	0	0	0	0	0	0	0	1.67917
P	E7EN95	0	6	5	7	19	18	6	2	0	0	3	5	3	4	10	16	7	3	3	2	0	4.57105e-05	3.11161e-05	5.74348e-05	0.000166305	0.000141498	5.27293e-05	3.69235e-05	0	0	1.04983e-05	5.4258e-05	2.22669e-05	3.26783e-05	7.13247e-05	0.00013089	7.79638e-05	3.53049e-05	2.76555e-05	1.92058e-05	0	0.0715193	0.0690548	0.109175	0.282331	0.270574	0.0789467	0.023293
P	J3KSV6	0	0	0	0	0	0	0	10	3	3	0	0	0	0	0	0	2	8	7	0	0	0	0	0	0	0	0	0.00152483	0.000535765	0.00043882	0	0	0	0	0	0	0.000247668	0.000971994	0.00114209	0	0	0	0	0	0	0	0	1.75423
P	D6RD16	0	0	2	2	3	0	0	0	0	0	0	0	0	3	4	0	0	0	0	0	0	0	0.000446183	0.000480419	0.000758765	0	0	0	0	0	0	0	0	0.000585729	0.000894903	0	0	0	0	0	0	0	2.56451	2.56451	2.56451	0	0	0
P	K7EJ44	3	2	3	3	3	5	7	11	7	4	0	2	3	3	3	3	3	9	10	4	0.00101513	0.000635289	0.000823722	0.000886927	0.000817131	0.00109253	0.00268707	0.00570184	0.00522886	0.00369199	0	0.000942603	0.0011605	0.00108135	0.000944073	0.000866249	0.00208374	0.00354373	0.00560523	0.00355898	0.737801	0.702159	0.737801	0.737801	0.737801	1.53513	2.45144	2.86367
P	D6RDU5	0	2	2	2	4	3	0	0	0	0	0	2	2	2	3	4	2	0	0	0	0	0.000118405	0.000115144	0.000123979	0.00039162	0.00024435	0	0	0	0	0	0.000175682	0.000144196	0.000120925	0.000230943	0.000302722	0.000194184	0	0	0	0	0.104079	0.104079	0.104079	0.205036	0.205036	0	0
P	P60891	0	3	6	8	7	5	0	0	0	0	2	2	4	5	8	7	0	0	0	0	0	0.000173139	0.000370416	0.000507612	0.000458122	0.000285844	0	0	0	0	7.95299e-05	0.000205515	0.000337364	0.000389012	0.000887666	0.00038954	0	0	0	0	0	0.241652	0.599558	0.786488	0.682674	0.499685	0	0
P	C9J0D1	4	3	5	4	2	2	2	2	2	3	4	3	4	4	4	3	2	2	2	4	0.00224992	0.000902596	0.00140438	0.0011341	0.000796081	0.000745068	0.000728832	0.000972117	0.00122962	0.00209818	0.00158929	0.00133922	0.00120912	0.00147488	0.00140837	0.000830747	0.000947364	0.000929503	0.00109217	0.00227541	0.663413	0.377209	0.663413	0.663413	0.352073	0.352073	0.352073	0.352073
P	Q15046	4	7	9	10	12	6	0	0	0	0	8	7	12	13	9	11	2	0	0	0	0.000159156	0.00025823	0.000269055	0.000366953	0.000589727	0.000228388	0	0	0	0	0.000240055	0.000383146	0.000471717	0.0004521	0.000411154	0.00043385	0.000120999	0	0	0	0.180321	0.330454	0.409289	0.425608	0.545254	0.330454	0	0
P	X1WI28	8	8	7	2	0	0	0	0	0	0	17	3	3	2	0	0	0	0	0	0	0.00120805	0.00126004	0.00101224	0.000229454	0	0	0	0	0	0	0.00130017	0.000731572	0.00053374	0.000167851	0	0	0	0	0	0	0.857804	1.67917	1.36048	0.258925	0	0	0	0
P	A8MXH2	4	0	3	5	4	7	2	0	0	0	4	3	2	5	5	5	4	0	0	0	0.000676752	0	0.000480505	0.000886927	0.000700398	0.00109253	0.000488558	0	0	0	0.000540395	0.00104734	0.000601741	0.000937166	0.000944073	0.001155	0.00129655	0	0	0	0.177606	0	0.534617	0.534617	0.534617	1.38781	0.364583	0
P	A0A0U1RRM2	2	2	2	2	3	3	0	0	0	0	0	2	2	2	2	3	0	0	0	0	0.000380444	0.000297613	0.000385888	0.000311623	0.000328114	0.000614178	0	0	0	0	0	0.000588773	0.000483252	0.000303946	0.000442269	0.000608716	0	0	0	0	0.577611	0.577611	0.577611	0.577611	0.981527	0.981527	0	0
P	B8ZZK2	0	0	0	0	0	0	0	0	0	3	0	0	0	0	0	0	0	0	2	2	0	0	0	0	0	0	0	0	0	0.00138783	0	0	0	0	0	0	0	0	0.000301004	0.000696788	0	0	0	0	0	0	0	0
P	D6RG29	0	0	0	0	2	0	0	0	0	0	0	0	0	2	3	0	0	0	0	0	0	0	0	0	0.000796081	0	0	0	0	0	0	0	0	0.000553082	0.00100598	0	0	0	0	0	0	0	0	0	3.04576	0	0	0
P	E9PI86	0	0	4	5	9	10	6	0	0	3	0	3	4	6	12	10	0	0	0	2	0	0	0.000418297	0.000630549	0.0010433	0.00119837	0.000744287	0	0	0.0011999	0	0.000510576	0.00041907	0.000615015	0.00129441	0.00105574	0	0	0	0.0015362	0	0	0.845015	1.07014	1.07014	1.07014	1.07014	0
P	Q5RI18	4	5	9	7	8	7	4	2	0	3	8	4	7	9	8	8	4	5	2	4	0.000392628	0.00050053	0.000840742	0.000857607	0.000902992	0.000751225	0.000524897	0.000306297	0	0.000423104	0.000627037	0.000742657	0.000775798	0.000929421	0.00101429	0.000791079	0.000656695	0.000702889	0.000344123	0.000573554	0.625549	0.721869	1.61216	0.857804	0.96336	0.857804	0.625549	0.2218
P	Q9H361	0	0	0	0	2	3	0	0	0	0	0	0	0	0	0	3	0	0	0	0	0	0	0	0	5.7719e-05	9.0034e-05	0	0	0	0	0	0	0	0	0	7.13866e-05	0	0	0	0	0	0	0	0	0.0839269	0.145513	0	0
P	G3V555	3	3	4	5	5	3	3	5	7	5	4	3	3	4	4	3	2	5	6	4	0.000542948	0.000629238	0.000550717	0.000922404	0.00104059	0.000389564	0.000362928	0.000931843	0.00246452	0.00190155	0.000385379	0.000466813	0.000536409	0.000642628	0.000841574	0.000707849	0.000495336	0.000647996	0.00171314	0.00158629	0.503142	0.503142	0.671091	0.931968	0.931968	0.503142	0.545254	0.931968
P	G3V4M8	2	2	3	4	4	2	3	4	5	3	2	2	2	3	3	2	0	4	5	3	0.000959757	0.00100106	0.00113574	0.00157228	0.0012876	0.000516468	0.00096231	0.00202156	0.00397765	0.00387846	0.000383189	0.000742657	0.00121911	0.00102236	0.00130168	0.00102375	0	0.0015034	0.00353299	0.00350505	1.15278	1.15278	1.85102	3.1783	3.1783	1.15278	2.16228	3.1783
P	K7ELJ9	3	4	4	3	0	0	0	0	0	0	5	3	3	2	2	0	0	0	0	0	0.000366574	0.000688229	0.000594911	0.000400349	0	0	0	0	0	0	0.000526885	0.000567307	0.000651886	0.000312389	0.000255687	0	0	0	0	0	0.749847	1.5704	1.5704	0.749847	0	0	0	0
P	H7C5W8	0	0	0	8	14	2	0	0	0	0	0	0	3	6	11	10	0	0	0	0	0	0	0	0.000582326	0.00122629	0.000153027	0	0	0	0	0	0	0.000180609	0.000416518	0.000867784	0.000682499	0	0	0	0	0	0	0	0.918669	2.17687	0.185769	0	0
P	H0YF33	0	0	5	4	6	10	4	0	0	4	0	3	4	6	13	9	0	0	0	3	0	0	0.000334637	0.000360314	0.000632304	0.0008285	0.000396953	0	0	0.00124434	0	0.000453846	0.000372506	0.000585729	0.00102275	0.000742929	0	0	0	0.00152616	0	0	0.849269	0.682674	0.86638	1.96483	0.667247	0
P	E9PRH9	0	0	5	4	6	10	4	0	0	4	0	3	4	6	13	9	0	0	0	3	0	0	0.00035961	0.000387203	0.000679491	0.000890328	0.000426576	0	0	0.0013372	0	0.000487715	0.000400305	0.00062944	0.00109907	0.000798372	0	0	0	0.00164005	0	0	0.936422	0.749847	0.95434	2.21366	0.733804	0
P	E9PIK5	2	0	2	0	0	0	0	0	0	0	2	0	0	0	0	0	0	0	0	0	0.000174983	0	0.000118325	0	0	0	0	0	0	0	0.000186302	0	0	0	0	0	0	0	0	0	0.374042	0	0.374042	0	0	0	0	0
P	P61964	0	0	0	0	0	0	0	2	3	0	0	0	0	0	0	0	0	0	6	0	0	0	0	0	0	0	0	0.000133157	0.000280715	0	0	0	0	0	0	0	0	0	0.00064827	0	0	0	0	0	0	0	0	0.180321
P	M0QZP4	0	0	0	0	0	0	0	2	3	0	0	0	0	0	0	0	0	0	3	0	0	0	0	0	0	0	0	0.000142091	0.000299549	0	0	0	0	0	0	0	0	0	0.000266063	0	0	0	0	0	0	0	0	0.475707
P	J3QR02	4	3	4	4	3	0	0	0	0	0	5	3	3	3	4	2	0	0	0	0	0.00149296	0.000889832	0.000865325	0.00104819	0.0008584	0	0	0	0	0	0.000851532	0.00132028	0.00108365	0.000795171	0.00136366	0.000682499	0	0	0	0	0.667247	0.629296	0.667247	0.667247	0.918669	0	0	0
P	A0A087WXQ8	0	0	0	0	0	5	4	0	0	0	0	0	0	0	0	2	3	0	2	0	0	0	0	0	0	0.000955706	0.000831004	0	0	0	0	0	0	0	0	0.000420981	0.000810129	0	0.000466978	0	0	0	0	0	0	1.2182	1.12324	0
P	A0A087WY10	0	0	0	0	0	5	4	0	0	0	0	0	0	0	0	2	3	0	2	0	0	0	0	0	0	0.000913041	0.000793906	0	0	0	0	0	0	0	0	0.000402187	0.000773962	0	0.000446131	0	0	0	0	0	0	1.13796	1.05116	0
P	M0QX52	0	0	2	0	0	0	0	0	0	0	0	2	2	0	0	0	0	0	0	0	0	0	0.000337272	0	0	0	0	0	0	0	0	0.000257298	0.000316777	0	0	0	0	0	0	0	0	0	0.489361	0	0	0	0	0
P	H7BZW6	2	0	2	0	0	0	0	0	0	0	2	0	0	0	0	0	0	0	0	0	0.000221482	0	0.000149768	0	0	0	0	0	0	0	0.000235809	0	0	0	0	0	0	0	0	0	0.448772	0	0.336596	0	0	0	0	0
P	P0DMR1	2	2	4	4	5	5	3	2	4	4	3	2	3	3	4	5	2	2	3	2	0.000216191	0.000225495	0.000328927	0.000432869	0.000538645	0.00042657	0.000260119	0.000303579	0.000703991	0.00096101	0.000115088	0.000167288	0.00036615	0.000268676	0.000502647	0.00053808	0.000295849	0.000193514	0.000568449	0.000631628	0.188502	0.188502	0.629296	0.412538	0.412538	0.412538	0.285287	0.188502
P	B7ZW38	2	2	4	4	5	5	3	2	4	4	3	2	3	3	4	5	2	2	3	2	0.000216191	0.000225495	0.000328927	0.000432869	0.000538645	0.00042657	0.000260119	0.000303579	0.000703991	0.00096101	0.000115088	0.000167288	0.00036615	0.000268676	0.000502647	0.00053808	0.000295849	0.000193514	0.000568449	0.000631628	0.188502	0.188502	0.629296	0.412538	0.412538	0.412538	0.285287	0.188502
P	B4DSU6	2	2	3	4	4	2	3	4	6	4	3	2	2	3	3	2	0	4	5	3	0.000430911	0.000449456	0.000509923	0.000705921	0.000578106	0.000231883	0.000432058	0.000907639	0.00204101	0.00208962	0.000229392	0.000333438	0.000547356	0.00045902	0.000584426	0.000459643	0	0.000674996	0.00158624	0.0015737	0.412538	0.412538	0.599558	0.901078	0.901078	0.412538	0.674943	0.901078
P	E5RGR0	0	0	0	0	0	0	0	2	2	0	0	0	0	0	0	0	0	0	3	0	0	0	0	0	0	0	0	0.000150505	0.00028556	0	0	0	0	0	0	0	0	0	0.000507275	0	0	0	0	0	0	0	0	0.370882
P	O00170	0	0	2	2	4	3	2	0	0	0	0	0	0	2	2	4	3	0	0	0	0	0	0.000129799	0.000174698	0.000404674	0.000275449	0.000115477	0	0	0	0	0	0	0.000136315	0.000260335	0.000307125	0.000262678	0	0	0	0	0	0.216186	0.216186	0.448772	0.3122	0.183042	0
P	B3KXD6	3	4	4	2	0	0	0	0	0	0	4	2	2	2	0	0	0	0	0	0	0.000188104	0.000220724	0.000190795	0.000102718	0	0	0	0	0	0	0.000187754	0.000109166	0.000179201	0.000100187	0	0	0	0	0	0	0.153453	0.253141	0.253141	0.0964782	0	0	0	0
P	P16401	7	2	0	0	0	2	0	0	3	6	10	3	0	2	2	0	2	4	7	4	0.0013547	0.000341069	0	0	0	0.000301654	0	0	0.00116161	0.00203876	0.000969842	0.00072294	0	0.000298566	0.000271526	0	0.000511409	0.00068993	0.00140024	0.00163776	0.614359	0.276439	0	0	0	0.142878	0	0
P	B4DVF8	0	0	0	0	2	2	2	2	0	0	0	0	0	0	0	2	2	2	2	0	0	0	0	0	0.000135645	0.000253906	0.000283855	0.00049692	0	0	0	0	0	0	0	0.000251648	0.000242133	0.000475137	0.000279143	0	0	0	0	0	0.276439	0.276439	0.276439	0.276439
P	A0A087X082	0	0	0	0	4	11	5	0	0	0	0	0	2	3	3	7	5	0	0	0	0	0	0	0	0.000149648	0.000350147	0.000215297	0	0	0	0	0	0.000123977	0.000121297	0.000113463	0.000242924	0.000289391	0	0	0	0	0	0	0	0.235947	0.452112	0.235947	0
P	P09960	4	5	5	2	0	0	0	0	0	0	8	5	5	4	0	0	0	0	0	0	0.00013823	0.000180224	0.000192786	5.66123e-05	0	0	0	0	0	0	0.000303541	0.000294146	0.000241428	0.000110435	0	0	0	0	0	0	0.306171	0.291219	0.291219	0.127197	0	0	0	0
P	Q86UX7	8	12	8	2	0	0	0	0	0	0	8	7	6	2	0	0	0	0	0	0	0.000237421	0.000396222	0.000272928	3.45728e-05	0	0	0	0	0	0	0.000252779	0.00026945	0.000221158	6.74422e-05	0	0	0	0	0	0	0.513561	0.741807	0.548817	0.104079	0	0	0	0
P	C9J8F3	0	0	0	0	0	0	0	9	3	3	0	0	0	0	0	0	2	8	7	0	0	0	0	0	0	0	0	0.00169142	0.000629254	0.000515392	0	0	0	0	0	0	0.000290885	0.0011416	0.00134139	0	0	0	0	0	0	0	0	1.56448
P	P62701	14	16	18	16	12	7	3	0	0	0	17	10	12	17	12	12	5	3	0	0	0.00132468	0.00171665	0.00203582	0.00188514	0.00156946	0.000691242	0.000338089	0	0	0	0.00137832	0.00180158	0.00152968	0.00179594	0.00153995	0.00137019	0.000769058	0.000431176	0	0	1.5527	1.71019	1.73527	1.59418	1.10378	0.690441	0.233105	0
P	F5H7Y6	0	0	0	0	0	0	0	0	3	4	0	0	0	0	0	0	0	2	3	4	0	0	0	0	0	0	0	0	0.00115234	0.00200206	0	0	0	0	0	0	0	0.000633516	0.000930477	0.0014216	0	0	0	0	0	0	0	0
P	E5RJX2	3	5	3	2	4	2	4	3	0	0	4	4	4	4	3	4	4	3	0	0	0.00173071	0.00288831	0.00193102	0.00170115	0.00238824	0.0011176	0.00249885	0.00194423	0	0	0.00193479	0.00321412	0.00241824	0.00202797	0.00201196	0.00203072	0.00307893	0.00278851	0	0	0.761976	1.29615	0.761976	0.761976	0.761976	0.761976	0.761976	0.761976
P	M0QYS1	8	6	5	0	0	0	0	0	0	0	10	3	3	2	0	0	0	0	0	0	0.000955187	0.000996294	0.0006629	0	0	0	0	0	0	0	0.00108388	0.000544615	0.000510866	0.000160657	0	0	0	0	0	0	0.710015	0.694338	0.62181	0	0	0	0	0
P	P35268	2	3	3	5	3	2	0	0	0	0	4	0	2	3	3	3	0	0	0	0	0.000494875	0.000516172	0.000836593	0.00108094	0.00085361	0.000532607	0	0	0	0	0.000526885	0	0.000733372	0.000790734	0.000862942	0.000703828	0	0	0	0	0.541701	1.46037	1.46037	1.94442	1.46037	1.01837	0	0
P	F5GYB5	0	0	0	0	0	0	0	0	3	3	0	0	0	0	0	0	0	2	3	4	0	0	0	0	0	0	0	0	0.00151669	0.00244685	0	0	0	0	0	0	0	0.000833819	0.00122467	0.00187108	0	0	0	0	0	0	0	0
P	H3BSL1	0	2	3	3	3	4	0	0	0	0	2	0	2	2	5	5	2	0	0	0	0	0.000303073	0.000392968	0.000370231	0.000556891	0.000521206	0	0	0	0	0.000154682	0	0.000369089	0.000412697	0.000788171	0.000619885	0.000198816	0	0	0	0	0.196741	0.415794	0.415794	0.415794	0.415794	0	0
P	H3BNA2	0	2	3	3	3	4	0	0	0	0	2	0	2	2	5	5	2	0	0	0	0	0.000446419	0.000578832	0.00054534	0.000820286	0.000767722	0	0	0	0	0.000227842	0	0.000543658	0.000607892	0.00116095	0.000913074	0.000292851	0	0	0	0	0.303167	0.671091	0.671091	0.671091	0.671091	0	0
P	H3BU76	0	2	3	3	3	4	0	0	0	0	2	0	2	2	5	5	2	0	0	0	0	0.000400424	0.000519195	0.000489153	0.000735772	0.000688623	0	0	0	0	0.000204368	0	0.000487645	0.00054526	0.00104134	0.000818999	0.000262678	0	0	0	0	0.267652	0.584893	0.584893	0.584893	0.584893	0	0
P	Q5JYR4	2	3	3	3	3	0	0	0	0	0	2	3	2	3	0	0	0	0	0	0	0.00025287	0.000329691	0.000384733	0.000414253	0.00036348	0	0	0	0	0	0.00020192	0.000489175	0.000321203	0.000404048	0	0	0	0	0	0	0.62181	1.04644	1.04644	1.04644	1.04644	0	0	0
P	H0YJ77	0	0	2	2	2	2	0	0	0	0	0	0	2	2	2	2	0	0	0	0	0	0	0.000310388	0.000334204	0.000351891	0.000164671	0	0	0	0	0	0	0.000291527	0.000325971	0.000355738	0.000489619	0	0	0	0	0	0	0.374042	0.374042	0.374042	0.374042	0	0
P	K7EPV9	2	0	3	7	4	0	0	0	0	0	2	0	2	6	7	3	0	0	0	0	0.000329916	0	0.00100391	0.00288251	0.00139107	0	0	0	0	0	0.000351257	0	0.000977829	0.00234292	0.00306824	0.00105574	0	0	0	0	0.432188	0	0.432188	1.42661	1.05116	0	0	0
P	D6RFM3	3	3	4	4	5	4	3	3	0	2	3	2	4	2	4	4	2	3	0	3	0.000647689	0.000608006	0.000919739	0.000848838	0.00104272	0.000697073	0.000701365	0.000727596	0	0.000628167	0.000413751	0.000601415	0.000740442	0.000689938	0.000978824	0.000829048	0.00070907	0.000869627	0	0.000993457	0.506607	0.506607	0.64059	0.64059	1.14289	0.64059	0.364583	0.506607
P	D6RAM1	3	3	4	4	5	4	3	3	0	2	3	2	4	2	4	4	2	3	0	3	0.000812102	0.000762346	0.00115321	0.00106431	0.00130741	0.000874022	0.000879404	0.000912294	0	0.000787625	0.000518779	0.000754082	0.000928401	0.000865076	0.0012273	0.0010395	0.000889064	0.00109038	0	0.00124564	0.671091	0.671091	0.857804	0.857804	1.60016	0.857804	0.475707	0.671091
P	D6RDU3	3	3	4	4	5	4	3	3	0	2	3	2	4	2	4	4	2	3	0	3	0.000617388	0.000579561	0.00087671	0.000809126	0.000993937	0.000664461	0.000668552	0.000693557	0	0.000598779	0.000394394	0.000573279	0.000705802	0.00065766	0.000933031	0.000790263	0.000675897	0.000828943	0	0.00094698	0.479108	0.479108	0.603245	0.603245	1.07014	0.603245	0.34586	0.479108
P	D6RJ04	3	3	4	4	5	4	3	3	0	2	3	2	4	2	4	4	2	3	0	3	0.000613798	0.000576192	0.000871613	0.000804422	0.000988158	0.000660598	0.000664666	0.000689525	0	0.000595298	0.000392101	0.000569946	0.000701698	0.000653837	0.000927607	0.000785668	0.000671967	0.000824123	0	0.000941474	0.475707	0.475707	0.595879	0.595879	1.06063	0.595879	0.342765	0.475707
P	B2RXH8	2	2	3	4	5	5	3	2	4	3	3	2	3	3	4	5	2	2	3	2	0.000216191	0.000225495	0.000292379	0.000432869	0.000538645	0.00042657	0.000260119	0.000303579	0.000703991	0.000873646	0.000115088	0.000167288	0.00036615	0.000268676	0.000502647	0.00053808	0.000295849	0.000193514	0.000568449	0.000631628	0.188502	0.188502	0.285287	0.412538	0.412538	0.412538	0.285287	0.188502
P	E7EQJ0	3	3	4	4	5	4	3	3	0	2	3	2	4	2	4	4	2	3	0	3	0.000918029	0.000861783	0.00130363	0.00120314	0.00147794	0.000988025	0.000994108	0.00103129	0	0.000890359	0.000586446	0.000852441	0.0010495	0.000977913	0.00138738	0.00117509	0.00100503	0.0012326	0	0.00140812	0.786488	0.786488	1.01372	1.01372	1.95121	1.01372	0.552387	0.786488
P	D6R9T0	3	3	4	4	5	4	3	3	0	2	3	2	4	2	4	4	2	3	0	3	0.000651687	0.000611759	0.000925417	0.000854077	0.00104916	0.000701376	0.000705694	0.000732088	0	0.000632045	0.000416304	0.000605128	0.000745013	0.000694197	0.000984866	0.000834166	0.000713447	0.000874995	0	0.00099959	0.51008	0.51008	0.644372	0.644372	1.15278	0.644372	0.367729	0.51008
P	F5GY56	2	4	2	4	7	7	0	0	0	0	2	2	3	3	4	7	3	0	0	0	0.000125682	0.000262183	0.000127481	0.000457542	0.000722633	0.000631238	0	0	0	0	0.000167265	0.00025934	0.000319291	0.000401643	0.000487022	0.000714999	0.000458644	0	0	0	0.364583	0.651962	0.364583	0.682674	0.967886	0.967886	0	0
P	J3QSV6	0	0	3	3	9	4	0	0	0	0	0	0	2	4	5	8	0	0	0	0	0	0	0.000124516	0.000160884	0.00045173	0.000211391	0	0	0	0	0	0	9.35597e-05	0.000183074	0.000256876	0.000366645	0	0	0	0	0	0	0.30017	0.30017	0.61808	0.30017	0	0
P	A0A0G2JNQ3	2	2	3	4	5	5	3	2	4	3	3	2	3	3	4	5	2	2	3	2	0.000216191	0.000225495	0.000292379	0.000432869	0.000538645	0.00042657	0.000260119	0.000303579	0.000703991	0.000873646	0.000115088	0.000167288	0.00036615	0.000268676	0.000502647	0.00053808	0.000295849	0.000193514	0.000568449	0.000631628	0.188502	0.188502	0.285287	0.412538	0.412538	0.412538	0.285287	0.188502
P	P51148	0	0	0	0	0	0	0	0	5	2	0	0	0	0	0	0	0	2	3	2	0	0	0	0	0	0	0	0	0.00121539	0.000711051	0	0	0	0	0	0	0	0.000196874	0.000462654	0.000642593	0	0	0	0	0	0	0	0
P	C9JZI7	4	0	3	5	4	8	2	0	0	0	4	3	2	5	5	6	4	0	0	0	0.00037976	0	0.000269636	0.0004977	0.000393029	0.000694816	0.000274155	0	0	0	0.000303243	0.000587714	0.000337668	0.000525892	0.000529768	0.000688637	0.000727562	0	0	0	0.0964782	0	0.270574	0.270574	0.270574	1.07491	0.191242	0
P	G3V575	3	3	4	5	5	3	3	5	7	5	4	3	3	4	4	3	2	5	6	4	0.000508107	0.000588859	0.000515377	0.000863212	0.000973815	0.000364565	0.000339639	0.000792769	0.00230637	0.00177953	0.000360649	0.000436857	0.000501987	0.00060139	0.000787569	0.000662426	0.00046355	0.000606414	0.00160321	0.00148449	0.465548	0.465548	0.61808	0.849269	0.849269	0.465548	0.499685	0.849269
P	Q99615	0	0	0	4	4	6	3	0	0	0	2	0	0	2	5	4	2	0	0	0	0	0	0	0.000163381	0.000122877	0.000299008	0.000154281	0	0	0	5.11953e-05	0	0	6.82955e-05	0.000198752	0.000205164	0.000116982	0	0	0	0	0	0	0.2218	0.233105	0.406048	0.183042	0
P	A0A0J9YYE9	3	3	2	0	0	0	0	0	0	0	2	2	2	2	0	0	0	0	0	0	0.000357876	0.000248851	0.000181498	0	0	0	0	0	0	0	0.000285768	0.000276923	0.000227292	0.000254147	0	0	0	0	0	0	0.659587	0.458814	0.383566	0	0	0	0	0
P	A0A087WVQ9	20	18	23	21	20	27	27	30	12	12	22	12	19	22	26	29	25	25	9	11	0.00146031	0.00124849	0.00138408	0.0013857	0.00159667	0.00198389	0.00256354	0.00322716	0.00187092	0.00330856	0.00149105	0.00166719	0.00203738	0.00170858	0.00228205	0.00240036	0.00406228	0.00388926	0.00196392	0.00577023	1.06538	1.02302	1.58821	1.68534	1.17771	1.77971	1.28034	1.29615
P	Q8N684	0	0	0	0	0	0	0	0	0	4	0	0	0	0	0	0	0	0	4	4	0	0	0	0	0	0	0	0	0	0.000543478	0	0	0	0	0	0	0	0	0.000247535	0.000589385	0	0	0	0	0	0	0	0
P	A0A075B6S1	3	3	2	0	0	0	0	0	0	0	2	2	2	2	0	0	0	0	0	0	0.000353877	0.000246071	0.00017947	0	0	0	0	0	0	0	0.000282575	0.000273829	0.000224752	0.000251307	0	0	0	0	0	0	0.651962	0.452112	0.380384	0	0	0	0	0
P	P49756	4	0	3	0	0	0	2	3	0	0	4	0	4	0	0	0	0	4	0	0	0.000100188	0	6.35136e-05	0	0	0	9.04092e-05	0.000140686	0	0	8.00016e-05	0	7.95387e-05	0	0	0	0	0.000168148	0	0	0.0889301	0	0.0889301	0	0	0	0.0495424	0.0789467
P	P84090	3	2	2	2	0	2	0	2	2	5	2	0	2	2	0	0	0	0	3	3	0.000812102	0.000423526	0.000411861	0.000443463	0	0.000437011	0	0.000427638	0.00108183	0.00246133	0.000405296	0	0.000515778	0.000432538	0	0	0	0	0.000960897	0.00222436	0.663413	0.663413	0.663413	0.663413	0	0.663413	0	0.663413
P	H0YM70	0	0	0	0	2	4	6	7	8	4	2	2	0	4	2	2	5	5	8	4	0	0	0	0	0.000212987	0.000299008	0.000947116	0.00182059	0.00164489	0.00101044	0.000110923	0.000286639	0	0.000295947	0.000215315	0.000197566	0.000887115	0.00093256	0.00175322	0.00101462	0	0	0	0	0.3122	0.545254	0.927525	1.15278
P	H0YKK6	0	0	0	0	0	0	0	0	3	2	0	0	0	0	0	0	0	2	2	2	0	0	0	0	0	0	0	0	0.00145847	0.00227536	0	0	0	0	0	0	0	0.000629996	0.000740246	0.0020563	0	0	0	0	0	0	0	0
P	Q14141	0	2	6	8	12	12	0	0	0	0	0	2	4	5	5	11	3	0	0	0	0	0.00010149	0.000222063	0.000398504	0.000867159	0.00068069	0	0	0	0	0	0.000150585	0.000185395	0.000259124	0.000339344	0.000596794	0.000233021	0	0	0	0	0.0889301	0.361445	0.361445	0.545254	0.717908	0	0
P	A0A0G2JMB4	3	3	2	0	0	0	0	0	0	0	2	2	2	2	0	0	0	0	0	0	0.000353877	0.000246071	0.00017947	0	0	0	0	0	0	0	0.000282575	0.000273829	0.000224752	0.000251307	0	0	0	0	0	0	0.651962	0.452112	0.380384	0	0	0	0	0
P	F5H0C7	0	0	0	0	0	0	0	2	3	2	0	0	0	0	0	0	0	0	2	2	0	0	0	0	0	0	0	0.000581364	0.00110305	0.00100384	0	0	0	0	0	0	0	0	0.000653159	0.000907191	0	0	0	0	0	0	0	1.52348
P	B1AMS2	0	2	6	8	12	12	0	0	0	0	0	2	4	5	5	11	3	0	0	0	0	0.000102196	0.000223609	0.000401278	0.000873195	0.000685428	0	0	0	0	0	0.000151633	0.000186685	0.000260928	0.000341706	0.000600948	0.000234643	0	0	0	0	0.0889301	0.364583	0.364583	0.548817	0.725838	0	0
P	A0A0C4DG56	0	0	0	0	0	0	2	3	4	0	0	0	0	0	0	0	2	5	2	0	0	0	0	0	0	0	0.000313642	0.000732088	0.00104176	0	0	0	0	0	0	0	0.000267543	0.000962494	0.000411248	0	0	0	0	0	0	0	0.386756	0.690441
P	P23246	4	4	8	17	17	20	5	0	0	2	4	6	5	13	13	23	10	5	0	2	0.000134393	0.000124602	0.000302925	0.000848037	0.00103029	0.00099641	0.000179668	0	0	0.000144825	8.3467e-05	0.000346643	0.000246581	0.000540826	0.000763805	0.00133797	0.000633474	0.000220543	0	0.000130882	0.161449	0.161449	0.324342	0.770109	1.05589	1.06538	0.224616	0
P	Q9BY43	0	0	0	0	2	2	0	0	0	0	0	0	0	2	2	2	0	0	0	0	0	0	0	0	0.000328114	0.000204726	0	0	0	0	0	0	0	0.000151973	0.000276418	0.000355084	0	0	0	0	0	0	0	0	0.364583	0.309182	0	0
P	C9JR83	4	5	5	3	0	0	0	0	0	0	5	3	4	2	0	0	0	0	0	0	0.000149749	0.000234291	0.000202523	0.000136289	0	0	0	0	0	0	0.000179365	0.000154501	0.000158513	7.97588e-05	0	0	0	0	0	0	0.270574	0.472312	0.355189	0.202264	0	0	0	0
P	H3BR35	5	4	7	3	5	3	0	0	0	0	8	2	5	2	2	3	0	0	0	0	0.000244485	0.000208642	0.000315616	0.000145643	0.000281142	0.000143524	0	0	0	0	0.000283963	0.000171984	0.000254089	0.000142055	0.000129189	0.000142247	0	0	0	0	0.207814	0.16681	0.377209	0.156112	0.213389	0.156112	0	0
P	contaminant_GR78_MAIZE	0	0	0	0	5	4	7	2	0	0	2	0	0	0	3	6	4	3	0	2	0	0	0	0	0.000181973	0.000194643	0.000326402	0.000126979	0	0	7.2207e-05	0	0	0	0.000157682	0.000192912	0.000216555	0.000151766	0	0.000148608	0	0	0	0	0.0939563	0.0864257	0.1324	0.0864257
P	V9GZ17	9	9	8	6	2	2	0	0	0	2	10	6	7	6	4	2	0	0	0	3	0.00218825	0.00196208	0.00147971	0.000586984	0.000176585	0.00016527	0	0	0	0.000372332	0.00214586	0.00101001	0.000780232	0.000531629	0.000312402	0.00012285	0	0	0	0.000420607	0.95434	0.95434	0.95434	0.75388	0.386756	0.386756	0	0
P	C9JX21	0	0	0	0	0	0	0	0	9	3	0	0	0	0	0	0	0	4	5	3	0	0	0	0	0	0	0	0	0.00190526	0.0020533	0	0	0	0	0	0	0	0.000606414	0.000979738	0.00136079	0	0	0	0	0	0	0	0
P	H0YAM7	16	14	16	9	3	0	0	0	0	2	16	7	12	10	3	0	0	0	0	2	0.00196614	0.00191701	0.00177751	0.00116701	0.000196603	0	0	0	0	0.000310905	0.00228673	0.000992213	0.0014116	0.00113826	0.00024844	0	0	0	0	0.000280972	2.89942	2.82825	2.89942	1.29087	0.452112	0	0	0
P	Q8N0Y7	0	2	0	2	2	7	5	2	0	0	0	2	0	2	4	5	4	4	0	0	0	0.000173412	0	0.000272363	0.000334573	0.000715735	0.000800157	0.000233461	0	0	0	0.000257298	0	0.000221378	0.000434868	0.00070937	0.000853187	0.000837102	0	0	0	0.241652	0	0.156112	0.241652	0.603245	0.588547	0.241652
P	G3V153	0	0	0	0	4	10	5	0	0	0	0	0	2	3	3	7	5	0	0	0	0	0	0	0	0.000154653	0.000325671	0.000222496	0	0	0	0	0	0.000128123	0.000125353	0.000117258	0.000251047	0.000299068	0	0	0	0	0	0	0	0.247383	0.422329	0.247383	0
P	Q15056	0	0	0	0	0	4	3	0	2	3	0	0	0	0	3	4	3	0	0	2	0	0	0	0	0	0.000412341	0.000409758	0	0.000529284	0.00216756	0	0	0	0	0.000197951	0.000454082	0.000524297	0	0	0.00121264	0	0	0	0	0	1.12324	0.383566	0
P	P62263	5	7	9	9	4	3	3	2	0	0	12	3	6	7	6	4	2	0	0	0	0.00104874	0.00138557	0.00156016	0.00183259	0.00112558	0.000526729	0.000504735	0.000294532	0	0	0.00145155	0.00140662	0.00133214	0.00163849	0.00130045	0.000596622	0.00038271	0	0	0	0.581248	1.49459	1.208	0.581248	0.51008	0.485936	0.485936	0.442115
P	M0R389	0	0	3	2	4	2	2	4	6	0	2	0	2	4	4	4	3	6	7	2	0	0	0.000259597	0.000419274	0.00051504	0.000275449	0.000230954	0.00062893	0.00147741	0	0.000204368	0	0.000325096	0.000408945	0.000595052	0.000546	0.000437797	0.0010309	0.00111037	0.000560809	0	0	0.479108	0.584893	1.12324	0.584893	0.584893	1.09411
P	K7ES59	0	0	0	2	2	2	3	4	5	4	0	2	0	0	0	2	2	2	4	4	0	0	0	0.000232149	0.00040739	0.000381285	0.000426258	0.000994952	0.00201361	0.00154618	0	0.000328962	0	0	0	0.000302315	0.000387847	0.000380535	0.00134139	0.00170783	0	0	0	0.64059	0.64059	0.64059	0.64059	0.972423
P	F8W4S1	0	0	0	0	2	2	2	0	0	0	0	0	0	0	0	2	3	0	0	0	0	0	0	0	0.000204611	0.000255332	0.000285449	0	0	0	0	0	0	0	0	0.000189796	0.000405823	0	0	0	0	0	0	0	0.552387	0.552387	0.862087	0
P	G3V2X6	2	2	2	3	2	3	0	0	0	0	3	0	2	3	3	4	0	0	0	0	0.000114133	0.00023809	0.000231533	0.000249298	0.000262492	0.000368507	0	0	0	0	0.000136705	0	0.000217463	0.000303946	0.000331701	0.000426101	0	0	0	0	0.644372	0.452112	0.452112	0.644372	0.452112	0.644372	0	0
P	Q5QPM0	2	0	2	2	3	4	0	0	0	0	2	0	0	2	2	4	0	0	0	0	0.00012276	0	0.000249032	0.000201105	0.000352914	0.000528478	0	0	0	0	0.000245063	0	0	0.000196151	0.000214063	0.000785668	0	0	0	0	0.324342	0	0.324342	0.342765	0.492794	0.555966	0	0
P	K7EP07	0	0	0	0	0	2	2	4	0	3	0	0	0	0	0	2	2	3	0	0	0	0	0	0	0	0.000200511	0.000448323	0.000784841	0	0.000903452	0	0	0	0	0	0.00026497	0.000509904	0.000667055	0	0	0	0	0	0	0	0.294196	0.34586	0.541701
P	Q9UHD8	6	7	6	4	0	0	0	0	0	0	7	4	5	4	2	0	0	0	0	0	0.000198175	0.000281869	0.000201011	0.000137731	0	0	0	0	0	0	0.000201403	0.000195169	0.000228844	0.00017272	6.28308e-05	0	0	0	0	0	0.285287	0.412538	0.358313	0.193988	0	0	0	0
P	O00233	0	0	0	0	0	0	0	0	6	0	0	0	0	0	0	0	0	0	4	2	0	0	0	0	0	0	0	0	0.00100906	0	0	0	0	0	0	0	0	0	0.00052282	0.000414948	0	0	0	0	0	0	0	0
P	F5GX23	0	0	0	0	0	0	0	0	6	0	0	0	0	0	0	0	0	0	4	2	0	0	0	0	0	0	0	0	0.0012571	0	0	0	0	0	0	0	0	0	0.000651334	0.000516947	0	0	0	0	0	0	0	0
P	J3KN29	0	0	0	0	0	0	0	0	6	0	0	0	0	0	0	0	0	0	4	2	0	0	0	0	0	0	0	0	0.00101361	0	0	0	0	0	0	0	0	0	0.000525175	0.000416817	0	0	0	0	0	0	0	0
P	Q96HY3	0	0	0	0	0	0	0	0	2	4	0	0	0	0	0	0	0	0	0	2	0	0	0	0	0	0	0	0	0.000663779	0.00158571	0	0	0	0	0	0	0	0	0	0.00061416	0	0	0	0	0	0	0	0
P	H0YGW7	0	0	0	3	2	0	0	0	0	0	0	0	0	2	3	0	0	0	0	0	0	0	0	7.73829e-05	6.11085e-05	0	0	0	0	0	0	0	0	3.77382e-05	0.000102961	0	0	0	0	0	0	0	0	0.16681	0.0964782	0	0	0
P	O15020	0	0	0	4	3	0	0	0	0	0	0	0	0	2	0	0	0	0	0	0	0	0	0	3.377e-05	2.03184e-05	0	0	0	0	0	0	0	0	1.88217e-05	0	0	0	0	0	0	0	0	0	0.0423174	0.0303861	0	0	0
P	A0A087WTB8	0	0	0	0	3	2	0	0	0	0	0	0	0	0	2	0	0	0	0	0	0	0	0	0	0.00043805	0.000234274	0	0	0	0	0	0	0	0	0.000253051	0	0	0	0	0	0	0	0	0	0.409289	0.409289	0	0
P	E7EW33	2	0	0	0	0	0	0	0	0	0	5	2	0	0	0	0	0	0	0	0	3.9952e-05	0	0	0	0	0	0	0	0	0	5.58289e-05	6.18295e-05	0	0	0	0	0	0	0	0	0.0543869	0	0	0	0	0	0	0
P	H7C229	2	0	0	0	0	0	0	0	0	0	5	2	0	0	0	0	0	0	0	0	3.7806e-05	0	0	0	0	0	0	0	0	0	5.283e-05	5.85083e-05	0	0	0	0	0	0	0	0	0.0495424	0	0	0	0	0	0	0
P	P62888	0	0	0	2	2	2	2	5	4	0	0	0	0	0	0	0	2	4	3	0	0	0	0	0.000501306	0.000422269	0.000494012	0.000662739	0.00128911	0.00163059	0	0	0	0	0	0	0	0.000502515	0.00110934	0.00130348	0	0	0	0	1.01372	1.01372	1.01372	1.01372	2.06902
P	P37108	3	2	3	3	2	3	3	2	2	2	2	2	3	3	2	3	2	2	2	0	0.000621019	0.000404841	0.000629905	0.000593458	0.000535599	0.00066837	0.000653805	0.000654034	0.000827284	0.000564658	0.000309933	0.000480542	0.000788837	0.000578838	0.000541454	0.000579623	0.000637381	0.000625364	0.000734803	0	0.840772	0.581248	0.840772	0.840772	0.581248	0.840772	0.840772	0.581248
P	H0YLA2	3	2	3	3	2	3	3	2	2	2	2	2	3	3	2	3	2	2	2	0	0.000734423	0.000478768	0.000744932	0.000701829	0.000633403	0.00079042	0.000773195	0.000773467	0.000978353	0.000667769	0.000366529	0.000568294	0.000932886	0.000684539	0.000640328	0.000685467	0.000753772	0.000739561	0.000868985	0	1.05589	0.717908	1.05589	1.05589	0.717908	1.05589	1.05589	0.717908
P	E9PFI5	6	9	14	12	7	0	0	0	0	0	13	5	9	12	8	3	2	0	0	0	0.000772487	0.00134289	0.00167155	0.00179981	0.00088831	0	0	0	0	0	0.00115144	0.0010361	0.00150456	0.00192005	0.00113749	0.00038453	0.000211424	0	0	0	0.733804	1.45471	2.40408	2.17687	1.2182	0	0	0
P	F8W026	3	5	6	5	3	2	2	2	0	0	6	5	3	5	4	0	0	2	0	0	0.00172365	0.00202255	0.00218539	0.00282368	0.00198208	0.000927533	0.00103694	0.00151273	0	0	0.00240862	0.00300094	0.00164207	0.00275412	0.00200375	0	0	0.0017357	0	0	1.68534	2.90841	2.90841	2.90841	1.8119	0.931968	0.931968	0.931968
P	A0A087WUT1	2	0	0	2	2	9	12	4	3	3	4	2	0	0	2	5	9	4	3	5	0.00031281	0	0	0.000170815	0.000539566	0.00622822	0.00696285	0.00208645	0.000416706	0.00132729	0.000499565	0.000605128	0	0	0.000454554	0.00183517	0.00620699	0.00178499	0.000863621	0.00154222	0.291219	0	0	0.291219	0.270574	0.97697	1.42661	0.291219
P	P00966	9	4	3	0	0	0	0	0	0	0	11	0	0	0	0	0	0	0	0	0	0.000461242	0.000267273	7.79737e-05	0	0	0	0	0	0	0	0.000409231	0	0	0	0	0	0	0	0	0	0.840772	0.468926	0.438799	0	0	0	0	0
P	P36578	26	20	11	2	0	0	0	0	0	0	24	7	6	3	0	0	0	0	0	0	0.0012115	0.000954173	0.000576799	8.10074e-05	0	0	0	0	0	0	0.00118457	0.00045916	0.000282651	0.000158023	0	0	0	0	0	0	1.46037	1.75423	0.972423	0.188502	0	0	0	0
P	D6RBQ9	0	0	4	5	5	12	9	3	0	0	2	2	3	7	8	9	6	2	0	0	0	0	0.000552691	0.000595099	0.000783241	0.00205254	0.00221269	0.00105208	0	0	0.000163165	0.000421637	0.000519106	0.00108832	0.00126689	0.00152572	0.00139813	0.000457255	0	0	0	0	0.840772	0.923092	0.840772	2.92645	2.48337	1.00909
P	I3L3D5	0	0	0	0	0	0	0	4	4	3	0	0	0	0	0	0	4	5	5	4	0	0	0	0	0	0	0	0.00062893	0.000909177	0.00093083	0	0	0	0	0	0	0.000700475	0.000773177	0.000908484	0.00112162	0	0	0	0	0	0	0	0.520548
P	P28066	3	0	2	2	3	7	5	0	0	0	2	3	2	0	2	4	5	0	0	2	0.000175225	0	0.000133299	0.00019137	0.00045337	0.000990075	0.000790612	0	0	0	0.00010494	0.000406766	0.000222576	0	0.0002037	0.00065418	0.000899209	0	0	0.000287967	0.34586	0	0.199499	0.199499	0.318257	1.10863	0.644372	0
P	D6R904	3	4	16	25	17	2	0	0	0	0	6	5	12	23	25	12	0	0	0	0	0.000666779	0.000927298	0.0045088	0.00970951	0.00600622	0.000478412	0	0	0	0	0.000798647	0.00154785	0.00310553	0.00793139	0.0104643	0.0033191	0	0	0	0	1.11836	1.51189	4.06991	4.06991	3.28549	0.972423	0	0
P	B7ZAR1	14	14	13	8	5	5	4	3	0	0	19	9	7	8	5	4	3	5	0	0	0.000881526	0.000897571	0.00068125	0.000458451	0.000337899	0.000248479	0.000227281	0.000147364	0	0	0.00107263	0.000844532	0.00055987	0.000424799	0.000317194	0.00024627	0.000172334	0.000197265	0	0	0.949845	1.29087	1.29087	0.836538	0.475707	0.475707	0.216186	0.148154
P	E9PCA1	14	14	13	8	5	5	4	3	0	0	19	9	7	8	5	4	3	5	0	0	0.000852707	0.000868228	0.000658978	0.000443463	0.000326852	0.000240356	0.000219851	0.000142546	0	0	0.00103756	0.000816922	0.000541567	0.000410911	0.000306824	0.000238219	0.0001667	0.000190816	0	0	0.909853	1.22843	1.22843	0.803018	0.455459	0.455459	0.210598	0.142878
P	K7EJ70	0	0	0	3	4	4	0	0	0	0	0	0	0	2	5	2	0	0	0	0	0	0	0	0.000560488	0.00059015	0.000631238	0	0	0	0	0	0	0	0.000312389	0.000937517	0.000312812	0	0	0	0	0	0	0	0.86638	0.86638	0.927525	0	0
P	K7EKX1	0	0	0	3	4	4	0	0	0	0	0	0	0	2	5	2	0	0	0	0	0	0	0	0.000576502	0.000607012	0.000649273	0	0	0	0	0	0	0	0.000321314	0.000964303	0.00032175	0	0	0	0	0	0	0	0.901078	0.901078	0.96336	0	0
P	P48643	14	14	13	8	5	5	4	3	0	0	19	9	7	8	5	4	3	5	0	0	0.000819608	0.000834526	0.000633398	0.000426249	0.000314165	0.000231026	0.000211317	0.000137013	0	0	0.000997284	0.000785212	0.000520545	0.000394961	0.000294914	0.000228972	0.000160229	0.000183409	0	0	0.862087	1.16272	1.16272	0.761976	0.435489	0.435489	0.199499	0.135011
P	C9JQ02	2	0	3	2	0	0	0	0	0	0	2	0	2	2	2	0	0	0	0	0	0.000333389	0	0.00045088	0.000485476	0	0	0	0	0	0	0.000266216	0	0.000564641	0.000355137	0.000387567	0	0	0	0	0	1.28034	0	1.90402	1.28034	0	0	0	0
P	C9IZS4	2	0	3	2	0	0	0	0	0	0	2	0	2	2	2	0	0	0	0	0	0.000336936	0	0.000455676	0.00049064	0	0	0	0	0	0	0.000269048	0	0.000570648	0.000358915	0.00039169	0	0	0	0	0	1.30144	0	1.93765	1.30144	0	0	0	0
P	P28072	0	0	0	2	5	7	7	0	0	0	0	0	0	2	2	6	8	0	0	0	0	0	0	0.000144729	0.000355572	0.00123606	0.00111612	0	0	0	0	0	0	0.000188217	0.000154054	0.0005183	0.00145077	0	0	0	0	0	0	0.235947	0.981527	1.16272	1.16272	0
P	F5H5J4	4	4	3	3	2	0	0	0	0	0	4	3	3	3	2	2	2	0	0	0	0.000830352	0.000989813	0.000721914	0.000777306	0.000545628	0	0	0	0	0	0.000663047	0.00110147	0.00090406	0.000631797	0.000551593	0.000506123	0.000486987	0	0	0	1.40991	1.29087	1.29087	1.29087	1.29087	0	0	0
P	F5H6W8	4	4	3	3	2	0	0	0	0	0	4	3	3	3	2	2	2	0	0	0	0.000786184	0.000937163	0.000683514	0.00073596	0.000516606	0	0	0	0	0	0.000627778	0.00104288	0.000855972	0.000598191	0.000522253	0.000479202	0.000461084	0	0	0	1.30144	1.18776	1.18776	1.18776	1.18776	0	0	0
P	E7ENZ3	14	14	13	9	5	5	4	3	0	0	19	9	7	9	5	4	3	5	0	0	0.000912362	0.000928968	0.000705079	0.000498212	0.000349719	0.000257171	0.000235231	0.000152518	0	0	0.00111015	0.000874073	0.000579454	0.000462798	0.000328289	0.000254884	0.000178362	0.000204166	0	0	0.995262	1.35505	1.35505	1.07491	0.496236	0.496236	0.224616	0.153453
P	J3QS69	7	14	14	11	9	4	0	0	0	0	15	8	9	11	9	5	0	0	0	0	0.000739013	0.00139481	0.00139209	0.001153	0.000890284	0.000302994	0	0	0	0	0.00115212	0.00125261	0.00129632	0.000974653	0.00106366	0.00045045	0	0	0	0	0.710015	1.5527	1.5527	1.12324	0.892344	0.479108	0	0
P	D6RHH4	16	14	16	10	3	0	0	0	0	2	15	9	12	11	3	0	0	0	0	2	0.00244676	0.00245754	0.00229794	0.00143507	0.00026052	0	0	0	0	0.000329586	0.00256885	0.00154269	0.00184175	0.00149625	0.000368715	0	0	0	0	0.000297854	2.68978	2.2434	2.68978	1.24905	0.442115	0	0	0
P	P09661	0	0	0	2	0	0	0	7	4	0	0	0	2	3	2	4	3	6	3	0	0	0	0	0.000135648	0	0	0	0.000930182	0.000514754	0	0	0	0.000105178	0.000176408	9.62585e-05	0.000353294	0.00028328	0.000833819	0.000587843	0	0	0	0	0.288249	0	0	0	1.42103
P	contaminant_GR78_YEAST	0	0	0	0	5	4	5	0	0	0	0	0	2	2	3	4	4	0	0	0	0	0	0	0	0.000142407	0.000149942	0.000167628	0	0	0	0	0	7.86524e-05	4.94692e-05	7.19821e-05	0.000132097	0.00016947	0	0	0	0	0	0	0	0.156112	0.0964782	0.0964782	0
P	U3KQP4	0	0	0	0	0	0	2	4	0	0	0	0	0	0	0	0	0	3	2	0	0	0	0	0	0	0	0.000696027	0.00162463	0	0	0	0	0	0	0	0	0	0.00194177	0.000684474	0	0	0	0	0	0	0	0.999862	1.74157
P	B5MCF9	3	4	4	2	0	0	0	0	0	0	4	2	3	2	0	0	0	0	0	0	0.000147914	0.000173564	0.00015003	8.07709e-05	0	0	0	0	0	0	0.000147639	8.58412e-05	0.000187884	7.8781e-05	0	0	0	0	0	0	0.119438	0.193988	0.193988	0.0764652	0	0	0	0
P	O00541	3	4	4	2	0	0	0	0	0	0	4	2	3	2	0	0	0	0	0	0	0.000143637	0.000168546	0.000145692	7.84357e-05	0	0	0	0	0	0	0.00014337	8.33594e-05	0.000182452	7.65034e-05	0	0	0	0	0	0	0.116863	0.188502	0.188502	0.0739894	0	0	0	0
P	P33991	22	21	15	5	6	7	0	0	0	0	26	9	8	8	4	7	0	0	0	0	0.000587198	0.000548669	0.000409475	0.000160325	0.000182877	0.000171158	0	0	0	0	0.000498191	0.000321847	0.000248625	0.000182438	0.000127991	0.000169636	0	0	0	0	0.737801	1.03704	0.674943	0.158777	0.164126	0.241652	0	0
P	Q16630	0	0	0	0	2	3	3	4	0	0	0	0	0	0	0	2	2	4	2	0	0	0	0	0	8.81324e-05	0.000103106	9.22141e-05	0.000242147	0	0	0	0	0	0	0	8.17513e-05	0.000104881	0.00030871	9.06835e-05	0	0	0	0	0	0.124605	0.191242	0.124605	0.247383
P	F8WJN3	0	0	0	0	2	3	3	4	0	0	0	0	0	0	0	2	2	4	2	0	0	0	0	0	0.000101592	0.000118852	0.000106297	0.000279128	0	0	0	0	0	0	0	9.42363e-05	0.000120898	0.000355856	0.000104533	0	0	0	0	0	0.145513	0.224616	0.145513	0.291219
P	Q00839	15	18	26	28	24	31	17	11	3	6	24	12	20	29	29	31	22	18	4	7	0.00043509	0.000507204	0.000726873	0.000936379	0.000794633	0.000922755	0.000600482	0.000431266	0.000159106	0.000248221	0.000541574	0.000554517	0.000633938	0.000872417	0.00108597	0.000941849	0.000893106	0.000618542	0.000181697	0.000308445	0.563148	0.625549	1.11836	0.923092	0.862087	1.12324	0.690441	0.352073
P	Q16543	0	0	2	2	3	9	4	0	0	0	0	0	0	2	2	4	4	2	0	0	0	0	8.49872e-05	6.10055e-05	0.000192702	0.000541061	0.00030244	0	0	0	0	0	0	0.000119005	0.000129873	0.000268125	0.000343983	0.000112499	0	0	0	0	0.199499	0.199499	0.282331	0.815516	0.374042	0
P	P62424	14	18	13	9	2	0	0	0	0	0	20	8	7	10	3	0	0	0	0	0	0.00154788	0.00178008	0.001409	0.000953613	0.00013692	0	0	0	0	0	0.00171139	0.00141272	0.00100829	0.00105695	0.000230695	0	0	0	0	0	1.43781	1.85102	1.43781	1.23872	0.210598	0	0	0
P	P62249	8	8	9	6	0	0	0	0	0	0	9	6	7	7	0	0	0	0	0	0	0.0013739	0.00181014	0.00139356	0.00110562	0	0	0	0	0	0	0.00167449	0.00145479	0.00119406	0.00123244	0	0	0	0	0	0	1.66073	1.66073	1.78612	1.45471	0	0	0	0
P	M0R210	8	8	9	6	0	0	0	0	0	0	9	6	7	7	0	0	0	0	0	0	0.00155496	0.00204868	0.0015772	0.00125132	0	0	0	0	0	0	0.00189515	0.00164651	0.00135142	0.00139485	0	0	0	0	0	0	2.02691	2.02691	2.19154	1.76694	0	0	0	0
P	Q09028	0	2	6	10	17	17	12	11	3	6	3	2	5	10	15	17	11	12	0	4	0	5.18196e-05	0.000251962	0.00056972	0.000914088	0.000935718	0.000567876	0.000627873	0.000441218	0.00132506	9.91784e-05	0.00011533	0.000220874	0.000502762	0.000837449	0.00100689	0.000577892	0.000700408	0	0.000326589	0	0.367729	1.01372	1.26464	2.00608	1.66686	1.76694	1.33884
P	O00267	0	0	3	4	2	0	0	3	0	0	0	0	0	2	0	0	0	0	0	0	0	0	3.94053e-05	0.000106072	2.23371e-05	0	0	5.4553e-05	0	0	0	0	0	4.13836e-05	0	0	0	0	0	0	0	0	0.127197	0.169499	0.0423174	0	0	0.0739894
P	P16189	2	0	2	2	2	2	2	2	2	0	0	0	0	0	0	0	2	2	2	0	8.67726e-05	0	8.80142e-05	9.47675e-05	9.97827e-05	0.000124518	0.000243609	0.000324927	0.000256874	0	0	0	0	0	0	0	0.00023749	0.000271848	0.000182527	0	0.164126	0	0.164126	0.164126	0.164126	0.164126	0.164126	0.164126
P	P16190	2	0	2	2	2	2	2	2	2	0	0	0	0	0	0	0	2	2	2	0	8.67726e-05	0	8.80142e-05	9.47675e-05	9.97827e-05	0.000124518	0.000243609	0.000324927	0.000256874	0	0	0	0	0	0	0	0.00023749	0.000271848	0.000182527	0	0.164126	0	0.164126	0.164126	0.164126	0.164126	0.164126	0.164126
P	Q95604	2	0	2	2	2	2	2	2	2	0	0	0	0	0	0	0	2	2	2	0	8.51397e-05	0	8.6358e-05	9.29842e-05	9.79051e-05	0.000122175	0.000239025	0.000318812	0.00025204	0	0	0	0	0	0	0	0.000233021	0.000266732	0.000179092	0	0.161449	0	0.161449	0.161449	0.161449	0.161449	0.161449	0.161449
P	B0UXQ0	2	0	2	2	2	2	2	2	2	0	0	0	0	0	0	0	2	2	2	0	8.67726e-05	0	8.80142e-05	9.47675e-05	9.97827e-05	0.000124518	0.000243609	0.000324927	0.000256874	0	0	0	0	0	0	0	0.00023749	0.000271848	0.000182527	0	0.164126	0	0.164126	0.164126	0.164126	0.164126	0.164126	0.164126
P	K7ELC7	8	6	6	6	0	0	0	0	0	0	9	2	4	5	0	0	0	0	0	0	0.00117304	0.000917639	0.000892366	0.000800698	0	0	0	0	0	0	0.00128794	0.000340384	0.00055876	0.000859069	0	0	0	0	0	0	1.15278	1.37137	1.37137	1.5704	0	0	0	0
P	C9J5V9	0	0	0	0	2	3	2	2	2	2	0	0	0	0	0	2	2	2	2	2	0	0	0	0	0.000224819	0.000420825	0.000352847	0.000343166	0.00069451	0.000829559	0	0	0	0	0	0.000156406	0.000334428	0.000262499	0.000462654	0.000856791	0	0	0	0	0.667247	1.29615	0.667247	0.667247
P	A0A140T9Z6	2	0	2	2	2	2	2	2	2	0	0	0	0	0	0	0	2	2	2	0	9.26081e-05	0	9.39333e-05	0.000101141	0.000106493	0.000132892	0.000259993	0.000346778	0.000274149	0	0	0	0	0	0	0	0.000253461	0.00029013	0.000194802	0	0.174898	0	0.174898	0.174898	0.174898	0.174898	0.174898	0.174898
P	K7EIU7	0	0	0	0	0	0	2	0	0	0	0	0	0	0	0	2	3	3	0	0	0	0	0	0	0	0	0.000470463	0	0	0	0	0	0	0	0	0.000278055	0.000891808	0.000437497	0	0	0	0	0	0	0	0	0.238797	0
P	K7EPK2	0	0	0	0	0	0	2	0	0	0	0	0	0	0	0	2	3	3	0	0	0	0	0	0	0	0	0.000467577	0	0	0	0	0	0	0	0	0.000276349	0.000886337	0.000434813	0	0	0	0	0	0	0	0	0.235947	0
P	K7EMQ6	0	0	0	0	0	0	2	0	0	0	0	0	0	0	0	2	3	3	0	0	0	0	0	0	0	0	0.00059543	0	0	0	0	0	0	0	0	0.000351914	0.0011287	0.000553708	0	0	0	0	0	0	0	0	0.309182	0
P	A0A140T9U8	2	0	2	2	2	2	2	2	2	0	0	0	0	0	0	0	2	2	2	0	7.97783e-05	0	8.09198e-05	8.71288e-05	9.17398e-05	0.000114481	0.000223973	0.000298736	0.000236168	0	0	0	0	0	0	0	0.000218347	0.000249936	0.000167814	0	0.148154	0	0.148154	0.148154	0.148154	0.148154	0.148154	0.148154
P	A0A140T9H5	2	0	2	2	2	2	2	2	2	0	0	0	0	0	0	0	2	2	2	0	8.51397e-05	0	8.6358e-05	9.29842e-05	9.79051e-05	0.000122175	0.000239025	0.000318812	0.00025204	0	0	0	0	0	0	0	0.000233021	0.000266732	0.000179092	0	0.161449	0	0.161449	0.161449	0.161449	0.161449	0.161449	0.161449
P	A2AEA2	2	0	2	2	2	2	2	2	2	0	0	0	0	0	0	0	2	2	2	0	8.51397e-05	0	8.6358e-05	9.29842e-05	9.79051e-05	0.000122175	0.000239025	0.000318812	0.00025204	0	0	0	0	0	0	0	0.000233021	0.000266732	0.000179092	0	0.161449	0	0.161449	0.161449	0.161449	0.161449	0.161449	0.161449
P	A0A140T8W8	2	0	2	2	2	2	2	2	2	0	0	0	0	0	0	0	2	2	2	0	0.000105926	0	0.000107442	0.000115686	0.000121808	0.000152004	0.000297383	0.00039665	0.000313575	0	0	0	0	0	0	0	0.000289912	0.000331854	0.000222817	0	0.202264	0	0.202264	0.202264	0.202264	0.202264	0.202264	0.202264
P	A0A140T8Y4	2	0	2	2	2	2	2	2	2	0	0	0	0	0	0	0	2	2	2	0	8.53692e-05	0	8.65908e-05	9.32349e-05	9.8169e-05	0.000122504	0.00023967	0.000319672	0.000252719	0	0	0	0	0	0	0	0.000233649	0.000267451	0.000179575	0	0.161449	0	0.161449	0.161449	0.161449	0.161449	0.161449	0.161449
P	M0R1W6	0	0	0	0	3	4	4	3	0	0	0	0	0	0	0	2	4	3	2	0	0	0	0	0	0.000220731	0.000361527	0.000577386	0.000539083	0	0	0	0	0	0	0	0.00020475	0.000459687	0.000644314	0.000227121	0	0	0	0	0	0.355189	0.396368	0.396368	0.355189
P	A0A140T941	2	0	2	2	2	2	2	2	2	0	0	0	0	0	0	0	2	2	2	0	0.000105926	0	0.000107442	0.000115686	0.000121808	0.000152004	0.000297383	0.00039665	0.000313575	0	0	0	0	0	0	0	0.000289912	0.000331854	0.000222817	0	0.202264	0	0.202264	0.202264	0.202264	0.202264	0.202264	0.202264
P	H0Y8R5	10	8	10	6	0	0	0	0	0	0	10	3	7	5	0	0	0	0	0	0	0.00137704	0.00159589	0.00147434	0.00108616	0	0	0	0	0	0	0.00134394	0.000591973	0.00145763	0.00089642	0	0	0	0	0	0	3.87529	3.72063	3.87529	2.00608	0	0	0	0
P	A0A140T921	2	0	2	2	2	2	2	2	2	0	0	0	0	0	0	0	2	2	2	0	8.60652e-05	0	8.72967e-05	9.39949e-05	9.89693e-05	0.000123503	0.000241624	0.000322278	0.000254779	0	0	0	0	0	0	0	0.000235554	0.000269632	0.000181039	0	0.161449	0	0.161449	0.161449	0.161449	0.161449	0.161449	0.161449
P	P30512	2	0	2	2	2	2	2	2	2	0	0	0	0	0	0	0	2	2	2	0	8.67726e-05	0	8.80142e-05	9.47675e-05	9.97827e-05	0.000124518	0.000243609	0.000324927	0.000256874	0	0	0	0	0	0	0	0.00023749	0.000271848	0.000182527	0	0.164126	0	0.164126	0.164126	0.164126	0.164126	0.164126	0.164126
P	A8MW50	11	15	13	14	12	9	9	3	0	4	15	10	14	11	10	9	6	2	0	3	0.00245731	0.00431923	0.00304635	0.00293221	0.0018315	0.00117541	0.00158781	0.000383399	0	0.000772348	0.00221655	0.00274655	0.00317915	0.00193896	0.00169282	0.00106788	0.00143227	0.000305494	0	0.000897415	1.59418	2.13329	2.13329	2.13329	2.13329	1.59418	1.59418	0.51705
P	J3QRQ7	7	8	7	10	7	2	0	0	0	0	10	5	7	7	10	6	0	0	0	0	0.000995974	0.000883011	0.000707158	0.000978966	0.000801713	0.000214383	0	0	0	0	0.000835064	0.000924818	0.000948837	0.000689613	0.00138939	0.000743667	0	0	0	0	1.13796	1.36048	1.13796	1.43781	1.28034	0.297179	0	0
P	H0Y8L7	5	8	13	11	6	0	0	0	0	0	12	4	8	11	7	2	0	0	0	0	0.000722343	0.00121708	0.00146536	0.00163848	0.000702856	0	0	0	0	0	0.00110923	0.000773926	0.00127044	0.00171649	0.000904323	0.000177809	0	0	0	0	0.545254	1.25424	2.19889	1.97852	1.01837	0	0	0
P	P30456	2	0	2	2	2	2	2	2	2	0	0	0	0	0	0	0	2	2	2	0	8.67726e-05	0	8.80142e-05	9.47675e-05	9.97827e-05	0.000124518	0.000243609	0.000324927	0.000256874	0	0	0	0	0	0	0	0.00023749	0.000271848	0.000182527	0	0.164126	0	0.164126	0.164126	0.164126	0.164126	0.164126	0.164126
P	E9PCY5	4	6	7	7	0	0	0	0	0	0	9	5	7	6	2	2	0	0	0	0	7.34423e-05	0.000134055	0.000121051	0.000110287	0	0	0	0	0	0	0.00013195	0.000113659	0.000174916	0.000136908	2.13443e-05	1.95848e-05	0	0	0	0	0.0715193	0.14025	0.1508	0.1508	0	0	0	0
P	P30450	2	0	2	2	2	2	2	2	2	0	0	0	0	0	0	0	2	2	2	0	8.67726e-05	0	8.80142e-05	9.47675e-05	9.97827e-05	0.000124518	0.000243609	0.000324927	0.000256874	0	0	0	0	0	0	0	0.00023749	0.000271848	0.000182527	0	0.164126	0	0.164126	0.164126	0.164126	0.164126	0.164126	0.164126
P	P10321	2	0	2	2	2	2	2	2	2	0	0	0	0	0	0	0	2	2	2	0	8.65355e-05	0	8.77737e-05	9.45086e-05	9.95101e-05	0.000124178	0.000242944	0.000324039	0.000256172	0	0	0	0	0	0	0	0.000236841	0.000271105	0.000182028	0	0.164126	0	0.164126	0.164126	0.164126	0.164126	0.164126	0.164126
P	A0A0G2JPD3	2	0	2	2	2	2	2	2	2	0	0	0	0	0	0	0	2	2	2	0	8.03857e-05	0	8.1536e-05	8.77922e-05	9.24383e-05	0.000115353	0.000225679	0.000301011	0.000237967	0	0	0	0	0	0	0	0.00022001	0.000251839	0.000169092	0	0.1508	0	0.1508	0.1508	0.1508	0.1508	0.1508	0.1508
P	O19617	2	0	2	2	2	2	2	2	2	0	0	0	0	0	0	0	2	2	2	0	8.65355e-05	0	8.77737e-05	9.45086e-05	9.95101e-05	0.000124178	0.000242944	0.000324039	0.000256172	0	0	0	0	0	0	0	0.000236841	0.000271105	0.000182028	0	0.164126	0	0.164126	0.164126	0.164126	0.164126	0.164126	0.164126
P	P18462	2	0	2	2	2	2	2	2	2	0	0	0	0	0	0	0	2	2	2	0	8.67726e-05	0	8.80142e-05	9.47675e-05	9.97827e-05	0.000124518	0.000243609	0.000324927	0.000256874	0	0	0	0	0	0	0	0.00023749	0.000271848	0.000182527	0	0.164126	0	0.164126	0.164126	0.164126	0.164126	0.164126	0.164126
P	Reverse_tr|H0Y9K7|H0Y9K7_HUMAN	0	0	0	2	2	0	0	0	0	0	0	0	0	2	2	0	0	0	0	0	0	0	0	0.000155113	0.000108881	0	0	0	0	0	0	0	0	0.000100861	0.000220143	0	0	0	0	0	0	0	0	0.119438	0.119438	0	0	0
P	J3QLL0	0	2	2	2	2	2	0	0	0	0	0	2	2	0	2	2	0	0	0	0	0	0.00049306	0.000319653	0.00034418	0.000634191	0.000339173	0	0	0	0	0	0.000731572	0.000600458	0	0.000457946	0.000336156	0	0	0	0	0	0.644372	0.644372	0.644372	0.644372	0.644372	0	0
P	J3KS65	0	2	2	2	2	2	0	0	0	0	0	2	2	0	2	2	0	0	0	0	0	0.000462028	0.000299535	0.000322519	0.000594277	0.000317826	0	0	0	0	0	0.000685529	0.000562667	0	0.000429124	0.000315	0	0	0	0	0	0.595879	0.595879	0.595879	0.595879	0.595879	0	0
P	C9JEH7	10	12	12	10	8	5	3	0	0	0	11	8	8	11	8	7	5	3	0	0	0.00104767	0.00147102	0.00163487	0.00136424	0.00129743	0.000563778	0.00033938	0	0	0	0.00106181	0.00155901	0.00122842	0.00133063	0.00121793	0.00107455	0.000771993	0.000432822	0	0	0.678804	0.678804	0.803018	0.710015	0.538155	0.348963	0.235947	0
P	F8W888	0	0	0	0	2	3	4	6	0	0	0	2	2	2	2	3	6	6	5	2	0	0	0	0	0.000317392	0.000742633	0.00141139	0.00135652	0	0	0	0.000320362	0.000350594	0.000367516	0.000320861	0.000662426	0.00207739	0.00166764	0.00130632	0.000453595	0	0	0	0	0.216186	0.216186	0.216186	0.667247
P	P30520	4	3	0	0	0	0	0	0	0	0	4	0	0	0	0	0	0	0	0	0	0.000208368	0.000120742	0	0	0	0	0	0	0	0	0.000110923	0	0	0	0	0	0	0	0	0	0.30017	0.230269	0	0	0	0	0	0
P	P49588	8	10	14	13	6	0	3	0	0	0	12	7	11	13	5	2	3	0	0	0	0.000196314	0.000250265	0.000331872	0.000309691	0.000150499	0	9.18569e-05	0	0	0	0.000252557	0.000202543	0.000290924	0.000302062	0.000101429	4.65341e-05	5.96996e-05	0	0	0	0.241652	0.438799	0.614359	0.462177	0.224616	0	0.0990058	0
P	Q9NVP1	0	2	0	3	3	0	0	0	0	0	0	0	0	2	4	2	0	0	0	0	0	3.28707e-05	0	0.000137672	0.000163078	0	0	0	0	0	0	0	0	8.39253e-05	0.000183178	6.72313e-05	0	0	0	0	0	0.0665962	0	0.111732	0.111732	0	0	0
P	H3BPK7	3	2	3	4	2	0	0	0	0	0	0	2	3	4	2	0	0	0	0	0	0.000188524	0.00015731	0.000191221	0.00032943	0.000173432	0	0	0	0	0	0	0.000116703	0.000191575	0.000321314	0.000175328	0	0	0	0	0	0.227439	0.238797	0.355189	0.367729	0.227439	0	0	0
P	M0QZC5	5	8	4	3	2	0	0	0	0	0	8	4	5	5	2	0	0	0	0	0	0.0011631	0.00158643	0.00108899	0.000683986	0.000411533	0	0	0	0	0	0.00157173	0.00152308	0.00136375	0.00114366	0.000624048	0	0	0	0	0	1.01837	1.50035	1.09894	0.725838	0.506607	0	0	0
P	P13796	6	8	11	11	12	21	37	66	34	19	4	7	8	10	10	17	36	65	40	24	0.000151541	0.000842999	0.00150293	0.000422952	0.000425973	0.000924205	0.00196514	0.00572184	0.00272155	0.00228625	0.000201679	0.00041693	0.000320819	0.000322851	0.000567648	0.00122131	0.00276503	0.00542581	0.00446273	0.00306231	0.412538	0.610646	0.874995	1.00909	0.832314	1.55859	2.84592	4.26017
P	E9PL09	13	20	17	15	9	0	0	0	0	0	19	11	12	16	9	0	0	0	0	0	0.00178241	0.00252649	0.00227148	0.00204646	0.00126132	0	0	0	0	0	0.00226264	0.00212188	0.00203185	0.0024342	0.00122198	0	0	0	0	0	1.50035	3.4157	3.7863	2.68978	1.47742	0	0	0
P	O60264	6	6	6	4	0	0	0	0	0	0	8	3	5	6	0	0	0	3	0	0	0.000120426	0.000136076	0.00011197	8.76809e-05	0	0	0	0	0	0	0.000120202	9.3185e-05	0.000114726	0.000117591	0	0	0	4.04228e-05	0	0	0.191242	0.16681	0.183042	0.111732	0	0	0	0
P	D6RHJ3	0	0	2	2	3	0	0	0	0	0	0	0	0	3	4	0	0	0	0	0	0	0	0.000542197	0.0005838	0.000922043	0	0	0	0	0	0	0	0	0.000711772	0.00108748	0	0	0	0	0	0	0	3.68813	3.68813	3.68813	0	0	0
P	P61026	0	0	0	0	0	0	3	3	2	0	0	0	0	0	2	3	3	5	3	0	0	0	0	0	0	0	0.000444587	0.000518867	0.000562553	0	0	0	0	0	0.000184094	0.000337837	0.000577892	0.000708746	0.000582944	0	0	0	0	0	0	0	0.717908	0.717908
P	M0QZN2	3	5	4	2	3	4	2	0	0	0	2	3	4	4	3	5	0	0	0	0	0.000472716	0.000657413	0.000559394	0.00034418	0.000452994	0.000678345	0.000284384	0	0	0	0.000251647	0.000731572	0.000600458	0.000587477	0.000549535	0.000672313	0	0	0	0	0.887991	1.24388	0.923092	0.458814	0.485936	1.28034	0.51008	0
P	P23396	15	22	19	17	9	0	0	0	0	0	21	12	12	17	9	0	0	0	0	0	0.00186817	0.00258298	0.00229151	0.00213519	0.00119904	0	0	0	0	0	0.00225498	0.00208433	0.00193151	0.00236027	0.00116164	0	0	0	0	0	2.06196	4.24808	4.66239	3.42588	1.36592	0	0	0
P	D6RBD0	9	9	9	8	3	0	0	0	0	2	9	6	9	9	3	0	0	0	0	2	0.00283728	0.00289056	0.00261017	0.00187363	0.000379382	0	0	0	0	0.000479959	0.00305594	0.00163384	0.00217916	0.00196805	0.000536942	0	0	0	0	0.000433751	1.77971	1.77971	1.77971	1.44343	0.702159	0	0	0
P	F8WDT3	0	0	0	0	0	0	0	3	0	0	0	0	0	0	0	0	2	4	0	0	0	0	0	0	0	0	0	0.000864779	0	0	0	0	0	0	0	0	0.000722365	0.00129937	0	0	0	0	0	0	0	0	0	0.333522
P	F8WAX2	0	0	0	0	0	0	0	3	0	0	0	0	0	0	0	0	2	4	0	0	0	0	0	0	0	0	0	0.000798257	0	0	0	0	0	0	0	0	0.000666798	0.00119942	0	0	0	0	0	0	0	0	0	0.303167
P	F8WAV5	0	0	0	0	0	0	0	3	0	0	0	0	0	0	0	0	2	4	0	0	0	0	0	0	0	0	0	0.000836883	0	0	0	0	0	0	0	0	0.000699063	0.00125745	0	0	0	0	0	0	0	0	0	0.321296
P	A0A087WV29	7	4	0	0	0	0	0	0	0	0	5	0	0	0	0	0	0	0	0	0	0.000139245	7.92206e-05	0	0	0	0	0	0	0	0	9.0973e-05	0	0	0	0	0	0	0	0	0	0.294196	0.1508	0	0	0	0	0	0
P	Q9H0A0	7	4	0	0	0	0	0	0	0	0	6	0	0	0	0	0	0	0	0	0	0.000113298	6.44585e-05	0	0	0	0	0	0	0	0	8.22455e-05	0	0	0	0	0	0	0	0	0	0.233105	0.122018	0	0	0	0	0	0
P	H7BZK5	0	0	0	0	0	0	0	0	0	3	0	0	0	0	0	0	0	0	2	2	0	0	0	0	0	0	0	0	0	0.00193597	0	0	0	0	0	0	0	0	0.000419888	0.00097199	0	0	0	0	0	0	0	0
P	H0YBG2	0	0	0	0	0	3	0	0	0	0	0	0	0	0	0	2	2	0	0	0	0	0	0	0	0	0.000532607	0	0	0	0	0	0	0	0	0	0.000439892	0.000338609	0	0	0	0	0	0	0	0	0.94536	0	0
P	P15153	7	7	6	10	9	12	9	10	7	4	8	0	7	10	11	11	8	10	5	0	0.000659833	0.00103234	0.00105968	0.00162141	0.0020866	0.00236714	0.00158781	0.0018531	0.00175798	0.000533288	0.0006147	0	0.00146674	0.00210862	0.00268471	0.00222879	0.00150493	0.00162421	0.00104097	0	1.05116	1.23357	1.48886	2.48337	2.16228	2.97192	2.16228	1.57632
P	A0A0D9SFE5	0	13	17	4	0	0	0	0	2	2	0	11	16	7	0	0	0	0	0	0	0	0.0010041	0.00169251	0.000315412	0	0	0	0	0.0015959	0.000389025	0	0.00119186	0.00199727	0.000478553	0	0	0	0	0	0	0	1.15774	1.77971	0.306171	0	0	0	0
P	C9J406	4	5	7	12	4	0	0	0	0	0	5	4	5	7	7	3	0	0	0	0	0.000176222	0.000167097	0.000259991	0.000472399	0.0001658	0	0	0	0	0	0.000115131	0.000272721	0.000203494	0.000255979	0.00026073	6.83535e-05	0	0	0	0	0.216186	0.224616	0.389953	0.595879	0.21899	0	0	0
P	E5RHJ4	3	3	3	5	4	2	0	0	0	0	2	4	3	3	5	2	0	0	0	0	0.000228679	0.000318027	0.000309268	0.000416247	0.000394448	8.20382e-05	0	0	0	0	0.000121735	0.000412885	0.000242062	0.000202996	0.00053168	0.000162617	0	0	0	0	0.428894	0.428894	0.428894	1.1677	0.836538	0.428894	0	0
P	Q13185	2	2	2	2	2	4	4	7	0	0	3	0	2	3	3	3	4	9	0	0	0.000403832	0.000240692	0.000468126	0.000504046	0.000597061	0.000682979	0.000694125	0.00105313	0	0	0.000368532	0	0.00051296	0.000430175	0.000536522	0.000492295	0.00078947	0.00170409	0	0	0.386756	0.386756	0.386756	0.386756	0.386756	1.35505	1.35505	1.47172
P	O75792	0	0	0	0	3	7	0	0	0	0	3	0	0	2	4	7	0	0	0	0	0	0	0	0	0.000203014	0.000532013	0	0	0	0	0.000197362	0	0	0.000150448	0.000328373	0.000527282	0	0	0	0	0	0	0	0	0.458814	1.03236	0	0
P	A8MXP9	3	2	10	14	10	13	6	0	0	0	0	3	6	9	13	14	7	2	0	0	4.71836e-05	3.69106e-05	0.000167506	0.000373599	0.000257726	0.000266601	0.000170313	0	0	0	0	9.12762e-05	0.000149835	0.000238742	0.000329107	0.000390054	0.000258276	4.75137e-05	0	0	0.142878	0.0839269	0.358313	0.438799	0.261828	0.61808	0.196741	0
P	P43243	3	2	10	14	10	13	6	0	0	0	0	3	6	9	13	14	7	2	0	0	4.98575e-05	3.90024e-05	0.000176998	0.000394771	0.000272331	0.00028171	0.000179965	0	0	0	0	9.64489e-05	0.000158326	0.000252271	0.000347758	0.000412159	0.000272912	5.02063e-05	0	0	0.1508	0.0889301	0.380384	0.465548	0.276439	0.663413	0.210598	0
P	F5H793	9	13	11	12	10	7	7	2	0	2	12	8	12	9	8	7	5	0	0	2	0.00486465	0.00896048	0.00608909	0.0059911	0.00357066	0.00200511	0.00286429	0.000581364	0	0.00100384	0.00421508	0.00544615	0.00617922	0.00385892	0.0031284	0.00187687	0.00269116	0	0	0.00113399	4.55904	7.531	7.531	7.531	7.531	4.55904	4.55904	0.967886
P	A0A0R4J2E8	3	2	10	14	10	13	6	0	0	0	0	3	6	9	13	14	7	2	0	0	4.98575e-05	3.90024e-05	0.000176998	0.000394771	0.000272331	0.00028171	0.000179965	0	0	0	0	9.64489e-05	0.000158326	0.000252271	0.000347758	0.000412159	0.000272912	5.02063e-05	0	0	0.1508	0.0889301	0.380384	0.465548	0.276439	0.663413	0.210598	0
P	G3V3K6	2	2	3	4	4	2	3	4	6	4	3	2	2	3	3	2	0	4	5	3	0.000523504	0.000546033	0.000619494	0.000857607	0.000702327	0.00028171	0.000524897	0.00110267	0.00247957	0.00253863	0.000278683	0.000405085	0.00066497	0.000557653	0.000710006	0.000558409	0	0.000820037	0.00192709	0.00191185	0.520548	0.520548	0.770109	1.18273	1.18273	0.520548	0.874995	1.18273
P	G3V5X6	2	2	3	4	4	2	3	4	6	4	3	2	2	3	3	2	0	4	5	3	0.000541401	0.000564701	0.000640673	0.000886927	0.000726339	0.000291341	0.000542842	0.00114037	0.00256434	0.00262542	0.000288211	0.000418934	0.000687704	0.000576718	0.000734279	0.0005775	0	0.000848072	0.00199297	0.00197721	0.541701	0.541701	0.803018	1.23872	1.23872	0.541701	0.914256	1.23872
P	G3V251	2	2	3	4	4	2	3	4	6	4	3	2	2	3	3	2	0	4	5	3	0.00050273	0.000524365	0.000594911	0.000823575	0.000674457	0.000270531	0.000504067	0.00105891	0.00238118	0.00243789	0.000267624	0.000389011	0.000638582	0.000535524	0.000681831	0.00053625	0	0.000787495	0.00185062	0.00183598	0.496236	0.496236	0.729816	1.11349	1.11349	0.496236	0.8281	1.11349
P	C9JZW3	2	4	6	6	6	6	3	0	0	2	4	5	5	7	7	6	4	2	0	2	0.000257496	0.000716206	0.00104472	0.000843662	0.00128311	0.00110852	0.000516362	0	0	0.000832449	0.000548304	0.00106266	0.000981236	0.00137146	0.0014967	0.00119021	0.000704746	0.000460973	0	0.000564228	1.74789	4.59758	5.5013	5.5013	4.59758	5.5013	4.00035	0
P	K7ENT6	3	2	9	19	10	2	0	0	0	0	3	2	6	15	19	7	0	0	0	0	0.000294897	0.000123035	0.00113664	0.00322068	0.00169556	0.000190429	0	0	0	0	0.000282575	0.000273829	0.00104884	0.00251307	0.0034282	0.00100659	0	0	0	0	0.432188	0.342765	0.901078	1.87078	1.10863	0.309182	0	0
P	P06576	13	17	14	11	2	0	3	3	0	2	21	15	10	7	5	3	0	0	0	3	0.000638629	0.000791008	0.000485825	0.000392327	6.88482e-05	0	0.000144074	0.000504435	0	0.000822614	0.000717122	0.00117365	0.000608404	0.000276367	0.000185602	8.51512e-05	0	0	0	0.000743416	1.19786	1.79254	1.2182	1.0797	0.101539	0	0.199499	0.216186
P	J3KPE3	20	17	20	12	3	0	0	0	0	3	20	11	15	12	3	0	0	0	0	2	0.00204959	0.00197645	0.00180434	0.0012248	0.000177879	0	0	0	0	0.00037506	0.0022851	0.0013765	0.00152277	0.00115344	0.000224779	0	0	0	0	0.000254213	4.14044	3.60257	4.14044	2.17687	0.402814	0	0	0
P	D6R9Z1	17	14	17	11	3	0	0	0	0	2	17	8	13	11	3	0	0	0	0	2	0.00245001	0.00241606	0.00230434	0.0014595	0.000256123	0	0	0	0	0.000324023	0.0026322	0.00137877	0.00186725	0.00151845	0.000362492	0	0	0	0	0.000292827	3.00867	2.53997	3.00867	1.46604	0.432188	0	0	0
P	D6R9L0	17	14	17	11	3	0	0	0	0	2	17	8	13	11	3	0	0	0	0	2	0.00193551	0.00190869	0.00182043	0.001153	0.000202337	0	0	0	0	0.000255978	0.00207944	0.00108923	0.00147513	0.00119957	0.000286369	0	0	0	0	0.000231334	1.99916	1.71019	1.99916	1.04174	0.327394	0	0	0
P	H0Y8W2	17	14	17	10	3	0	0	0	0	2	17	8	13	11	3	0	0	0	0	2	0.00184946	0.00172811	0.00164143	0.00109409	0.00017723	0	0	0	0	0.000280268	0.00212293	0.0010137	0.00137039	0.00110818	0.000223959	0	0	0	0	0.000253285	2.74111	2.35738	2.74111	1.31739	0.399587	0	0	0
P	A0A087WYS6	0	0	0	0	2	3	3	0	0	0	3	0	0	0	0	3	3	0	0	0	0	0	0	0	0.000162592	0.00045652	0.000453661	0	0	0	0.000188173	0	0	0	0	0.000452461	0.000644969	0	0	0	0	0	0	0	0.294196	0.492794	0.492794	0
P	U3KQT1	0	0	0	0	0	2	5	4	3	0	0	0	0	0	0	0	5	5	5	2	0	0	0	0	0	0.000189371	0.00190537	0.0018531	0.00125012	0	0	0	0	0	0	0	0.00108355	0.00248061	0.00166555	0.000385556	0	0	0	0	0	1.87078	3.38531	2.10456
P	F5H676	4	3	2	2	0	2	0	0	0	0	2	2	2	2	2	0	0	0	0	0	0.00104622	0.000892838	0.000771776	0.000830994	0	0.000307089	0	0	0	0	0.00060758	0.00132474	0.000966503	0.000911837	0.000663403	0	0	0	0	0	0.901078	0.901078	0.545254	0.545254	0	0.545254	0	0
P	G3V3W9	2	0	0	0	2	0	0	0	0	0	3	0	2	2	2	2	0	0	0	0	0.00063344	0	0	0	0.000728414	0	0	0	0	0	0.000758715	0	0.000402307	0.00044984	0.000981836	0.00045045	0	0	0	0	0.584893	0	0	0	0.584893	0	0	0
P	F5H0C8	0	2	2	0	0	2	6	13	9	4	2	0	0	0	0	2	4	12	11	4	0	0.000104873	0.00013598	0	0	0.000108212	0.000443579	0.00155307	0.00160729	0.000975155	0.00010705	0	0	0	0	0.00010725	0.000366915	0.00193499	0.00237936	0.00330477	0	0.339677	0.339677	0	0	0.339677	0.694338	2.5156
P	P17844	13	16	14	17	13	4	0	0	0	0	20	10	12	13	16	10	2	0	0	0	0.000636191	0.000609767	0.000558092	0.000638472	0.000514081	0.000148043	0	0	0	0	0.000576656	0.000558807	0.00056786	0.000494531	0.000779552	0.000403497	7.05894e-05	0	0	0	0.648162	0.840772	0.741807	0.823896	0.698244	0.188502	0	0
P	J3KTA4	13	16	14	17	13	4	0	0	0	0	20	10	12	13	16	10	2	0	0	0	0.000636191	0.000609767	0.000558092	0.000638472	0.000514081	0.000148043	0	0	0	0	0.000576656	0.000558807	0.00056786	0.000494531	0.000779552	0.000403497	7.05894e-05	0	0	0	0.648162	0.840772	0.741807	0.823896	0.698244	0.188502	0	0
P	Q16891	4	6	8	12	4	0	0	0	0	0	5	4	5	7	7	3	0	0	0	0	0.000153207	0.0001598	0.000240162	0.000410701	0.000144145	0	0	0	0	0	0.000100094	0.000237101	0.000176916	0.000222546	0.000226677	5.94261e-05	0	0	0	0	0.185769	0.241652	0.383566	0.503142	0.188502	0	0	0
P	E7ESV4	0	0	0	0	0	0	0	0	3	4	0	0	0	0	0	0	0	2	3	4	0	0	0	0	0	0	0	0	0.00131382	0.00228261	0	0	0	0	0	0	0	0.000722289	0.00106086	0.00162081	0	0	0	0	0	0	0	0
P	F5GX62	0	0	0	0	0	0	0	0	3	4	0	0	0	0	0	0	0	2	3	4	0	0	0	0	0	0	0	0	0.00148395	0.0025782	0	0	0	0	0	0	0	0.000815823	0.00119824	0.0018307	0	0	0	0	0	0	0	0
P	B9A067	4	6	8	12	4	0	0	0	0	0	5	4	5	7	7	3	0	0	0	0	0.000163334	0.000170363	0.000256037	0.00043785	0.000153674	0	0	0	0	0	0.000106711	0.000252775	0.000188611	0.000237257	0.000241662	6.33544e-05	0	0	0	0	0.199499	0.258925	0.412538	0.541701	0.202264	0	0	0
P	J3QL15	4	3	3	3	0	0	0	0	0	0	3	0	2	2	0	0	0	0	0	0	0.000577354	0.000430143	0.000501956	0.000360314	0	0	0	0	0	0	0.000329303	0	0.00041907	0.000175719	0	0	0	0	0	0	0.595879	0.595879	0.595879	0.595879	0	0	0	0
P	Q5TBN3	0	0	0	0	0	2	9	20	9	7	0	0	0	0	0	0	6	19	11	10	0	0	0	0	0	0.000184753	0.00103272	0.00325422	0.00175321	0.00176896	0	0	0	0	0	0	0.000822204	0.00282346	0.0037238	0.00319729	0	0	0	0	0	0.442115	1.77332	3.38531
P	O95747	0	0	0	0	0	0	0	0	5	2	0	0	0	0	0	0	0	0	6	0	0	0	0	0	0	0	0	0	0.000462567	0.000340009	0	0	0	0	0	0	0	0	0.000379253	0	0	0	0	0	0	0	0	0
P	E9PKZ0	4	2	3	3	3	3	0	0	0	0	6	0	2	4	4	3	0	0	0	0	0.000411993	0.000322293	0.000365652	0.000506197	0.000473765	0.000443406	0	0	0	0	0.000575719	0	0.000392495	0.000548585	0.000598681	0.000439463	0	0	0	0	0.603245	0.355189	0.896706	0.482518	0.482518	0.482518	0	0
P	E5RHG6	0	0	0	0	0	2	0	0	3	3	0	2	0	0	0	0	0	0	4	3	0	0	0	0	0	0.000260205	0	0	0.00114515	0.00117242	0	0.000374163	0	0	0	0	0	0	0.000889991	0.000882953	0	0	0	0	0	0.370882	0	0
P	F5H0B7	0	0	0	0	0	0	0	0	3	3	0	0	0	0	0	0	0	2	3	4	0	0	0	0	0	0	0	0	0.00210479	0.00339563	0	0	0	0	0	0	0	0.00115714	0.00169955	0.0025966	0	0	0	0	0	0	0	0
P	F5H491	0	0	0	0	0	0	0	0	3	3	0	0	0	0	0	0	0	2	3	4	0	0	0	0	0	0	0	0	0.00221795	0.00357819	0	0	0	0	0	0	0	0.00121935	0.00179092	0.0027362	0	0	0	0	0	0	0	0
P	F5H077	0	0	0	0	0	0	0	0	3	3	0	0	0	0	0	0	0	2	3	4	0	0	0	0	0	0	0	0	0.0024267	0.00391496	0	0	0	0	0	0	0	0.00133411	0.00195948	0.00299373	0	0	0	0	0	0	0	0
P	F5H004	0	0	0	0	0	0	0	0	3	3	0	0	0	0	0	0	0	2	3	4	0	0	0	0	0	0	0	0	0.00162417	0.00262025	0	0	0	0	0	0	0	0.000892908	0.00131146	0.00200368	0	0	0	0	0	0	0	0
P	F5GWU8	0	0	0	0	0	0	0	0	3	3	0	0	0	0	0	0	0	2	3	4	0	0	0	0	0	0	0	0	0.00237091	0.00382496	0	0	0	0	0	0	0	0.00130344	0.00191443	0.00292491	0	0	0	0	0	0	0	0
P	A0A087WWU8	5	4	24	39	27	3	0	0	0	0	9	6	16	37	38	20	0	0	0	0	0.000418572	0.000388076	0.00268889	0.00645073	0.00411805	0.000250271	0	0	0	0	0.00055706	0.000719755	0.00183135	0.00549914	0.00686637	0.00243084	0	0	0	0	0.595879	0.468926	2.41193	3.48745	3.05509	0.442115	0	0
P	F5GYH7	0	0	0	0	0	0	0	0	3	3	0	0	0	0	0	0	0	2	3	4	0	0	0	0	0	0	0	0	0.00389188	0.00627871	0	0	0	0	0	0	0	0.00213961	0.00314256	0.00480126	0	0	0	0	0	0	0	0
P	F5H4H0	0	0	0	0	0	0	0	0	3	3	0	0	0	0	0	0	0	2	3	4	0	0	0	0	0	0	0	0	0.00429728	0.00693274	0	0	0	0	0	0	0	0.00236249	0.00346991	0.0053014	0	0	0	0	0	0	0	0
P	F5H500	0	0	0	0	0	0	0	0	3	3	0	0	0	0	0	0	0	2	3	4	0	0	0	0	0	0	0	0	0.00204227	0.00329477	0	0	0	0	0	0	0	0.00112277	0.00164906	0.00251948	0	0	0	0	0	0	0	0
P	F5H6R7	0	0	0	0	0	0	0	0	3	3	0	0	0	0	0	0	0	2	3	4	0	0	0	0	0	0	0	0	0.00169073	0.00272764	0	0	0	0	0	0	0	0.000929503	0.00136521	0.0020858	0	0	0	0	0	0	0	0
P	A0A075B6Q0	0	0	0	0	0	0	0	0	3	3	0	0	0	0	0	0	0	2	3	4	0	0	0	0	0	0	0	0	0.00159899	0.00257963	0	0	0	0	0	0	0	0.000879065	0.00129113	0.00197261	0	0	0	0	0	0	0	0
P	D6RFX4	14	12	14	8	3	0	0	0	0	2	14	8	10	9	3	0	0	0	0	2	0.00261212	0.00261101	0.00242871	0.0014264	0.000312893	0	0	0	0	0.000395843	0.00286799	0.00168438	0.0019355	0.0015072	0.000442838	0	0	0	0	0.000357732	2.91742	2.35738	2.91742	1.16272	0.552387	0	0	0
P	Q9BTW9	5	2	3	0	0	0	0	0	0	0	4	2	0	0	0	0	0	0	0	0	7.97114e-05	3.69519e-05	4.49178e-05	0	0	0	0	0	0	0	4.9506e-05	4.11202e-05	0	0	0	0	0	0	0	0	0.124605	0.0690548	0.104079	0	0	0	0	0
P	J3KR97	5	2	3	0	0	0	0	0	0	0	4	2	0	0	0	0	0	0	0	0	7.72487e-05	3.58103e-05	4.353e-05	0	0	0	0	0	0	0	4.79766e-05	3.98499e-05	0	0	0	0	0	0	0	0	0.122018	0.0665962	0.0990058	0	0	0	0	0
P	E9PB61	0	0	0	0	0	2	0	4	7	11	0	2	2	0	0	0	2	3	7	6	0	0	0	0	0	0.000215195	0	0.000730008	0.00134956	0.0030058	0	0.000804545	0.000203185	0	0	0	0.000328348	0.000644314	0.00119869	0.00227829	0	0	0	0	0	0.202264	0	0.367729
P	P62913	5	5	5	5	5	2	0	0	0	0	5	2	4	5	3	0	0	0	0	0	0.000771041	0.000680496	0.000661755	0.000518204	0.000545628	0.000255332	0	0	0	0	0.000615686	0.000367156	0.000602707	0.000631797	0.000413695	0	0	0	0	0	0.65577	0.65577	0.721869	0.883649	0.65577	0.34586	0	0
P	Q5T6W2	6	8	11	12	13	20	19	8	4	10	7	9	10	12	16	21	15	13	6	12	0.000445692	0.000610145	0.000960647	0.0010952	0.00172974	0.00194868	0.0021115	0.00078231	0.000346339	0.00155343	0.00042262	0.000905296	0.000990729	0.00103855	0.00165151	0.00175307	0.00251589	0.00179524	0.00101076	0.00201425	0.614359	0.770109	1.2856	1.38232	1.44343	1.82488	1.79254	0.725838
P	Q86V81	0	0	0	0	0	2	0	3	7	11	0	2	2	0	0	0	2	3	7	6	0	0	0	0	0	0.000221056	0	0.000692208	0.00138632	0.00308767	0	0.000826458	0.00020872	0	0	0	0.000337291	0.000661864	0.00123134	0.00234034	0	0	0	0	0	0.207814	0	0.261828
P	contaminant_GR78_SCHPO	0	0	0	0	0	2	3	0	0	0	0	0	0	0	0	4	2	0	0	0	0	0	0	0	0	6.85507e-05	0.000134114	0	0	0	0	0	0	0	0	0.000101912	8.71632e-05	0	0	0	0	0	0	0	0	0.0471286	0.0568175	0
P	B4DUR8	24	25	18	12	5	2	0	0	0	2	35	13	18	7	3	0	0	0	0	2	0.00122465	0.00127735	0.000749587	0.000553442	0.000291366	6.81737e-05	0	0	0	0.000102391	0.00128139	0.000882276	0.00120692	0.000382364	0.000147275	0	0	0	0	9.25334e-05	1.60615	2.38844	1.83139	1.2182	0.438799	0.207814	0	0
P	E9PPT0	4	5	4	5	0	0	0	0	0	0	4	4	3	4	2	0	0	0	0	0	0.000428724	0.000670762	0.000597931	0.00064381	0	0	0	0	0	0	0.00047072	0.000580554	0.00061265	0.000513776	0.000311496	0	0	0	0	0	0.794734	1.04174	0.633052	1.04174	0	0	0	0
P	K7ERG3	3	2	9	18	10	2	0	0	0	0	3	2	6	14	18	7	0	0	0	0	0.00031051	0.000129549	0.00119682	0.00332337	0.00178533	0.000200511	0	0	0	0	0.000297535	0.000288325	0.00110437	0.00257996	0.0034653	0.00105988	0	0	0	0	0.462177	0.364583	0.967886	1.76058	1.1928	0.330454	0	0
P	H7C4I3	2	2	2	0	0	0	0	0	0	0	2	2	2	2	0	0	0	0	0	0	0.000142667	0.000148806	0.000144708	0	0	0	0	0	0	0	0.000151895	0.00022079	0.000241626	0.000151973	0	0	0	0	0	0	0.297179	0.297179	0.297179	0	0	0	0	0
P	H7C463	3	3	5	9	3	0	0	0	0	0	4	3	4	5	6	2	0	0	0	0	0.000155002	0.000143709	0.000209626	0.000413803	0.000158437	0	0	0	0	0	9.62662e-05	0.000186573	0.000175011	0.00022015	0.000260275	5.51121e-05	0	0	0	0	0.193988	0.158777	0.324342	0.44544	0.193988	0	0	0
P	Q15181	0	0	0	2	0	0	6	6	11	7	0	0	0	0	0	0	0	2	9	11	0	0	0	0.000119689	0	0	0.000395579	0.000461671	0.0012977	0.00115146	0	0	0	0	0	0	0	0.000147144	0.00103737	0.00136079	0	0	0	0.409289	0	0	1.06538	0.874995
P	K7ERX7	5	4	5	4	3	2	2	2	0	0	9	4	4	4	3	0	0	0	0	0	0.000772487	0.000322293	0.000574597	0.000393709	0.000236883	0.000166277	0.00037178	0.000216948	0	0	0.000863578	0.000637598	0.00045791	0.000548585	0.000419076	0	0	0	0	0	1.02768	0.774189	1.02768	0.713957	0.531088	0.339677	0.324342	0.324342
P	O75369	2	9	8	9	23	21	6	2	0	0	5	6	5	6	13	19	7	3	3	2	1.62296e-05	6.348e-05	4.93854e-05	7.08996e-05	0.000186629	0.000157203	4.88182e-05	3.41847e-05	0	0	2.26792e-05	6.27919e-05	3.60767e-05	4.75426e-05	8.9618e-05	0.000147149	7.2181e-05	3.26862e-05	2.56042e-05	1.77812e-05	0.0162487	0.0914403	0.0889301	0.119438	0.336596	0.303167	0.0739894	0.0209395
P	O75400	6	0	2	0	0	0	0	0	0	0	4	2	4	2	0	0	0	0	0	0	0.000121349	0	4.47582e-05	0	0	0	0	0	0	0	7.92806e-05	3.41451e-05	9.80895e-05	4.70052e-05	0	0	0	0	0	0	0.137627	0	0.0616956	0	0	0	0	0
P	P52907	0	0	2	2	4	6	11	8	0	0	0	2	0	2	2	3	9	10	2	0	0	0	0.000112326	0.000161259	0.000297139	0.000516468	0.00115477	0.000984863	0	0	0	0.00022851	0	7.86433e-05	0.000128737	0.0001575	0.000959785	0.0011895	0.000116472	0	0	0	0.303167	0.303167	0.555966	0.702159	1.2751	1.25424
P	B7Z2E6	4	7	11	7	13	9	6	0	0	0	8	4	8	11	11	10	2	0	0	2	0.000760128	0.00158568	0.00205601	0.00156809	0.00301078	0.00199976	0.00121944	0	0	0	0.00101162	0.00117637	0.00182379	0.00197929	0.00245459	0.00225225	0.00069347	0	0	0.000370134	1.51189	3.05509	3.05509	2.37287	3.05509	2.37287	2.37287	0
P	C9J7H8	10	14	12	13	11	8	8	2	0	2	13	10	13	10	9	8	5	0	0	2	0.00377598	0.00683206	0.00468981	0.00462885	0.00274706	0.00165873	0.00231797	0.00043284	0	0.000747382	0.00326131	0.00429331	0.00479636	0.00295515	0.00250834	0.00147958	0.00200364	0	0	0.000844283	3.10204	4.64937	4.64937	4.64937	4.64937	3.10204	3.10204	0.65577
P	P20700	0	15	23	6	3	6	5	0	2	2	0	13	21	10	4	7	5	0	0	0	0	0.00060132	0.00113297	0.000216434	0.00014502	0.000290843	0.000238443	0	0.000895989	0.000218411	0	0.000724914	0.00137306	0.000364631	0.000167549	0.00026904	0.000295849	0	0	0	0	0.706082	1.21309	0.264736	0.213389	0.30017	0.213389	0
P	Q96J01	0	0	0	0	3	3	0	0	0	0	0	0	0	0	2	4	0	0	0	0	0	0	0	0	0.000207525	0.000194227	0	0	0	0	0	0	0	0	0.000104897	0.00028875	0	0	0	0	0	0	0	0	0.216186	0.216186	0	0
P	Q5HYB6	5	5	26	38	28	3	0	0	0	0	9	6	18	36	37	22	0	0	0	0	0.000409551	0.000569569	0.00290788	0.0065105	0.0043956	0.000293852	0	0	0	0	0.000508717	0.000774668	0.0020809	0.00557452	0.00692999	0.00266969	0	0	0	0	0.577611	0.458814	2.78443	3.43609	2.59749	0.428894	0	0
P	H3BSA1	3	0	2	0	0	0	0	0	0	0	3	0	4	2	0	0	0	0	0	0	0.000229507	0	0.000186233	0	0	0	0	0	0	0	0.000146612	0	0.000291527	0.000146687	0	0	0	0	0	0	0.492794	0	0.348963	0	0	0	0	0
P	C9JNR4	0	0	0	0	0	0	0	0	9	3	0	0	0	0	0	0	0	4	5	3	0	0	0	0	0	0	0	0	0.00276189	0.00297649	0	0	0	0	0	0	0	0.000879065	0.00142024	0.00197261	0	0	0	0	0	0	0	0
P	Q32P51	2	6	13	23	29	16	3	0	5	10	2	9	11	19	24	27	8	2	3	8	9.8975e-05	0.000447349	0.000803129	0.00165744	0.00227629	0.00113623	0.000277867	0	0.000410195	0.00127989	7.90328e-05	0.00086798	0.00096386	0.00130032	0.00203271	0.00207629	0.000722365	0.00013289	0.000312291	0.00115667	0.0990058	0.644372	0.95434	1.56448	1.56448	1.2856	0.422329	0
P	F8W6C1	0	5	12	21	14	2	0	0	0	0	2	2	8	16	15	9	0	0	0	0	0	0.000159589	0.000387985	0.00083551	0.00038708	6.58683e-05	0	0	0	0	3.66529e-05	9.47156e-05	0.000291527	0.000619345	0.00056918	0.000342733	0	0	0	0	0	0.193988	0.588547	1.1928	0.717908	0.0839269	0	0
P	J3QLN6	5	9	9	8	6	3	0	0	0	0	10	5	6	8	6	3	0	0	0	0	0.00110107	0.00168891	0.00177378	0.00141473	0.0011172	0.000487951	0	0	0	0	0.00144813	0.00150354	0.00148088	0.00131088	0.00120471	0.000552699	0	0	0	0	0.999862	1.96483	1.96483	1.96483	1.39883	0.836538	0	0
P	P54578	0	0	0	2	5	9	14	3	2	5	0	0	0	2	2	8	8	2	3	8	0	0	0	9.33607e-05	0.000270329	0.000483012	0.00118282	0.000150048	0.000189795	0.000777262	0	0	0	6.82955e-05	7.45321e-05	0.000387533	0.000643402	0.000143471	0.000202294	0.000889745	0	0	0	0.188502	0.303167	0.807174	1.0893	0.188502
P	Q8TD47	8	9	10	9	6	3	0	0	0	0	8	5	6	9	5	4	2	0	0	0	0.000722555	0.000921128	0.00101791	0.00092065	0.000692409	0.000302418	0	0	0	0	0.000544916	0.000869727	0.000611874	0.000855209	0.000559983	0.000513821	0.000219731	0	0	0	0.633052	0.603245	0.749847	0.663413	0.496236	0.202264	0	0
P	D6REM6	3	2	9	13	10	10	4	0	0	0	0	3	6	9	12	12	5	0	0	0	5.31855e-05	4.16058e-05	0.000175326	0.00039208	0.000290509	0.000243273	0.000127985	0	0	0	0	0.000102887	0.000168895	0.000269111	0.000355514	0.000397122	0.000200151	0	0	0	0.161449	0.0939563	0.364583	0.452112	0.297179	0.51705	0.122018	0
P	P07814	23	25	15	8	3	0	0	0	0	0	27	11	15	10	2	0	0	0	0	0	0.000342136	0.000378708	0.000226633	0.00010676	4.01463e-05	0	0	0	0	0	0.000312228	0.000226923	0.000257207	0.000119005	2.43511e-05	0	0	0	0	0	0.479108	0.599558	0.247383	0.1508	0.0568175	0	0	0
P	K7EL40	6	7	6	4	0	0	0	0	0	0	7	4	5	4	2	0	0	0	0	0	0.000555649	0.000790311	0.0005636	0.000386174	0	0	0	0	0	0	0.0005647	0.000547221	0.000641638	0.000484277	0.000176167	0	0	0	0	0	1.02302	1.63633	1.36048	0.64059	0	0	0	0
P	Q92841	9	11	10	17	18	11	0	0	0	0	13	8	10	12	17	17	4	0	0	0	0.000347566	0.000362524	0.000396607	0.000601017	0.000632824	0.000374067	0	0	0	0	0.000335356	0.000448243	0.000423094	0.000339385	0.000673413	0.000602453	9.90898e-05	0	0	0	0.425608	0.513561	0.475707	0.807174	1.11349	0.625549	0	0
P	Q9GZR7	5	5	4	0	0	0	0	0	0	0	4	3	2	2	0	0	0	0	0	0	0.000110612	0.000102553	8.72628e-05	0	0	0	0	0	0	0	6.86975e-05	9.51015e-05	6.24458e-05	5.23678e-05	0	0	0	0	0	0	0.158777	0.156112	0.156112	0	0	0	0	0
P	F5GYL3	5	5	4	0	0	0	0	0	0	0	4	3	2	2	0	0	0	0	0	0	0.00015602	0.000144652	0.000123085	0	0	0	0	0	0	0	9.68985e-05	0.000134142	8.80803e-05	7.38653e-05	0	0	0	0	0	0	0.230269	0.227439	0.227439	0	0	0	0	0
P	F5H5V4	0	0	0	0	0	0	0	0	6	0	0	0	0	0	0	0	0	0	4	2	0	0	0	0	0	0	0	0	0.00147073	0	0	0	0	0	0	0	0	0	0.000762018	0.000604794	0	0	0	0	0	0	0	0
P	G3V529	5	5	4	0	0	0	0	0	0	0	4	3	2	2	0	0	0	0	0	0	0.000116441	0.000107958	9.18612e-05	0	0	0	0	0	0	0	7.23176e-05	0.000100113	6.57364e-05	5.51274e-05	0	0	0	0	0	0	0.16681	0.164126	0.164126	0	0	0	0	0
P	A0A087WXU8	5	5	4	0	0	0	0	0	0	0	4	3	2	2	0	0	0	0	0	0	0.000195909	0.000181636	0.000154554	0	0	0	0	0	0	0	0.000121673	0.000168438	0.0001106	9.27505e-05	0	0	0	0	0	0	0.297179	0.291219	0.291219	0	0	0	0	0
P	G3V361	0	0	0	0	0	0	0	0	2	4	0	0	0	0	0	0	0	0	0	2	0	0	0	0	0	0	0	0	0.000765378	0.00182842	0	0	0	0	0	0	0	0	0	0.000708164	0	0	0	0	0	0	0	0
P	P62753	11	9	10	10	2	0	0	0	0	0	15	6	7	6	5	2	0	0	0	0	0.00122957	0.00101714	0.00120416	0.00134286	0.000195024	0	0	0	0	0	0.0013881	0.00104986	0.00118484	0.000993622	0.000788623	0.000180903	0	0	0	0	0.857804	0.927525	1.05589	1.50035	0.247383	0	0	0
P	J3KSR8	3	2	0	0	0	0	0	0	0	0	4	0	0	0	0	0	0	0	0	0	0.000516792	0.000308019	0	0	0	0	0	0	0	0	0.000648474	0	0	0	0	0	0	0	0	0	0.674943	0.358313	0	0	0	0	0	0
P	A0A0G2JH50	3	0	2	2	2	3	3	3	3	0	0	0	0	0	0	0	3	3	3	0	0.00011352	0	8.6358e-05	9.29842e-05	9.79051e-05	0.000152719	0.000307318	0.000398516	0.000302448	0	0	0	0	0	0	0	0.000310694	0.000342942	0.000268638	0	0.25603	0	0.161449	0.161449	0.161449	0.25603	0.25603	0.25603
P	K7ER96	0	0	0	0	0	0	3	7	0	0	0	0	0	0	0	0	0	5	0	0	0	0	0	0	0	0	0.000361637	0.000738601	0	0	0	0	0	0	0	0	0	0.000655779	0	0	0	0	0	0	0	0	0.321296	0.896706
P	A0A0G2JIF0	3	0	2	2	2	3	3	3	3	0	0	0	0	0	0	0	3	3	3	0	0.000114754	0	8.72967e-05	9.39949e-05	9.89693e-05	0.000154379	0.000310659	0.000402847	0.000305735	0	0	0	0	0	0	0	0.000314072	0.000346669	0.000271558	0	0.261828	0	0.161449	0.161449	0.161449	0.261828	0.261828	0.261828
P	I3L439	4	0	2	0	0	0	0	0	0	0	2	0	0	0	0	0	0	0	0	0	0.000288677	0	0.000167319	0	0	0	0	0	0	0	0.000131721	0	0	0	0	0	0	0	0	0	0.541701	0	0.406048	0	0	0	0	0
P	P05534	3	0	2	2	2	3	3	3	3	0	0	0	0	0	0	0	3	3	3	0	0.000115697	0	8.80142e-05	9.47675e-05	9.97827e-05	0.000155648	0.000313212	0.000406158	0.000308248	0	0	0	0	0	0	0	0.000316653	0.000349519	0.00027379	0	0.261828	0	0.164126	0.164126	0.164126	0.261828	0.261828	0.261828
P	E5RI99	0	0	0	2	2	2	2	5	4	0	0	0	0	0	0	0	2	4	3	0	0	0	0	0.000505704	0.000425973	0.000498346	0.000668552	0.00130042	0.00164489	0	0	0	0	0	0	0	0.000506923	0.00111907	0.00131491	0	0	0	0	1.02768	1.02768	1.02768	1.02768	2.09742
P	Q9TNN7	3	0	2	2	2	3	3	3	3	0	0	0	0	0	0	0	3	3	3	0	0.000115381	0	8.77737e-05	9.45086e-05	9.95101e-05	0.000155222	0.000312356	0.000405049	0.000307406	0	0	0	0	0	0	0	0.000315788	0.000348564	0.000273042	0	0.261828	0	0.164126	0.164126	0.164126	0.261828	0.261828	0.261828
P	Q07000	3	0	2	2	2	3	3	3	3	0	0	0	0	0	0	0	3	3	3	0	0.000115381	0	8.77737e-05	9.45086e-05	9.95101e-05	0.000155222	0.000312356	0.000405049	0.000307406	0	0	0	0	0	0	0	0.000315788	0.000348564	0.000273042	0	0.261828	0	0.164126	0.164126	0.164126	0.261828	0.261828	0.261828
P	A0A140T9W2	3	0	2	2	2	3	3	3	3	0	0	0	0	0	0	0	3	3	3	0	0.000118956	0	9.04935e-05	9.7437e-05	0.000102594	0.000160032	0.000322035	0.000417599	0.000316931	0	0	0	0	0	0	0	0.000325573	0.000359364	0.000281502	0	0.270574	0	0.169499	0.169499	0.169499	0.270574	0.270574	0.270574
P	G3V2Y4	0	0	0	2	4	3	0	0	0	0	0	0	2	6	5	2	0	0	0	0	0	0	0	0.000197095	0.000363169	0.000242784	0	0	0	0	0	0	0.000171926	0.000384478	0.000419588	0.000144375	0	0	0	0	0	0	0	0.241652	0.75388	0.425608	0	0
P	A0A140T9U0	3	0	2	2	2	3	3	3	3	0	0	0	0	0	0	0	3	3	3	0	0.000114754	0	8.72967e-05	9.39949e-05	9.89693e-05	0.000154379	0.000310659	0.000402847	0.000305735	0	0	0	0	0	0	0	0.000314072	0.000346669	0.000271558	0	0.261828	0	0.161449	0.161449	0.161449	0.261828	0.261828	0.261828
P	A0A140T9M0	3	0	2	2	2	3	3	3	3	0	0	0	0	0	0	0	3	3	3	0	0.00011352	0	8.6358e-05	9.29842e-05	9.79051e-05	0.000152719	0.000307318	0.000398516	0.000302448	0	0	0	0	0	0	0	0.000310694	0.000342942	0.000268638	0	0.25603	0	0.161449	0.161449	0.161449	0.25603	0.25603	0.25603
P	A2IDB2	3	5	5	4	7	3	2	0	0	0	4	4	6	4	5	3	0	0	0	0	0.00052135	0.000815679	0.000793214	0.000569385	0.00127397	0.000561101	0.000235231	0	0	0	0.000520381	0.000605128	0.00115891	0.000833037	0.000984866	0.000764652	0	0	0	0	0.309182	0.717908	0.717908	0.44544	1.5527	0.44544	0.238797	0
P	A0A140T9J9	3	0	2	2	2	3	3	3	3	0	0	0	0	0	0	0	3	3	3	0	0.00011352	0	8.6358e-05	9.29842e-05	9.79051e-05	0.000152719	0.000307318	0.000398516	0.000302448	0	0	0	0	0	0	0	0.000310694	0.000342942	0.000268638	0	0.25603	0	0.161449	0.161449	0.161449	0.25603	0.25603	0.25603
P	A0A140T9B3	3	0	2	2	2	3	3	3	3	0	0	0	0	0	0	0	3	3	3	0	0.000106371	0	8.09198e-05	8.71288e-05	9.17398e-05	0.000143102	0.000287966	0.00037342	0.000283402	0	0	0	0	0	0	0	0.000291129	0.000321346	0.000251721	0	0.238797	0	0.148154	0.148154	0.148154	0.238797	0.238797	0.238797
P	J3QS96	3	6	4	2	0	0	0	0	0	0	6	2	2	2	0	0	0	0	0	0	0.000765024	0.00135651	0.000853568	0.000334204	0	0	0	0	0	0	0.000733058	0.000828762	0.000971756	0.000325971	0	0	0	0	0	0	0.570363	1.46037	0.883649	0.374042	0	0	0	0
P	J3KRB3	3	6	4	2	0	0	0	0	0	0	6	2	2	2	0	0	0	0	0	0	0.000818397	0.00145115	0.000913119	0.000357521	0	0	0	0	0	0	0.000784202	0.000886582	0.00103955	0.000348713	0	0	0	0	0	0	0.61808	1.62422	0.972423	0.402814	0	0	0	0
P	A0A087WWH0	3	6	4	2	0	0	0	0	0	0	6	2	2	2	0	0	0	0	0	0	0.000799798	0.00141817	0.000892366	0.000349395	0	0	0	0	0	0	0.000766379	0.000866433	0.00101593	0.000340788	0	0	0	0	0	0	0.603245	1.56448	0.940886	0.393157	0	0	0	0
P	A0A140T930	3	0	2	2	2	3	3	3	3	0	0	0	0	0	0	0	3	3	3	0	0.000106371	0	8.09198e-05	8.71288e-05	9.17398e-05	0.000143102	0.000287966	0.00037342	0.000283402	0	0	0	0	0	0	0	0.000291129	0.000321346	0.000251721	0	0.238797	0	0.148154	0.148154	0.148154	0.238797	0.238797	0.238797
P	A0A140T937	3	0	2	2	2	3	3	3	3	0	0	0	0	0	0	0	3	3	3	0	0.00012457	0	9.47645e-05	0.000102036	0.000107436	0.000167585	0.000337234	0.000437309	0.00033189	0	0	0	0	0	0	0	0.000340939	0.000376325	0.000294788	0	0.285287	0	0.177606	0.177606	0.177606	0.285287	0.285287	0.285287
P	A0A0U1RRE1	3	3	3	3	4	2	0	0	0	0	3	2	3	3	3	3	0	0	0	0	0.000336221	0.000561104	0.000545651	0.000440639	0.000541284	0.000434227	0	0	0	0	0.000375867	0.0003122	0.000512493	0.000429783	0.00046903	0.000430366	0	0	0	0	0.721869	0.721869	0.721869	0.721869	0.721869	0.721869	0	0
P	F5H136	7	5	4	2	0	2	0	0	0	0	4	3	3	3	3	2	0	0	0	0	0.00124204	0.000971618	0.000787382	0.000678238	0	0.000250639	0	0	0	0	0.000743838	0.00132149	0.000887442	0.000909602	0.000721938	0.00024841	0	0	0	0	1.49459	1.49459	1.10863	0.425608	0	0.425608	0	0
P	A0A140T962	3	0	2	2	2	3	3	3	3	0	0	0	0	0	0	0	3	3	3	0	0.000114754	0	8.72967e-05	9.39949e-05	9.89693e-05	0.000154379	0.000310659	0.000402847	0.000305735	0	0	0	0	0	0	0	0.000314072	0.000346669	0.000271558	0	0.261828	0	0.161449	0.161449	0.161449	0.261828	0.261828	0.261828
P	A0A140T912	3	0	2	2	2	3	3	3	3	0	0	0	0	0	0	0	3	3	3	0	0.00011352	0	8.6358e-05	9.29842e-05	9.79051e-05	0.000152719	0.000307318	0.000398516	0.000302448	0	0	0	0	0	0	0	0.000310694	0.000342942	0.000268638	0	0.25603	0	0.161449	0.161449	0.161449	0.25603	0.25603	0.25603
P	P30447	3	0	2	2	2	3	3	3	3	0	0	0	0	0	0	0	3	3	3	0	0.000115697	0	8.80142e-05	9.47675e-05	9.97827e-05	0.000155648	0.000313212	0.000406158	0.000308248	0	0	0	0	0	0	0	0.000316653	0.000349519	0.00027379	0	0.261828	0	0.164126	0.164126	0.164126	0.261828	0.261828	0.261828
P	P30501	3	0	2	2	2	3	3	3	3	0	0	0	0	0	0	0	3	3	3	0	0.000115381	0	8.77737e-05	9.45086e-05	9.95101e-05	0.000155222	0.000312356	0.000405049	0.000307406	0	0	0	0	0	0	0	0.000315788	0.000348564	0.000273042	0	0.261828	0	0.164126	0.164126	0.164126	0.261828	0.261828	0.261828
P	F8VPA1	0	0	0	0	2	2	3	0	0	0	0	0	0	0	0	3	2	0	0	0	0	0	0	0	0.000337229	0.000473429	0.000441059	0	0	0	0	0	0	0	0	0.000469218	0.000401314	0	0	0	0	0	0	0	0.468926	0.468926	1.44906	0
P	F8W1S4	0	0	0	0	2	2	3	0	0	0	0	0	0	0	0	3	2	0	0	0	0	0	0	0	0.000309305	0.000434227	0.000404538	0	0	0	0	0	0	0	0	0.000430366	0.000368084	0	0	0	0	0	0	0	0.422329	0.422329	1.2751	0
P	P30504	3	0	2	2	2	3	3	3	3	0	0	0	0	0	0	0	3	3	3	0	0.000115381	0	8.77737e-05	9.45086e-05	9.95101e-05	0.000155222	0.000312356	0.000405049	0.000307406	0	0	0	0	0	0	0	0.000315788	0.000348564	0.000273042	0	0.261828	0	0.164126	0.164126	0.164126	0.261828	0.261828	0.261828
P	P30505	3	0	2	2	2	3	3	3	3	0	0	0	0	0	0	0	3	3	3	0	0.000115381	0	8.77737e-05	9.45086e-05	9.95101e-05	0.000155222	0.000312356	0.000405049	0.000307406	0	0	0	0	0	0	0	0.000315788	0.000348564	0.000273042	0	0.261828	0	0.164126	0.164126	0.164126	0.261828	0.261828	0.261828
P	A0A0A0MSI0	9	10	6	6	6	5	9	7	10	12	9	8	8	5	4	4	4	6	13	16	0.00129651	0.00186748	0.00125244	0.00107883	0.000780951	0.000930246	0.00148567	0.00182059	0.00372842	0.00508963	0.000985984	0.00181538	0.00180372	0.00118379	0.000789488	0.000790263	0.000929358	0.00124341	0.00418824	0.00595244	1.74789	2.89942	1.21309	1.21309	1.21309	0.958845	3.1115	1.12324
P	P30508	3	0	2	2	2	3	3	3	3	0	0	0	0	0	0	0	3	3	3	0	0.000115381	0	8.77737e-05	9.45086e-05	9.95101e-05	0.000155222	0.000312356	0.000405049	0.000307406	0	0	0	0	0	0	0	0.000315788	0.000348564	0.000273042	0	0.261828	0	0.164126	0.164126	0.164126	0.261828	0.261828	0.261828
P	A0A140T996	3	6	5	4	9	6	6	0	0	0	2	3	5	3	5	10	4	0	0	0	0.000279294	0.000582628	0.000566582	0.00054905	0.00134891	0.00114224	0.00067209	0	0	0	0.000133812	0.000518681	0.00078049	0.000595026	0.000714299	0.00137042	0.000993729	0	0	0	0.276439	0.794734	0.531088	0.406048	1.18273	0.729816	0.710015	0
P	P30510	3	0	2	2	2	3	3	3	3	0	0	0	0	0	0	0	3	3	3	0	0.000115381	0	8.77737e-05	9.45086e-05	9.95101e-05	0.000155222	0.000312356	0.000405049	0.000307406	0	0	0	0	0	0	0	0.000315788	0.000348564	0.000273042	0	0.261828	0	0.164126	0.164126	0.164126	0.261828	0.261828	0.261828
P	P01893	3	0	2	2	2	3	3	3	3	0	0	0	0	0	0	0	3	3	3	0	0.000116656	0	8.87436e-05	9.55529e-05	0.00010061	0.000156938	0.000315808	0.000409524	0.000310803	0	0	0	0	0	0	0	0.000319277	0.000352415	0.000276059	0	0.264736	0	0.164126	0.164126	0.164126	0.264736	0.264736	0.264736
P	M0QYG1	0	0	0	0	0	0	0	0	4	3	0	0	0	0	0	0	0	2	3	4	0	0	0	0	0	0	0	0	0.00213836	0.00246997	0	0	0	0	0	0	0	0.000746048	0.00116881	0.00243509	0	0	0	0	0	0	0	0
P	Q29960	3	0	2	2	2	3	3	3	3	0	0	0	0	0	0	0	3	3	3	0	0.000115381	0	8.77737e-05	9.45086e-05	9.95101e-05	0.000155222	0.000312356	0.000405049	0.000307406	0	0	0	0	0	0	0	0.000315788	0.000348564	0.000273042	0	0.261828	0	0.164126	0.164126	0.164126	0.261828	0.261828	0.261828
P	Q29963	3	0	2	2	2	3	3	3	3	0	0	0	0	0	0	0	3	3	3	0	0.000115381	0	8.77737e-05	9.45086e-05	9.95101e-05	0.000155222	0.000312356	0.000405049	0.000307406	0	0	0	0	0	0	0	0.000315788	0.000348564	0.000273042	0	0.261828	0	0.164126	0.164126	0.164126	0.261828	0.261828	0.261828
P	Q29865	3	0	2	2	2	3	3	3	3	0	0	0	0	0	0	0	3	3	3	0	0.000115381	0	8.77737e-05	9.45086e-05	9.95101e-05	0.000155222	0.000312356	0.000405049	0.000307406	0	0	0	0	0	0	0	0.000315788	0.000348564	0.000273042	0	0.261828	0	0.164126	0.164126	0.164126	0.261828	0.261828	0.261828
P	M0QYC1	5	4	6	3	0	0	0	0	0	0	3	0	5	5	0	0	0	0	0	0	0.00013535	9.41168e-05	0.000152541	9.85474e-05	0	0	0	0	0	0	8.40615e-05	0	0.000152823	0.000128159	0	0	0	0	0	0	0.2218	0.164126	0.30017	0.111732	0	0	0	0
P	Q5T6L5	5	2	2	0	0	0	0	0	0	0	7	0	0	0	0	0	0	0	0	0	0.000648774	0.000369106	0.000119647	0	0	0	0	0	0	0	0.000659343	0	0	0	0	0	0	0	0	0	1.2182	0.737801	0.737801	0	0	0	0	0
P	P04222	3	0	2	2	2	3	3	3	3	0	0	0	0	0	0	0	3	3	3	0	0.000115381	0	8.77737e-05	9.45086e-05	9.95101e-05	0.000155222	0.000312356	0.000405049	0.000307406	0	0	0	0	0	0	0	0.000315788	0.000348564	0.000273042	0	0.261828	0	0.164126	0.164126	0.164126	0.261828	0.261828	0.261828
P	D6RAF8	3	4	7	7	8	19	16	5	0	0	6	4	5	10	11	13	10	3	0	0	0.000238854	0.000348786	0.00067836	0.000521722	0.000878931	0.00215935	0.00218414	0.00107329	0	0	0.00034331	0.000591437	0.000546118	0.00101774	0.00111067	0.00142676	0.00163431	0.000448979	0	0	0.438799	0.737801	1.44906	1.09411	1.44906	4.12861	3.16869	1.2751
P	A2BF26	3	0	2	2	2	3	3	3	3	0	0	0	0	0	0	0	3	3	3	0	0.000106371	0	8.09198e-05	8.71288e-05	9.17398e-05	0.000143102	0.000287966	0.00037342	0.000283402	0	0	0	0	0	0	0	0.000291129	0.000321346	0.000251721	0	0.238797	0	0.148154	0.148154	0.148154	0.238797	0.238797	0.238797
P	Q16666	0	0	0	3	6	14	9	2	0	0	0	0	0	4	3	9	12	8	0	0	0	0	0	0.000102816	0.000216514	0.000361856	0.000339812	5.66552e-05	0	0	0	0	0	0.000128935	0.000125075	0.000301256	0.000533722	0.000252801	0	0	0	0	0	0.122018	0.2218	0.438799	0.247383	0.109175
P	Q9BT09	0	0	0	0	0	0	0	0	3	4	0	0	0	0	0	0	0	0	4	2	0	0	0	0	0	0	0	0	0.000472167	0.000920785	0	0	0	0	0	0	0	0	0.000539208	0.000416068	0	0	0	0	0	0	0	0
P	P53999	0	0	0	0	0	2	3	6	5	0	0	0	0	0	0	0	4	6	4	2	0	0	0	0	0	0.000447334	0.000700138	0.00175096	0.00177182	0	0	0	0	0	0	0	0.00113758	0.00156259	0.00118031	0.000910762	0	0	0	0	0	0.545254	0.545254	0.573983
P	H0Y9Y4	8	11	13	13	9	4	2	0	0	0	14	4	12	15	9	6	3	2	0	0	0.00111664	0.00158822	0.00180189	0.00205102	0.00145916	0.000655517	0.000183209	0	0	0	0.00125642	0.000864052	0.0018697	0.00237896	0.00153412	0.00092039	0.000347291	0.000340743	0	0	1.07491	1.79898	2.3037	2.4914	1.53513	0.778279	0.291219	0
P	P0C0S5	6	5	7	6	4	4	4	3	2	3	6	5	6	6	6	5	4	4	2	4	0.00321669	0.0024088	0.00301174	0.0025222	0.00189691	0.00115398	0.00109162	0.00115819	0.00117199	0.00199983	0.00223926	0.00306346	0.00282872	0.0028115	0.00278059	0.00167159	0.00180591	0.00177186	0.00104097	0.00216875	1.0893	0.745822	1.0893	1.0893	0.713957	0.713957	0.713957	0.713957
P	K7EP67	10	6	3	2	0	2	0	0	0	0	11	5	3	2	0	2	0	0	0	0	0.000852161	0.000839455	0.000336138	0.000206817	0	0.00025476	0	0	0	0	0.000718265	0.000586133	0.000661491	0.000403444	0	0.000353492	0	0	0	0	2.17687	1.64241	0.479108	0.321296	0	0.205036	0	0
P	K7EP68	3	2	9	16	9	2	0	0	0	0	3	2	6	14	16	7	0	0	0	0	0.000382512	0.000159589	0.00147434	0.0039269	0.00211134	0.000247006	0	0	0	0	0.000366529	0.000355184	0.00136046	0.00317822	0.00409098	0.00130565	0	0	0	0	0.595879	0.468926	1.30144	1.7227	1.05116	0.419058	0	0
P	K7EQR9	0	0	0	0	4	5	4	0	0	0	0	0	0	0	0	6	2	0	0	0	0	0	0	0	0.000404674	0.000757486	0.000493986	0	0	0	0	0	0	0	0	0.000813312	0.000240788	0	0	0	0	0	0	0	0.710015	0.733804	0.710015	0
P	Q71UI9	6	5	7	6	4	4	4	3	2	3	6	5	6	6	6	5	4	4	2	4	0.00321669	0.0024088	0.00301174	0.0025222	0.00189691	0.00115398	0.00109162	0.00115819	0.00117199	0.00199983	0.00223926	0.00306346	0.00282872	0.0028115	0.00278059	0.00167159	0.00180591	0.00177186	0.00104097	0.00216875	1.0893	0.745822	1.0893	1.0893	0.713957	0.713957	0.713957	0.713957
P	P62195	3	2	3	2	0	0	0	0	0	0	2	0	3	2	0	0	0	0	0	0	0.000130016	8.1367e-05	0.000105501	8.51974e-05	0	0	0	0	0	0	8.30558e-05	0	0.00013212	5.5399e-05	0	0	0	0	0	0	0.297179	0.172195	0.321296	0.233105	0	0	0	0
P	H3BSS4	0	0	0	0	0	0	2	2	6	2	0	0	0	0	0	0	0	2	6	0	0	0	0	0	0	0	0.000207106	0.000483417	0.00132485	0.00097383	0	0	0	0	0	0	0	0.000462226	0.00108623	0	0	0	0	0	0	0	0.531088	0.531088
P	H3BLZ8	9	11	10	17	18	11	0	0	0	0	13	9	10	12	17	17	4	0	0	0	0.000346615	0.000361532	0.000395522	0.000599373	0.000631093	0.000373044	0	0	0	0	0.000334439	0.000469367	0.000421936	0.000338457	0.000671571	0.000600805	9.88187e-05	0	0	0	0.422329	0.51008	0.472312	0.803018	1.10863	0.625549	0	0
P	P49368	26	27	20	13	5	2	0	0	0	2	39	15	20	7	4	2	2	0	0	3	0.00120102	0.0012527	0.000726992	0.000550057	0.000267308	6.25447e-05	0	0	0	9.3937e-05	0.00128386	0.000959322	0.00118108	0.000350792	0.000157634	6.19885e-05	7.95264e-05	0	0	0.00012734	1.66686	2.38844	1.8774	1.17771	0.396368	0.188502	0	0
P	F5H6P7	0	0	0	0	5	3	0	0	0	0	0	0	0	0	2	4	2	0	0	0	0	0	0	0	0.000714131	0.00089116	0	0	0	0	0	0	0	0	0.000360969	0.00110404	0.00042492	0	0	0	0	0	0	0	1.76058	1.76058	0	0
P	P07954	4	5	6	5	8	2	0	0	0	0	4	4	4	6	6	4	0	0	0	0	0.000144904	0.000194324	0.000251962	0.000226079	0.000404674	4.4558e-05	0	0	0	0	9.91784e-05	0.000256289	0.000210357	0.000286663	0.00031284	0.000176647	0	0	0	0	0.207814	0.415794	0.475707	0.339677	0.475707	0.172195	0	0
P	P68104	21	19	24	22	21	29	29	32	13	13	23	13	20	23	27	30	26	27	10	12	0.00143964	0.00123941	0.00136752	0.00139758	0.00157665	0.00199209	0.00272196	0.003273	0.00186706	0.00326899	0.00145977	0.00166214	0.00206088	0.00177696	0.00239083	0.00255937	0.00428415	0.00395793	0.00194675	0.00560809	1.12324	1.0797	1.63027	1.7227	1.22843	1.97852	1.33346	1.34423
P	O14980	3	3	5	6	5	2	2	0	0	0	4	3	4	4	4	2	0	0	0	0	4.92872e-05	6.169e-05	7.9988e-05	0.000129188	0.000102019	3.18271e-05	3.55812e-05	0	0	0	6.29704e-05	0.000106787	0.000112691	8.40037e-05	0.000126053	4.20588e-05	0	0	0	0	0.104079	0.0939563	0.148154	0.188502	0.16681	0.0889301	0.0764652	0
P	P17661	0	3	4	4	0	0	0	0	0	0	0	3	5	4	2	0	0	0	0	0	0	0.00025772	0.000250622	0.000294384	0	0	0	0	0	0	0	0.000243339	0.000427986	0.000334987	0.000182789	0	0	0	0	0	0	0.109175	0.109175	0.174898	0	0	0	0
P	Q8WU39	0	0	0	0	0	0	4	8	7	6	0	0	0	0	0	0	2	5	7	5	0	0	0	0	0	0	0.000336045	0.00156876	0.00158745	0.00162526	0	0	0	0	0	0	0.000229322	0.000674996	0.00167437	0.00110159	0	0	0	0	0	0	1.10378	1.68534
P	A6NJA2	0	0	0	0	4	8	13	2	0	4	0	0	0	0	0	7	7	2	2	7	0	0	0	0	0.000189691	0.00045652	0.00124757	9.92731e-05	0	0.000685656	0	0	0	0	0	0.000351914	0.000677217	0.000126562	0.00014871	0.000826192	0	0	0	0	0.253141	0.794734	1.10863	0.1324
P	P45974	2	4	3	2	2	0	0	0	0	0	2	3	3	3	2	0	0	0	2	0	3.69137e-05	6.41706e-05	7.48839e-05	5.37531e-05	4.24484e-05	0	0	0	0	0	2.94761e-05	9.52124e-05	7.81482e-05	7.86433e-05	5.72166e-05	0	0	0	5.82362e-05	0	0.109175	0.202264	0.156112	0.106624	0.153453	0	0	0
P	P61247	9	13	18	17	11	4	2	0	0	0	18	7	14	18	12	6	3	2	0	0	0.000999747	0.00150159	0.00174417	0.00196535	0.00133359	0.000516468	0.000144347	0	0	0	0.0012773	0.00111398	0.00172708	0.00221512	0.00153412	0.000725156	0.000273623	0.000268464	0	0	0.923092	1.82488	2.63915	2.82825	1.61216	0.573983	0.2218	0
P	Q5VU61	6	5	19	31	21	4	0	0	0	0	9	6	14	29	30	18	0	0	0	0	0.000520765	0.000592556	0.00225693	0.00568747	0.00370195	0.000407616	0	0	0	0	0.000567052	0.000879199	0.0018642	0.00479089	0.00588882	0.00242394	0	0	0	0	0.840772	0.527566	2.17687	3.42588	2.78443	0.659587	0	0
P	P52434	0	2	0	0	0	0	2	3	0	0	0	0	0	0	0	0	0	4	0	0	0	0.000220233	0	0	0	0	0.000423417	0.00108715	0	0	0	0	0	0	0	0	0	0.00113399	0	0	0	0.559552	0	0	0	0	0.559552	0.633052
P	B4DV12	4	4	4	4	4	4	3	3	5	5	4	5	4	4	4	4	3	3	4	5	0.00110403	0.00143943	0.0013298	0.0011304	0.00103152	0.00170806	0.00132837	0.00174409	0.00674083	0.0105403	0.000881586	0.00448506	0.00157767	0.00124955	0.00120323	0.00103044	0.0014164	0.00176028	0.00489869	0.0096767	1.02768	1.02768	1.02768	1.02768	1.02768	1.02768	0.595879	0.595879
P	P62987	4	4	4	4	4	4	3	3	5	5	4	5	4	4	4	4	3	3	4	5	0.00131967	0.00172057	0.00158953	0.00135118	0.00123299	0.00204166	0.00158781	0.00208473	0.0080574	0.0125989	0.00105377	0.00536105	0.00188581	0.00149361	0.00143824	0.0012317	0.00169304	0.00210409	0.00585546	0.0115667	1.32809	1.32809	1.32809	1.32809	1.32809	1.32809	0.745822	0.745822
P	contaminant_UBIQUITIN08	4	4	4	4	4	4	3	3	5	5	4	5	4	4	4	4	3	3	4	5	0.0022226	0.00289781	0.0026771	0.00227567	0.00207662	0.00343859	0.00267421	0.00351113	0.0135704	0.0212192	0.00177477	0.00902914	0.00317611	0.00251555	0.00242229	0.00207444	0.00285144	0.00354373	0.00986183	0.0194807	3.14954	3.14954	3.14954	3.14954	3.14954	3.14954	1.55859	1.55859
P	P45973	2	0	0	2	4	5	4	2	0	0	0	0	0	2	3	3	5	4	0	0	0.000110548	0	0	0.000241467	0.000635614	0.000594884	0.000864568	0.000310467	0	0	0	0	0	0.000235518	0.000449794	0.000471675	0.000983324	0.000742142	0	0	0.273503	0	0	0.273503	0.273503	0.472312	0.61808	0.273503
P	P62906	5	7	9	8	4	0	0	0	0	0	6	5	6	7	4	2	0	0	0	0	0.00077842	0.00111639	0.00123369	0.00111581	0.000503512	0	0	0	0	0	0.00101007	0.000978801	0.00117417	0.00129562	0.000622131	0.000155685	0	0	0	0	0.610646	0.931968	1.23872	1.23872	0.482518	0	0	0
P	P12004	8	8	9	9	6	8	3	0	0	0	9	8	7	8	8	7	2	0	0	0	0.000647192	0.000928187	0.000943651	0.000706823	0.000558172	0.000740072	0.000243343	0	0	0	0.000710589	0.000876392	0.000770703	0.000775586	0.000658319	0.000647198	0.000166061	0	0	0	1.39332	1.41546	1.31206	1.31206	1.00909	1.61818	0.361445	0
P	F5GY34	0	0	0	0	2	3	3	0	0	0	0	0	0	0	0	3	3	0	0	0	0	0	0	0	0.000770808	0.00108212	0.00120976	0	0	0	0	0	0	0	0	0.0010725	0.00137593	0	0	0	0	0	0	0	1.23357	1.31739	1.31739	0
P	A0A087X0X3	7	7	9	10	11	12	9	10	9	8	6	8	9	11	11	11	6	13	9	6	0.000159083	0.000196098	0.000249374	0.000347481	0.00034924	0.00035799	0.000348014	0.000548314	0.000642184	0.00070131	9.23854e-05	0.000358103	0.000330663	0.000308109	0.000403494	0.000323954	0.000296862	0.000543695	0.000661659	0.000570412	0.205036	0.25603	0.30017	0.288249	0.34586	0.432188	0.261828	0.324342
P	K7EKQ2	0	0	0	2	2	7	3	0	0	0	0	0	0	0	0	3	3	0	0	0	0	0	0	6.5326e-05	0.000137566	0.000450629	0.000251891	0	0	0	0	0	0	0	0	0.000223311	0.000327417	0	0	0	0	0	0	0.199499	0.14025	0.479108	0.224616	0
P	I3L4N8	30	36	36	29	28	26	25	15	12	15	37	27	29	30	29	26	20	17	14	19	0.00545316	0.00737145	0.00721268	0.00728966	0.00747477	0.00605676	0.00440913	0.00349179	0.00325444	0.00560613	0.00592202	0.00864182	0.00714843	0.00669183	0.0068972	0.00604943	0.00465657	0.00351444	0.00357888	0.0075518	2.79315	3.4978	3.62381	2.97192	2.82825	2.82825	2.82825	2.47536
P	P53675	12	9	7	0	0	0	0	0	0	0	12	4	9	2	0	0	0	0	0	0	0.000167372	0.000127574	9.14131e-05	0	0	0	0	0	0	0	0.000138789	4.98123e-05	0.000122655	2.05719e-05	0	0	0	0	0	0	0.14025	0.127197	0.135011	0	0	0	0	0
P	C9JWL1	2	0	0	0	2	3	3	5	5	3	3	0	0	0	0	4	3	3	4	0	0.00031051	0	0	0	0.000142826	0.000401022	0.000523044	0.00095925	0.000882436	0.000752877	0.000247946	0	0	0	0	0.000331213	0.000339936	0.000500291	0.000489869	0	0.482518	0	0	0	0.276439	1.05116	0.995262	1.34963
P	C9J1H7	2	0	0	0	2	3	3	5	5	3	3	0	0	0	0	4	3	3	4	0	0.000317992	0	0	0	0.000146268	0.000410685	0.000535647	0.000982365	0.0009037	0.000771019	0.000253921	0	0	0	0	0.000339194	0.000348128	0.000512346	0.000501673	0	0.496236	0	0	0	0.282331	1.08449	1.02768	1.39883
P	H0YAQ2	2	2	2	2	2	2	2	2	0	0	2	2	2	2	2	2	2	2	0	0	0.000725313	0.00058841	0.000735691	0.000880156	0.000834062	0.00052041	0.000581794	0.000678998	0	0	0.000386115	0.000748326	0.000614209	0.000858473	0.000936867	0.000687709	0.000882278	0.000865644	0	0	0.324342	0.324342	0.324342	0.324342	0.324342	0.324342	0.324342	0.324342
P	G3V2H3	0	0	0	0	0	3	5	0	0	0	0	0	0	0	0	0	6	0	0	0	0	0	0	0	0	0.000610876	0.00122927	0	0	0	0	0	0	0	0	0	0.00170882	0	0	0	0	0	0	0	0	1.43781	2.0479	0
P	A0A087WX41	12	9	7	0	0	0	0	0	0	0	12	4	9	2	0	0	0	0	0	0	0.00021785	0.000166049	0.000118982	0	0	0	0	0	0	0	0.000180646	6.48351e-05	0.000159646	2.67762e-05	0	0	0	0	0	0	0.185769	0.16681	0.180321	0	0	0	0	0
P	E5RIW3	0	0	0	0	0	2	0	0	5	3	0	2	0	0	0	0	0	0	4	3	0	0	0	0	0	0.000405796	0	0	0.00267882	0.00182842	0	0.000583516	0	0	0	0	0	0	0.00138796	0.00137699	0	0	0	0	0	0.636817	0	0
P	F8VPF9	0	0	0	0	2	2	3	0	0	0	0	0	0	0	0	3	2	0	0	0	0	0	0	0	0.000344404	0.000483502	0.000450443	0	0	0	0	0	0	0	0	0.000399335	0.000409852	0	0	0	0	0	0	0	0.479108	0.479108	1.49459	0
P	H0YH82	0	0	0	0	2	2	3	0	0	0	0	0	0	0	0	3	2	0	0	0	0	0	0	0	0.000255584	0.000358809	0.000334276	0	0	0	0	0	0	0	0	0.000296348	0.000304154	0	0	0	0	0	0	0	0.336596	0.336596	0.972423	0
P	J3KRX8	4	3	4	4	3	0	0	0	0	0	6	3	3	3	4	2	0	0	0	0	0.00123169	0.000734111	0.000713893	0.000864753	0.00070818	0	0	0	0	0	0.000772765	0.00108923	0.000894015	0.000656016	0.00112502	0.000563062	0	0	0	0	0.524053	0.496236	0.524053	0.524053	0.710015	0	0	0
P	E5RJD8	0	0	0	0	0	2	0	0	5	3	0	2	0	0	0	0	0	0	4	3	0	0	0	0	0	0.000286444	0	0	0.00189093	0.00129065	0	0.000411894	0	0	0	0	0	0	0.000979738	0.00097199	0	0	0	0	0	0.415794	0	0
P	O75347	0	0	0	0	0	2	0	0	5	3	0	2	0	0	0	0	0	0	4	3	0	0	0	0	0	0.000315619	0	0	0.00208353	0.0014221	0	0.000453846	0	0	0	0	0	0	0.00107953	0.00107099	0	0	0	0	0	0.468926	0	0
P	H0YLS6	0	0	2	0	0	5	3	0	0	0	2	0	0	0	0	2	2	0	0	0	0	0	0.000257001	0	0	0.00118168	0.00091458	0	0	0	0.000269765	0	0	0	0	0.00072072	0.000924627	0	0	0	0	0	0.674943	0	0	1.33346	1.208	0
P	P0CG48	4	4	4	4	4	4	3	3	5	5	4	5	4	4	4	4	3	3	4	5	0.000246594	0.000337584	0.000343919	0.000252483	0.000230399	0.000447857	0.000370876	0.000411198	0.00150562	0.00269057	0.000196909	0.00102562	0.000352386	0.000279098	0.000304584	0.000230157	0.000316364	0.000393173	0.00109416	0.00246531	0.172195	0.172195	0.172195	0.172195	0.172195	0.172195	0.109175	0.109175
P	C9JVD8	2	2	2	0	0	0	0	0	0	0	2	2	0	0	0	0	0	0	0	0	0.000266151	0.00037014	0.000179973	0	0	0	0	0	0	0	0.000283367	0.000411894	0	0	0	0	0	0	0	0	0.499685	0.499685	0.499685	0	0	0	0	0
P	C9J9E4	2	2	2	0	0	0	0	0	0	0	2	2	0	0	0	0	0	0	0	0	0.000201732	0.000280552	0.000136413	0	0	0	0	0	0	0	0.000214781	0.0003122	0	0	0	0	0	0	0	0	0.361445	0.361445	0.361445	0	0	0	0	0
P	C9J578	2	2	2	0	0	0	0	0	0	0	2	2	0	0	0	0	0	0	0	0	0.000227856	0.000316883	0.000154078	0	0	0	0	0	0	0	0.000242595	0.000352628	0	0	0	0	0	0	0	0	0.415794	0.415794	0.415794	0	0	0	0	0
P	F8VZX2	3	4	6	4	2	3	5	6	10	5	5	2	4	4	2	2	3	5	10	6	0.000296	0.000308738	0.000433673	0.000359191	0.00022692	0.000247776	0.00047486	0.00073893	0.00146042	0.00119616	0.000341409	0.000152696	0.000375988	0.000350342	0.000229401	0.000105245	0.000405064	0.000662379	0.00124527	0.0012972	0.342765	0.422329	0.774189	0.674943	0.196741	0.294196	0.538155	0.686553
P	D6RFZ9	9	8	9	7	2	0	0	0	0	2	9	6	8	8	2	0	0	0	0	2	0.00218611	0.00200212	0.00194698	0.00122288	0.000245257	0	0	0	0	0.000387846	0.00238429	0.0014028	0.00149003	0.00136315	0.000309923	0	0	0	0	0.000350505	1.22843	0.96336	1.22843	0.745822	0.399587	0	0	0
P	E9PN25	2	5	8	7	9	11	8	3	3	5	5	2	6	9	8	11	4	4	4	5	0.000319919	0.00100106	0.00121686	0.00157228	0.00211534	0.00249626	0.00211708	0.000561545	0.000852353	0.00174531	0.000702514	0.00061888	0.0014223	0.00170394	0.00167358	0.00255937	0.00186064	0.000859086	0.000883249	0.00192778	0.492794	2.45144	4.72796	3.56037	4.72796	4.82103	4.72796	0.81134
P	Q96C32	4	4	4	4	4	4	3	3	5	5	4	5	4	4	4	4	3	3	4	5	0.000553827	0.000722077	0.00066708	0.000567051	0.000517453	0.000856828	0.00066636	0.000874905	0.00338147	0.00528742	0.000442238	0.00224988	0.000791423	0.000626826	0.000603588	0.000516909	0.000710523	0.000883028	0.00245738	0.00500591	0.425608	0.425608	0.425608	0.425608	0.425608	0.425608	0.264736	0.264736
P	P09493	0	2	6	11	6	0	0	0	0	0	0	2	4	10	11	4	0	0	0	0	0	7.7547e-05	0.000377056	0.00097437	0.000598462	0	0	0	0	0	0	0.000172589	0.000330534	0.00083157	0.00108037	0.000277566	0	0	0	0	0	0.205036	0.327394	0.327394	0.25603	0	0	0
P	J3QKZ9	5	8	8	7	5	2	0	0	0	0	9	4	5	7	5	2	0	0	0	0	0.00132944	0.00187606	0.00198304	0.00153734	0.00116906	0.000504991	0	0	0	0	0.00162359	0.00169436	0.00158936	0.00141616	0.00127275	0.0005005	0	0	0	0	1.30675	1.97852	1.97852	1.97852	1.30675	0.667247	0	0
P	J3KS25	5	8	8	7	5	2	0	0	0	0	9	4	5	7	5	2	0	0	0	0	0.000954652	0.00134717	0.00142399	0.00110394	0.000839484	0.000362626	0	0	0	0	0.00116587	0.00121669	0.0011413	0.00101692	0.000913943	0.000359401	0	0	0	0	0.823896	1.18776	1.18776	1.18776	0.823896	0.44544	0	0
P	P07951	0	2	6	11	6	0	0	0	0	0	0	2	4	10	11	4	0	0	0	0	0	7.7547e-05	0.000377056	0.00097437	0.000598462	0	0	0	0	0	0	0.000172589	0.000330534	0.00083157	0.00108037	0.000277566	0	0	0	0	0	0.205036	0.327394	0.327394	0.25603	0	0	0
P	C9JB25	0	0	0	2	4	4	0	0	0	0	0	0	0	0	2	4	0	0	0	0	0	0	0	0.000199943	0.000561398	0.000459746	0	0	0	0	0	0	0	0	0.000283768	0.000520751	0	0	0	0	0	0	0	0.432188	1.0797	1.0797	0	0
P	C9IY94	0	0	0	2	4	4	0	0	0	0	0	0	0	0	2	4	0	0	0	0	0	0	0	0.000285869	0.00080266	0.000657322	0	0	0	0	0	0	0	0	0.000405717	0.000744545	0	0	0	0	0	0	0	0.671091	1.85102	1.85102	0	0
P	C9J938	0	0	0	2	4	4	0	0	0	0	0	0	0	0	2	4	0	0	0	0	0	0	0	0.000233717	0.000656229	0.000537405	0	0	0	0	0	0	0	0	0.000331701	0.000608716	0	0	0	0	0	0	0	0.520548	1.35505	1.35505	0	0
P	H0YKP3	0	2	6	11	6	0	0	0	0	0	0	2	4	10	11	4	0	0	0	0	0	0.000140276	0.000682063	0.00176255	0.00108257	0	0	0	0	0	0	0.0003122	0.000597908	0.00150424	0.00195429	0.000502094	0	0	0	0	0	0.399587	0.671091	0.671091	0.506607	0	0	0
P	Q5TCU3	0	2	6	11	6	0	0	0	0	0	0	2	4	10	11	4	0	0	0	0	0	7.7547e-05	0.000377056	0.00097437	0.000598462	0	0	0	0	0	0	0.000172589	0.000330534	0.00083157	0.00108037	0.000277566	0	0	0	0	0	0.205036	0.327394	0.327394	0.25603	0	0	0
P	Q5TCU8	0	2	6	11	6	0	0	0	0	0	0	2	4	10	11	4	0	0	0	0	0	6.83955e-05	0.000332559	0.000859382	0.000527836	0	0	0	0	0	0	0.000152222	0.000291527	0.000733434	0.000952869	0.00024481	0	0	0	0	0	0.177606	0.285287	0.285287	0.2218	0	0	0
P	P31689	10	11	6	6	2	0	0	0	0	0	10	4	6	6	4	0	0	0	0	0	0.000611634	0.000665693	0.000431572	0.000406601	0.00018348	0	0	0	0	0	0.000552102	0.000411548	0.000506684	0.000396584	0.000247314	0	0	0	0	0	0.892344	1.22843	0.465548	0.51705	0.156112	0	0	0
P	F5H3U9	0	0	0	0	3	2	0	0	0	0	0	0	0	0	2	2	2	0	0	0	0	0	0	0	0.00110366	0.0015494	0	0	0	0	0	0	0	0	0.000836792	0.00153562	0.000985043	0	0	0	0	0	0	0	3.32514	3.32514	0	0
P	H3BTM8	0	0	0	0	0	0	2	3	0	0	0	0	0	0	0	0	2	6	0	0	0	0	0	0	0	0	0.000384924	0.000524108	0	0	0	0	0	0	0	0	0.000291865	0.00107386	0	0	0	0	0	0	0	0	0.485936	0.81134
P	Q7Z7K6	2	2	2	4	2	0	0	0	0	0	2	2	0	5	0	0	0	0	0	0	0.000115171	0.000120127	0.000116819	0.00033542	0.000132439	0	0	0	0	0	0.000122621	0.00023765	0	0.00044984	0	0	0	0	0	0	0.318257	0.124605	0.253141	0.468926	0.253141	0	0	0
P	D6RAS7	3	4	7	5	3	0	0	0	0	0	7	4	4	5	5	0	0	0	0	0	0.000675669	0.00105712	0.00102801	0.00110688	0.000582731	0	0	0	0	0	0.000944179	0.00117637	0.000858255	0.00125955	0.00108002	0	0	0	0	0	0.674943	1.1677	1.80543	1.46604	0.870682	0	0	0
P	F8WF32	2	2	4	4	7	4	0	0	0	0	2	5	5	4	5	4	0	0	0	0	0.000261752	0.000455028	0.000884991	0.000857607	0.00190632	0.000939032	0	0	0	0	0.000278683	0.00162034	0.00132994	0.00102236	0.00142001	0.000837613	0	0	0	0	0.577611	0.803018	1.90402	1.90402	3.32514	1.90402	0	0
P	P04899	2	2	3	4	4	3	0	0	0	0	2	0	4	5	6	4	0	0	0	0	0.000118956	0.000186113	0.000241316	0.000292311	0.000307781	0.000224045	0	0	0	0	9.49878e-05	0	0.000339978	0.000348467	0.000449432	0.000317218	0	0	0	0	0.191242	0.183042	0.303167	0.297179	0.3122	0.279381	0	0
P	Q8TDP1	0	0	0	0	2	3	0	0	0	0	0	0	0	2	5	4	0	0	0	0	0	0	0	0	0.000296103	0.000415693	0	0	0	0	0	0	0	0.000137146	0.000673516	0.000411997	0	0	0	0	0	0	0	0	0.610646	0.610646	0	0
P	E9PN81	0	0	0	0	2	3	0	0	0	0	0	0	0	2	5	4	0	0	0	0	0	0	0	0	0.000196603	0.000276007	0	0	0	0	0	0	0	9.10607e-05	0.000447193	0.000273552	0	0	0	0	0	0	0	0	0.374042	0.374042	0	0
P	G3V0E5	4	6	6	7	2	0	0	0	0	0	5	5	7	6	5	0	0	0	0	0	0.000124387	0.000178392	0.000173479	0.000203771	3.57592e-05	0	0	0	0	0	0.00011174	0.0001925	0.00025675	0.000149063	0.0001446	0	0	0	0	0	0.153453	0.247383	0.247383	0.247383	0.0764652	0	0	0
P	D6R9B6	7	8	9	9	7	4	2	0	0	0	11	4	9	11	8	6	3	2	0	0	0.00138337	0.00174668	0.00184627	0.00214697	0.00184197	0.000940327	0.00026281	0	0	0	0.00139534	0.00123947	0.00194217	0.00255943	0.00211603	0.00132028	0.000498183	0.00048879	0	0	1.51189	2.45144	2.85478	3.1115	2.04088	1.2856	0.442115	0
P	D6REX8	0	0	2	4	4	0	0	0	0	0	0	0	2	3	5	3	0	0	0	0	0	0	0.000432662	0.00116465	0.00122629	0	0	0	0	0	0	0	0.000406371	0.000795171	0.00173557	0.00056875	0	0	0	0	0	0	1.25944	1.98538	1.98538	0	0	0
P	D6RGJ4	0	0	2	4	4	0	0	0	0	0	0	0	2	3	5	3	0	0	0	0	0	0	0.000342669	0.000922404	0.000971218	0	0	0	0	0	0	0	0.000321846	0.000629776	0.00137457	0.00045045	0	0	0	0	0	0	0.905461	1.37684	1.37684	0	0	0
P	D6RBR0	0	0	2	4	4	0	0	0	0	0	0	0	2	3	5	3	0	0	0	0	0	0	0.000419937	0.0011304	0.00119022	0	0	0	0	0	0	0	0.000394419	0.000771784	0.00168452	0.000552022	0	0	0	0	0	0	1.20293	1.89068	1.89068	0	0	0
P	D6RBM9	0	0	2	4	4	0	0	0	0	0	0	0	2	3	5	3	0	0	0	0	0	0	0.000549148	0.00147821	0.00155644	0	0	0	0	0	0	0	0.000515778	0.00100926	0.00220284	0.000721875	0	0	0	0	0	0	1.8119	3.00867	3.00867	0	0	0
P	D6RBW8	0	0	2	4	4	0	0	0	0	0	0	0	2	3	5	3	0	0	0	0	0	0	0.000369255	0.00099397	0.00104657	0	0	0	0	0	0	0	0.000346816	0.000678638	0.00148122	0.000485398	0	0	0	0	0	0	1.00447	1.54097	1.54097	0	0	0
P	D6RE13	0	0	2	4	4	0	0	0	0	0	0	0	2	3	5	3	0	0	0	0	0	0	0.000385888	0.00103874	0.00109371	0	0	0	0	0	0	0	0.000362439	0.000709207	0.00154794	0.000507263	0	0	0	0	0	0	1.06538	1.6485	1.6485	0	0	0
P	Q99613	12	11	9	7	2	4	3	0	0	0	15	8	11	8	2	4	3	0	0	0	0.000289083	0.000398012	0.000316678	0.000164174	7.97825e-05	0.000136895	8.34775e-05	0	0	0	0.000313938	0.000340011	0.000352514	0.000197082	5.37698e-05	0.000111009	0.000110768	0	0	0	0.396368	0.367729	0.336596	0.250259	0.0519619	0.104079	0.104079	0
P	H0YNJ9	0	0	2	0	3	3	6	5	4	2	0	0	2	2	2	2	5	7	4	3	0	0	0.000224652	0	0.000424484	0.000635652	0.00115477	0.00176239	0.00118018	0.000537017	0	0	0.000281333	0.000314573	0.000343299	0.00039375	0.00070721	0.00178426	0.0012812	0.000647087	0	0	0.425608	0	1.06538	0.786488	1.85102	1.85102
P	J3QLR1	2	2	2	2	0	0	0	0	0	0	4	2	2	2	0	0	0	0	0	0	0.000241771	0.000336234	0.000326974	0.000352062	0	0	0	0	0	0	0.000386115	0.000374163	0.000409473	0.000257542	0	0	0	0	0	0	0.949845	0.949845	0.949845	0.949845	0	0	0	0
P	D6RAE9	2	0	0	0	0	0	0	0	0	0	2	0	2	0	0	0	0	0	0	0	0.000754095	0	0	0	0	0	0	0	0	0	0.000903232	0	0.000718405	0	0	0	0	0	0	0	1.68534	0	0	0	0	0	0	0
P	P19387	3	2	0	0	0	0	0	0	0	0	2	0	0	0	0	0	0	0	0	0	0.000230342	0.000120127	0	0	0	0	0	0	0	0	0.000122621	0	0	0	0	0	0	0	0	0	0.374042	0.330454	0	0	0	0	0	0
P	J3KSS0	2	0	2	0	0	0	0	0	0	0	2	0	0	0	0	0	0	0	0	0	0.00100546	0	0.000509923	0	0	0	0	0	0	0	0.000535249	0	0	0	0	0	0	0	0	0	0.931968	0	0.931968	0	0	0	0	0
P	P46013	0	0	0	0	0	0	0	0	2	5	0	0	0	0	0	0	0	0	0	3	0	0	0	0	0	0	0	0	2.30366e-05	6.28939e-05	0	0	0	0	0	0	0	0	0	2.84194e-05	0	0	0	0	0	0	0	0
P	A0A087WV66	0	0	0	0	0	0	0	0	2	5	0	0	0	0	0	0	0	0	0	3	0	0	0	0	0	0	0	0	2.30436e-05	6.29132e-05	0	0	0	0	0	0	0	0	0	2.84281e-05	0	0	0	0	0	0	0	0
P	Q6UXN9	0	0	0	0	0	0	0	2	0	0	0	0	0	0	0	0	2	2	0	0	0	0	0	0	0	0	0	0.000284181	0	0	0	0	0	0	0	0	0.000138472	0.000271724	0	0	0	0	0	0	0	0	0	0.21899
P	Q9Y6A4	0	0	0	0	0	0	0	0	3	2	0	0	0	0	0	0	0	0	5	0	0	0	0	0	0	0	0	0	0.000388638	0.000265262	0	0	0	0	0	0	0	0	0.000690385	0	0	0	0	0	0	0	0	0
P	O75940	0	0	0	0	0	0	0	0	3	2	0	0	0	0	0	0	0	0	2	0	0	0	0	0	0	0	0	0	0.000472734	0.000322662	0	0	0	0	0	0	0	0	0.000209944	0	0	0	0	0	0	0	0	0
P	G3V448	0	0	0	0	0	0	0	2	0	0	0	0	0	0	0	0	2	2	0	0	0	0	0	0	0	0	0	0.00112951	0	0	0	0	0	0	0	0	0.000550373	0.00107999	0	0	0	0	0	0	0	0	0	0.548817
P	P08758	0	0	0	0	0	0	4	0	0	0	0	0	0	0	0	2	3	0	0	0	0	0	0	0	0	0	0.000317562	0	0	0	0	0	0	0	0	0.000140766	0.000361182	0	0	0	0	0	0	0	0	0	0.667247	0
P	P20645	0	0	0	0	0	0	0	4	0	0	0	0	0	0	0	0	2	4	0	0	0	0	0	0	0	0	0	0.000428152	0	0	0	0	0	0	0	0	0.000312938	0.000614076	0	0	0	0	0	0	0	0	0	0.370882
P	Q4G176	3	2	0	0	0	0	0	0	0	0	4	0	0	0	0	0	0	0	0	0	0.000109972	5.73524e-05	0	0	0	0	0	0	0	0	0.00010245	0	0	0	0	0	0	0	0	0	0.169499	0.0789467	0	0	0	0	0	0
P	C9JXB8	3	2	0	0	0	0	0	0	0	0	4	0	0	0	0	0	0	0	0	0	0.000523504	0.000273017	0	0	0	0	0	0	0	0	0.000487696	0	0	0	0	0	0	0	0	0	0.610646	0.380384	0	0	0	0	0	0
P	S4R2Y4	0	0	0	0	0	2	2	5	0	0	0	0	0	0	0	0	2	7	0	0	0	0	0	0	0	0.000530948	0.000593575	0.00124694	0	0	0	0	0	0	0	0	0.000810129	0.00211961	0	0	0	0	0	0	0	1.52348	1.52348	1.74789
P	C9JNW5	3	2	0	0	0	0	0	0	0	0	4	0	0	0	0	0	0	0	0	0	0.000422293	0.000220233	0	0	0	0	0	0	0	0	0.000393408	0	0	0	0	0	0	0	0	0	0.468926	0.297179	0	0	0	0	0	0
P	P83731	3	2	0	0	0	0	0	0	0	0	4	0	0	0	0	0	0	0	0	0	0.000403465	0.000210414	0	0	0	0	0	0	0	0	0.000375867	0	0	0	0	0	0	0	0	0	0.442115	0.282331	0	0	0	0	0	0
P	Q14331	0	0	0	0	0	0	0	2	3	0	0	0	0	0	0	0	0	0	2	0	0	0	0	0	0	0	0	0.000172381	0.000436088	0	0	0	0	0	0	0	0	0	0.000258225	0	0	0	0	0	0	0	0	0.227439
P	F8VRK0	4	4	3	2	0	2	0	0	0	0	4	5	3	3	0	0	0	0	0	2	0.00215456	0.0015731	0.00109269	0.000705921	0	0.00069565	0	0	0	0	0.0015484	0.0026675	0.00164207	0.00114755	0	0	0	0	0	0.00188844	4.17607	4.17607	4.17607	4.17607	0	1.02302	0	0
[truncated: 3,703 more rows]
[truncated: 57 more columns]
